# Supplementary material for: MDTips: a multimodal-data-based drug–target interaction prediction system fusing knowledge, gene expression profile, and structural data
Source: Bioinformatics. 2023 Jun 28;39(7):btad411. doi: 10.1093/bioinformatics/btad411 (PMC10329491; doi:10.1093/bioinformatics/btad411)
Supplement: btad411_Supplementary_Data [file btad411_supplementary_data.zip]

Archive with 3 entries (3 files):
- Table S3.xlsx
- Table S4.csv
- supplementary data.docx
