# Supplementary material for: MDTips: a multimodal-data-based drug–target interaction prediction system fusing knowledge, gene expression profile, and structural data
Source: Bioinformatics. 2023 Jun 28;39(7):btad411. doi: 10.1093/bioinformatics/btad411 (PMC10329491; doi:10.1093/bioinformatics/btad411)
Supplement: btad411_Supplementary_Data [file btad411_supplementary_data.zip › Table S3.xlsx]

## Sheet: drugs_n6746_top10_0.7_targets
Drug	Target (score)
Fluoride ion	ALB (0.9985)	INS (0.9980)	TNF (0.9975)	IL6 (0.9953)	BGLAP (0.9952)	F2 (0.9947)	CXCL8 (0.9934)	MMP9 (0.9919)	PTH (0.9917)	TGFB1 (0.9916)
Farnesol	PPARA (0.9817)	RXRA (0.9643)	PPARG (0.9206)	ALB (0.9027)	INS (0.9022)	TTR (0.8836)	TRPM2 (0.8739)	NR1I2 (0.8679)	NR1H4 (0.8521)	NOS2 (0.8398)
5-androstenedione	CYP3A4 (0.9636)	NR3C1 (0.8574)	NR3C2 (0.8485)	HSD11B1 (0.7401)
2,4-Dihydroxy-7-(Methyloxy)-2h-1,4-Benzoxazin-3(4h)-One	LCTL (0.9843)	PRSS1 (0.8568)	MAN2A1 (0.7063)
Nitroglycerin	ALB (0.9965)	INS (0.9965)	REN (0.9949)	KCNMB2 (0.9918)	F2 (0.9906)	EDN1 (0.9900)	AGT (0.9886)	PTH (0.9867)	ADRA1A (0.9862)	ACE (0.9859)
Bismuth subsalicylate	ALB (0.9981)	CYP3A4 (0.9710)	CA2 (0.9247)	F2 (0.9244)	SLCO1B3 (0.9153)	SLC15A2 (0.9115)	SLC16A10 (0.9109)	TNF (0.9048)	SLC22A5 (0.8973)	ABCC2 (0.8959)
Cisatracurium	CYP3A4 (0.9962)	ALB (0.9899)	SCN5A (0.9788)	CYP2D6 (0.9752)	KCNH2 (0.9665)	ORM1 (0.9564)	SCN10A (0.9558)	CA4 (0.9425)	CACNG1 (0.9410)	CHRNA1 (0.9360)
Menatetrenone	BGLAP (0.9430)	ALB (0.9418)	ACHE (0.8810)	CA2 (0.8719)	SHBG (0.8570)	F2 (0.8269)	TNF (0.8096)	BCHE (0.8070)	INS (0.7610)	AR (0.7385)
Willardiine	HRURF (0.9882)	ZNF729 (0.9882)	TEX13C (0.9882)	FAM205C (0.9882)	C8orf89 (0.9882)	CD300H (0.9882)	TEX13D (0.9882)	FAM236B (0.9882)	SMIM9 (0.9882)	XNDC1N (0.9882)
Molindone	UBQLN2 (0.9906)	HTR2B (0.9887)	HTR2A (0.9876)	HTR2C (0.9842)	ALDOC (0.9831)	ACAT2 (0.9800)	SLC6A3 (0.9752)	HRH1 (0.9742)	CNPY3 (0.9717)	CYP2D6 (0.9711)
2-Amino-3-(5-Tert-Butyl-3-(Phosphonomethoxy)-4-Isoxazolyl)Propionic Acid	HRURF (0.9881)	PRAMEF26 (0.9881)	TMEM191C (0.9881)	FAM90A22 (0.9881)	FAM90A23 (0.9881)	FAM90A14 (0.9881)	LACTBL1 (0.9881)	ZNF723 (0.9881)	MINDY4B (0.9881)	C13orf42 (0.9881)
Brimonidine	ADRA1A (0.9927)	HTR2B (0.9918)	HTR2C (0.9887)	CYP3A4 (0.9881)	HTR2A (0.9878)	CHRM1 (0.9877)	HRH1 (0.9840)	ADRA1D (0.9796)	CYP2D6 (0.9768)	ADRA1B (0.9768)
(2S)-2-Ammonio-3-[5-(2-methyl-2-propanyl)-3-oxido-1,2-oxazol-4-yl]propanoate	GRIA2 (0.9883)	SLC18A2 (0.9865)	CLCN2 (0.9819)	PYGM (0.9803)	CHRNA4 (0.9634)	TNNC1 (0.9277)	SYN1 (0.9136)	COMT (0.8649)	ACHE (0.8617)	AANAT (0.8594)
BMS-394136	KCNA5 (0.9969)	GRIA2 (0.9794)	KCNH2 (0.9691)	KCNA4 (0.9688)	KCNA3 (0.9420)	KCNA2 (0.9364)	CACNA1B (0.9340)	PRKACA (0.9138)	KCNMA1 (0.8842)	SCN5A (0.8812)
N-Carbamoyl-Alanine	CTSB (0.9813)	HSPA5 (0.9027)	PRDX2 (0.8685)	CASP3 (0.8575)	HSPA4 (0.8148)	HSP90B1 (0.7982)	PRSS1 (0.7347)	LYZ (0.7152)
4-Bromo-2,5-dimethoxyphenethylamine	HTR2A (0.9601)	ADRA2A (0.9601)	ADRB3 (0.9511)	ADRB1 (0.9415)	ADRA1A (0.9301)	SLC6A4 (0.9255)	DRD2 (0.9248)	DRD3 (0.9192)	HTR6 (0.9091)	HTR1A (0.9090)
Flufenamic acid	GJE1 (1.0000)	GJD4 (1.0000)	GJA4 (1.0000)	GJB4 (1.0000)	GJA5 (0.9999)	LYVE1 (0.9999)	GJB6 (0.9999)	GJD3 (0.9998)	C16orf82 (0.9998)	UMOD (0.9997)
Indapamide	SCN5A (0.9952)	CYP3A4 (0.9934)	KCNH2 (0.9929)	KCNMB2 (0.9888)	SLC15A2 (0.9878)	CA4 (0.9850)	SLC22A5 (0.9830)	PTGS1 (0.9830)	CACNA1D (0.9800)	ABCB1 (0.9793)
Aluminium monostearate	PYGM (0.9965)	ALDH2 (0.9914)	TPM3 (0.9903)	TNNC1 (0.9891)	CA2 (0.9868)	ATP6V1A (0.9771)	TPM1 (0.9762)	SLC8A1 (0.9721)	ATP1A1 (0.9720)	ATP5F1C (0.9675)
Nystatin	ABCC4 (0.9913)	SLCO1B3 (0.9816)	ALB (0.9774)	SLC15A1 (0.9754)	SLC22A5 (0.9666)	INS (0.9647)	SLC22A6 (0.9595)	CYP3A4 (0.9594)	SLC15A2 (0.9574)	CA2 (0.9562)
Cerlapirdine	HTR1A (0.9586)	HTR6 (0.9421)	SLC6A4 (0.9287)	CYP2D6 (0.9232)	HTR2A (0.8911)	DRD2 (0.8887)	SLC6A2 (0.8832)	MAOA (0.8478)	SLC6A3 (0.8385)	HTR1B (0.8313)
Abiraterone	CYP3A4 (0.9992)	CYP1A2 (0.9908)	ABCB1 (0.9889)	CYP2D6 (0.9864)	CYP3A5 (0.9863)	ALB (0.9858)	CYP2C19 (0.9835)	CYP2C8 (0.9823)	CYP2C9 (0.9787)	UGT1A1 (0.9762)
N-[7-(3-AMINOPHENYL)-5-METHOXY-1,3-BENZOXAZOL-2-YL]-2,5-DICHLOROBENZENESULFONAMIDE	HRURF (0.9881)	MMP24OS (0.9881)	BRD3OS (0.9881)	SDIM1 (0.9881)	TMEM210 (0.9881)	OOSP1 (0.9881)	EDDM13 (0.9881)	SPTY2D1OS (0.9881)	C13orf46 (0.9881)	TEX49 (0.9881)
Dexketoprofen	ALB (0.9945)	CYP3A4 (0.9917)	UGT1A1 (0.9834)	UGT1A9 (0.9723)	CYP1A2 (0.9615)	INS (0.9532)	F2 (0.9393)	CYP2D6 (0.9325)	CYP2C19 (0.9322)	PTGS1 (0.9300)
Debrisoquine	CYP3A4 (0.9999)	CYP2D6 (0.9993)	CYP2C19 (0.9972)	CYP3A5 (0.9944)	ABCB1 (0.9912)	CYP1A2 (0.9903)	CYP2C8 (0.9894)	CYP2C9 (0.9883)	ADRA1A (0.9823)	ADRB1 (0.9779)
O-(((1R)-((N-(PHENYL-METHOXY-CARBONYL)-ALANYL)-AMINO)METHYL)HYDROXYPHOSPHINYL)3-L-PHENYLLACTATE	CPA1 (0.9991)	CPB1 (0.9984)	PRSS1 (0.9906)	TTR (0.9902)	TTPA (0.9867)	HPN (0.9695)	PNLIP (0.9510)	PNLIPRP2 (0.9287)	ALB (0.9062)	CEL (0.8875)
Latrunculin B	ACTA2 (0.9985)	MYH11 (0.9983)	PYGM (0.9859)	TPM1 (0.9800)	ACTA1 (0.9781)	NOS3 (0.9744)	JUP (0.9742)	ACTG2 (0.9655)	TPM3 (0.9640)	MYH6 (0.9538)
Estriol tripropionate	ESR1 (0.9781)	SHBG (0.9538)	ESR2 (0.9131)	AR (0.8492)	PPARG (0.8278)
Enrasentan	EDNRB (0.9969)	F2 (0.9962)	OXTR (0.9956)	AVPR1A (0.9912)	EDNRA (0.9908)	PTGFR (0.9824)	AGTR1 (0.9791)	AGT (0.9728)	F2R (0.9651)	AVPR1B (0.9601)
Madecassoside	CYP3A4 (0.9995)	CYP2E1 (0.9784)	CYP1A2 (0.9487)	CYP2C19 (0.9420)	CYP2A6 (0.9015)	CYP2B6 (0.8844)	CYP1A1 (0.8796)	CYP2C8 (0.8762)	ALOX5 (0.8445)	NR1I2 (0.8337)
7-[(3-CHLOROBENZYL)OXY]-4-[(METHYLAMINO)METHYL]-2H-CHROMEN-2-ONE	HSD11B1 (0.9217)	EPHX2 (0.9086)	MAOA (0.9014)	COMT (0.8426)	XDH (0.8378)	MAOB (0.7801)	AOC1 (0.7618)	ALOX5 (0.7037)
N,4-dimethyl-3-[(1-phenyl-1H-pyrazolo[3,4-d]pyrimidin-4-yl)amino]benzamide	MAPK14 (0.7934)
Cardarine	PPARG (0.9810)	FABP4 (0.9768)	RXRA (0.9713)	VDR (0.9535)	PPARA (0.9522)	PPARD (0.9408)	THRB (0.8843)	AR (0.8795)	PTGS2 (0.7433)	PGR (0.7170)
Seletalisib	PIK3CG (0.9984)	PIK3CA (0.9981)	PIK3CB (0.9977)	PIK3CD (0.9941)	PIK3R2 (0.9671)	PIK3R1 (0.9617)	PTEN (0.8818)	KRAS (0.8787)	MTOR (0.8606)	HRAS (0.7399)
Kaempherol	CYP3A4 (0.9985)	INS (0.9976)	AR (0.9935)	PPARG (0.9929)	VDR (0.9915)	NR3C1 (0.9909)	NR3C2 (0.9908)	PTGS2 (0.9899)	CXCL8 (0.9898)	PPARA (0.9891)
N(2)-carbamimidoyl-N-{2-[4-(3-{4-[(5-carboxyfuran-2-yl)methoxy]-2,3-dichlorophenyl}-1-methyl-1H-pyrazol-5-yl)piperidin-1-yl]-2-oxoethyl}-D-leucinamide	IL2 (0.8970)	F2 (0.8846)	DPP4 (0.8300)	IL6 (0.8266)	NOS2 (0.7703)
Bremelanotide	GHRH (0.9976)	LHCGR (0.9953)	GHRHR (0.9943)	MC5R (0.9915)	MC3R (0.9914)	SCT (0.9863)	MC2R (0.9859)	FSHR (0.9794)	MC4R (0.9790)	TSHR (0.9749)
Mesobiliverdin IV alpha	HSD11B1 (0.9803)	MME (0.9800)	CA2 (0.9777)	LTA4H (0.9759)	BLVRB (0.9747)	TTR (0.9724)	SI (0.9452)	SCARF1 (0.9449)	EPHX2 (0.9191)	RNASE1 (0.9110)
(3aS,4R,9bR)-2,2-difluoro-4-(4-hydroxyphenyl)-6-(methoxymethyl)-1,2,3,3a,4,9b-hexahydrocyclopenta[c]chromen-8-ol	ESR1 (0.9949)	ESR2 (0.9947)	AR (0.9478)	RXRA (0.9407)	NR3C1 (0.9157)	MAPK14 (0.8280)	PPARG (0.7649)	SHBG (0.7441)
Apoptone	MTOR (0.9181)	BCL2 (0.8241)	TP53 (0.8116)	PPARG (0.7379)
Sarafloxacin	CYP3A4 (0.9897)	ABCB1 (0.8370)	CYP1A2 (0.8111)
Mepivacaine	SCN7A (0.9990)	SCN5A (0.9984)	SCN9A (0.9979)	SCN8A (0.9974)	SCN2A (0.9968)	SCN3A (0.9968)	SCN10A (0.9967)	SCN4A (0.9959)	SCN11A (0.9920)	GRIA2 (0.9894)
Tilarginine	CXCL8 (0.9970)	F2 (0.9969)	EDN1 (0.9963)	TNF (0.9956)	INS (0.9950)	IL6 (0.9936)	AGT (0.9933)	ALB (0.9924)	IL1B (0.9911)	TGFB1 (0.9887)
N-(3-Carboxypropanoyl)-L-phenylalanyl-3-carboxy-O-(carboxymethyl)-N-pentyl-L-tyrosinamide	PTPN1 (0.8746)
7-Hydroxystaurosporine	PRKACA (0.9965)	CHEK1 (0.9944)	CDK2 (0.9940)	GSK3B (0.9927)	CSNK1E (0.9926)	MTOR (0.9920)	MAPK14 (0.9905)	CDK1 (0.9896)	MAP2K1 (0.9894)	AURKA (0.9883)
Novo Nordisk a/S Compound	PTPN1 (0.8782)
Chlorothiazide	CA4 (0.9951)	CA1 (0.9867)	REN (0.9860)	CA2 (0.9836)	CA12 (0.9836)	CA5B (0.9828)	SCN5A (0.9809)	CA6 (0.9786)	CA14 (0.9759)	SLC12A1 (0.9746)
5-methyl-N-[4-(trifluoromethyl)phenyl][1,2,4]triazolo[1,5-a]pyrimidin-7-amine	DHODH (0.9827)	DHFR (0.8661)	ADA (0.8126)	XDH (0.7843)
Fedovapagon	AVPR2 (0.9993)	AGTR1 (0.9962)	F2 (0.9950)	GCG (0.9849)	TSHR (0.9803)	EDNRB (0.9800)	DPP4 (0.9780)	BACE1 (0.9728)	AVP (0.9700)	LDLR (0.9684)
Semagacestat	PSENEN (0.9756)	APH1A (0.9748)	PSEN2 (0.9679)	ADAM17 (0.9624)	APH1B (0.9449)	PSEN1 (0.8835)	NCSTN (0.8776)	NOTCH3 (0.8380)	EPHB4 (0.8333)	FURIN (0.7803)
5-(4-PHENOXYPHENYL)-5-(4-PYRIMIDIN-2-YLPIPERAZIN-1-YL)PYRIMIDINE-2,4,6(2H,3H)-TRIONE	MMP2 (0.9803)	MMP9 (0.9793)	MMP13 (0.8277)	MMP12 (0.7334)
Glutaric Acid	SLC22A11 (0.9983)	SLC22A8 (0.9981)	SLC22A6 (0.9960)	ALB (0.9957)	ABCC4 (0.9943)	SLCO1B3 (0.9942)	SLCO2B1 (0.9937)	SLC22A4 (0.9922)	ABCC2 (0.9905)	ABCC1 (0.9904)
2-deoxy-2-fluoro-伪-D-glucose	CA2 (0.9942)	SI (0.9847)	LCT (0.9590)	PRSS1 (0.9516)	TYR (0.8890)	AMY2A (0.8302)	F10 (0.8049)	HSD11B1 (0.7628)	LCTL (0.7457)	CTSB (0.7154)
N-Pyridoxyl-Glycine-5-Monophosphate	DHFR (0.9974)	MTAP (0.9969)	SHMT1 (0.9962)	ODC1 (0.9900)	DPYD (0.9890)	GOT1 (0.9886)	ASS1 (0.9834)	AKR1B1 (0.9827)	NQO1 (0.9822)	AHCY (0.9794)
CRA_10991	PRSS1 (1.0000)	CELA1 (0.9992)	F10 (0.9981)	CPB1 (0.9978)	CTRB1 (0.9919)	TTR (0.9655)	F2 (0.9335)	CPA1 (0.9331)	AMY2A (0.9212)	CA2 (0.9208)
2-[2-ETHANESULFONYLAMINO-3-(5-PROPOXY-1H-INDOL-3-YL)-PROPIONYLAMINO]-PENTANEDIOIC ACID 5-AMIDE 1-(4-CARBAMIMIDOYL-BENZYLAMIDE)	F2 (0.9998)	F7 (0.9997)	F10 (0.9993)	PRSS1 (0.9907)	F11 (0.9741)	PROC (0.9317)	F9 (0.9074)
Bisphenol A diglycidyl ether	AR (0.8256)	AHR (0.7618)	F2 (0.7433)	SHBG (0.7214)
Evogliptin	DPP4 (0.9508)	CYP3A4 (0.8714)
Cholecalciferol	CYP3A4 (0.9995)	ALB (0.9993)	INS (0.9991)	BGLAP (0.9991)	TGFB1 (0.9985)	PTH (0.9978)	TNF (0.9969)	IGF1 (0.9965)	MTOR (0.9962)	ADIPOQ (0.9960)
Chloropyramine	HRH1 (0.9884)	HTR2B (0.9824)	CNPY3 (0.9819)	CHRM1 (0.9814)	NT5DC2 (0.9776)	GTPBP8 (0.9769)	CDC20 (0.9769)	PPP2R5E (0.9768)	RPS4Y1 (0.9730)	SPAG4 (0.9729)
Nadide	ND3 (0.9996)	ND1 (0.9995)	ND4 (0.9994)	GOT1 (0.9994)	ADA (0.9990)	ND2 (0.9990)	GSR (0.9990)	ND5 (0.9990)	NDUFAB1 (0.9989)	NDUFB2 (0.9987)
Fexaramine	RXRA (0.9656)	PPARA (0.9441)	SHBG (0.9306)	NR1H4 (0.9010)	AGXT (0.8759)	ALB (0.8509)	PCK1 (0.8458)	PPARG (0.7951)
Castanospermine	TUBA4A (0.9866)	TUBB4A (0.9827)	TUBB1 (0.9822)	CYP3A4 (0.9778)	MME (0.9637)	F10 (0.9605)	VKORC1 (0.9588)	ANPEP (0.9549)	CTSG (0.9527)	TUBB4B (0.9480)
Methimazole	CYP3A4 (0.9993)	ALB (0.9990)	CYP2C19 (0.9961)	ABCB1 (0.9946)	CYP2D6 (0.9934)	CYP1A2 (0.9926)	UGT1A1 (0.9914)	TNF (0.9908)	INS (0.9892)	CYP3A5 (0.9888)
Phosphatidylethanolamine	HSP90AA1 (0.9843)	TGFBR2 (0.9726)	PIK3CA (0.9613)	MTOR (0.9534)	BRAF (0.9463)	CASP3 (0.9449)	KRAS (0.9337)	F10 (0.9118)	PROCR (0.8993)	KDR (0.8958)
Aclarubicin	CCND1 (0.9653)	RARA (0.9588)	ATM (0.9554)	CDKN1A (0.9551)	MYC (0.9533)	ABCB5 (0.9469)	KLK3 (0.9460)	ABCB1 (0.9418)	CDK2 (0.9398)	PTEN (0.9326)
Gepirone	HTR1A (0.9802)	SLC6A4 (0.9788)	HTR6 (0.9700)	HTR2A (0.9568)	CYP2D6 (0.9344)	OPRK1 (0.9305)	SLC6A2 (0.9269)	DRD2 (0.9240)	HTR1B (0.9176)	SLC6A3 (0.9089)
Robenacoxib	ALB (0.9875)	INS (0.9496)	PTGS1 (0.8762)	CYP3A4 (0.8743)	F2 (0.8557)	CXCL8 (0.8147)	NR3C2 (0.8129)	AGT (0.8064)	REN (0.7995)	CA2 (0.7939)
Phenoxybenzamine	ADRA1A (0.9975)	ADRA1D (0.9957)	ADRB1 (0.9936)	ADRA2C (0.9936)	ADRA1B (0.9934)	HTR2C (0.9932)	HTR2B (0.9930)	ADRA2A (0.9929)	ADRB2 (0.9919)	CYP2D6 (0.9917)
Tolrestat	DHFR (0.9741)	G6PD (0.9677)	CYP3A4 (0.9351)	AKR1B1 (0.9285)	NQO2 (0.9217)	AKR1B10 (0.9141)	H6PD (0.9109)	FMO1 (0.9080)	CYCS (0.8865)	NOS3 (0.8802)
Trandolaprilat	CA2 (0.9876)	ACE (0.8806)	REN (0.8766)	PRSS1 (0.7309)	ALB (0.7175)
5'-O-(L-Threonylsulfamoyl)adenosine	METAP2 (0.9981)	EPRS1 (0.9969)	IARS1 (0.9955)	YARS1 (0.9932)	HARS1 (0.9927)	ASNS (0.9920)	TARS1 (0.9891)	CARS1 (0.9837)	ACO2 (0.9818)	NQO2 (0.9627)
Nalbuphine	CYP3A4 (0.9858)	ALB (0.9852)	TSC22D3 (0.9774)	CYP2D6 (0.9771)	ATP6V1D (0.9759)	ACAT2 (0.9752)	PPP2R5E (0.9752)	UBQLN2 (0.9747)	MCOLN1 (0.9688)	ALDOC (0.9679)
Orvepitant	HTR2A (0.9638)	SLC6A3 (0.9377)	HRH1 (0.9318)	CYP2D6 (0.9108)	HTR2C (0.9018)	HTR2B (0.9005)	HTR1A (0.8927)	SLC6A4 (0.8877)	UBQLN2 (0.8560)	MAOA (0.8539)
Lobeline	CHRM3 (0.9860)	ADRA1A (0.9810)	CHRNA7 (0.9800)	CHRNA4 (0.9719)	CHRNB2 (0.9718)	BCHE (0.9589)	CHRFAM7A (0.9579)	CHRNB4 (0.9293)	CHRNA2 (0.9162)	ADRA1D (0.9029)
Inosine pranobex	ALB (0.9711)	CYP3A4 (0.9551)	UGT1A1 (0.8740)	CYP2D6 (0.8279)	CYP1A2 (0.7810)	ABCB1 (0.7773)	UGT1A9 (0.7369)	PTGS2 (0.7183)	UGT1A3 (0.7068)
Warfarin	ALB (0.9998)	CYP3A4 (0.9997)	CYP2C19 (0.9981)	ABCB1 (0.9969)	CYP1A2 (0.9963)	INS (0.9961)	CYP2D6 (0.9954)	CYP2E1 (0.9924)	F2 (0.9921)	TNF (0.9919)
CRA_23653	PRSS1 (1.0000)	F10 (0.9928)	CELA1 (0.9161)
Benzylamine	PRSS1 (0.9984)	PYGM (0.9951)	CPB1 (0.9927)	RNASE1 (0.9892)	CELA1 (0.9889)	GLO1 (0.9860)	C2 (0.9796)	CA2 (0.9768)	LTA4H (0.9761)	GSR (0.9761)
Stearic acid	PLA2G2A (0.9926)	PPARA (0.9918)	PLA2G2E (0.9911)	PLA2G1B (0.9842)	RXRA (0.9815)	PLA2G2D (0.9759)	ALB (0.9550)	INS (0.9543)	PPARG (0.9412)	APOB (0.9079)
2-(2-HYDROXY-CYCLOPENTYL)-PENT-4-ENAL	PRSS1 (1.0000)	CPB1 (1.0000)	F10 (0.9987)	TTR (0.9983)	CPA1 (0.9979)	CELA1 (0.9970)	CTRB1 (0.9952)	F7 (0.9940)	F2 (0.9931)	F11 (0.9882)
N-((1R,2R)-2-(5-CHLORO-1H-INDOLE-2-CARBOXAMIDO)CYCLOHEXYL)-5-METHYL-4,5,6,7-TETRAHYDROTHIAZOLO[5,4-C]PYRIDINE-2-CARBOXAMIDE	F10 (0.9994)	F7 (0.9898)	PRSS1 (0.9744)	F2 (0.9672)	HPN (0.7296)	DPP4 (0.7245)	F11 (0.7093)
4-[4-(4-Fluorophenyl)-2-[4-[(R)-methylsulfinyl]phenyl]-1H-imidazol-5-yl]pyridine	MAPK14 (0.9944)	MAPK1 (0.9513)	NFKB1 (0.8671)	SRC (0.8599)	KDR (0.8037)	AR (0.7592)
(2S,3R)-3-(6-amino-9H-purin-9-yl)nonan-2-ol	ADA (0.9833)	ABCB5 (0.9771)	DHODH (0.8371)	TK1 (0.7614)	DPP4 (0.7538)	SMO (0.7335)	DHFR (0.7182)	UCK2 (0.7151)
3-(2,6-difluorophenyl)-2-(methylthio)quinazolin-4(3H)-one	PDE5A (0.9964)	PDE4C (0.9963)	PDE4A (0.9958)	PDE3A (0.9957)	PDE10A (0.9951)	ADA (0.9946)	PDE3B (0.9902)	PDE7A (0.9863)	PDE11A (0.9820)	PDE8B (0.9766)
Sulconazole	CYP3A4 (0.9992)	AKR1C1 (0.9788)	CYP2D6 (0.9756)	CYP3A5 (0.9664)	CYP1A2 (0.9521)	CYP3A7 (0.9415)	CYP2E1 (0.9358)	CYP1A1 (0.9322)	CYP2C8 (0.9296)	CYP2A6 (0.9267)
Amuvatinib	CSF1R (0.9969)	FLT3 (0.9961)	ALK (0.9894)	MET (0.9891)	PDGFRB (0.9864)	KDR (0.9798)	CHEK1 (0.9767)	RET (0.9708)	CDK2 (0.9557)	EGFR (0.9461)
2-(3-GUANIDINOPHENYL)-3-MERCAPTOPROPANOIC ACID	CPB1 (0.9998)	PRSS1 (0.9982)	TTR (0.9962)	CPA1 (0.9899)	ACE2 (0.9830)	CELA1 (0.9823)	F10 (0.9752)	F2 (0.9453)	HPN (0.8126)	CTRB1 (0.7918)
Nalfurafine	SST (0.9342)	POMC (0.9274)	PRL (0.8703)	BDNF (0.8477)	NPY (0.8266)	CASR (0.7025)
3-{[(1R)-1-phenylethyl]amino}-4-(pyridin-4-ylamino)cyclobut-3-ene-1,2-dione	PRKACA (0.9999)	ROCK2 (0.9991)	PHKA1 (0.9965)	CSNK1E (0.9937)	PAK6 (0.9903)	PDPK1 (0.9902)	MAP3K9 (0.9895)	RPS6KA1 (0.9891)	ROCK1 (0.9862)	CAMK2D (0.9856)
2-(Oxalyl-Amino)-4,5,6,7-Tetrahydro-Thieno[2,3-C]Pyridine-3-Carboxylic Acid	HRURF (0.9882)	PRY2 (0.9882)	FAM236B (0.9882)	SMIM9 (0.9882)	XNDC1N (0.9882)	CCDC163 (0.9882)	KRTAP20-4 (0.9882)	ZNF729 (0.9882)	GLYATL1B (0.9882)	B3GALT9 (0.9882)
ZSTK-474	PIK3CB (0.9992)	PIK3CG (0.9991)	PIK3CA (0.9988)	MTOR (0.9988)	PIK3R2 (0.9970)	PIK3R1 (0.9943)	PIK3C2G (0.9905)	PIK3CD (0.9902)	PIK3R6 (0.9842)	KRAS (0.9769)
(1S,2R,5S)-5-[3-(TRIFLUOROMETHYL)-5,6-DIHYDRO[1,2,4]TRIAZOLO[4,3-A]PYRAZIN-7(8H)-YL]-2-(2,4,5-TRIFLUOROPHENYL)CYCLOHEXANAMINE	DPP4 (0.9984)	F2 (0.9929)	ADA (0.8695)	MME (0.7674)	PRSS1 (0.7601)	ACE2 (0.7253)	PLAU (0.7051)
Upadacitinib	CYP3A4 (0.9968)	NTRK1 (0.9643)	KRAS (0.9606)	ESR2 (0.9599)	ESR1 (0.9406)	RET (0.9372)	AR (0.9259)	MAPK14 (0.9249)	MAPK1 (0.9119)	MTOR (0.9003)
4-{[(2-Oxo-1,2-dihydro-3H-indol-3-ylidene)methyl]amino}-N-(1,3-thiazol-2-yl)benzenesulfonamide	CDK2 (0.9977)
Tradipitant	DHFR (0.8857)	CES1 (0.8638)	NQO2 (0.7584)
3-Carboxy-N,N,N-Trimethyl-2-(Octanoyloxy)Propan-1-Aminium	EPHX2 (0.9664)	HMGCL (0.9589)	CROT (0.9391)	CRAT (0.9368)	AHCY (0.9138)	PHYH (0.8999)	PAOX (0.8991)	IDH1 (0.8843)	ACADS (0.8723)	ACOT13 (0.8477)
Bafetinib	CDK2 (0.8893)	LCK (0.8868)	AURKA (0.8634)	ABL1 (0.8479)	ERBB2 (0.8328)	SRC (0.8263)	FLT3 (0.7548)	CDK6 (0.7463)	MAPK14 (0.7078)
Droxidopa	ADRA1A (0.9893)	ALB (0.9881)	ADRB3 (0.9857)	ADRB1 (0.9844)	ADRB2 (0.9774)	ADRA1D (0.9754)	INS (0.9750)	HRH2 (0.9670)	KCNMB2 (0.9650)	ADRA2A (0.9613)
Tecarfarin	APP (0.9274)	NFKB1 (0.9092)	VHL (0.8925)	ODC1 (0.8443)	HIF1A (0.8162)	TTR (0.8073)	SHBG (0.8034)	CTNNB1 (0.7851)	AR (0.7635)	AHR (0.7381)
ABT-341	DPP4 (0.9772)	F2 (0.8951)	F10 (0.7280)
5-chloro-N-{4-[(1R)-1,2-dihydroxyethyl]phenyl}-1H-indole-2-carboxamide	PYGL (0.9994)	PYGM (0.9989)	FBP1 (0.9949)	GGPS1 (0.9871)	PRKAB1 (0.9595)	HMGCR (0.9375)	PAPSS1 (0.9036)	PTPN1 (0.9004)	PHKG1 (0.8813)	HK1 (0.8686)
Biochanin A	CA2 (0.9948)	INS (0.9944)	ALB (0.9936)	CYP3A4 (0.9889)	AR (0.9885)	TP53 (0.9871)	MMP2 (0.9831)	F2 (0.9828)	TF (0.9828)	ESR1 (0.9823)
3-(4-Fluorophenyl)-2-(6-Methylpyridin-2-Yl)-5,6-Dihydro-4h-Pyrrolo[1,2-B]Pyrazole	TGFBR1 (0.9976)	HSP90AA1 (0.9881)	CDK2 (0.9698)	ACVR1B (0.9341)	MAP2K1 (0.9260)	CSNK2A1 (0.8618)	AR (0.8470)	HSP90AB1 (0.7808)
Talinolol	CYP3A4 (0.9974)	CYP2D6 (0.9714)	ADRB1 (0.9538)	ABCB1 (0.9336)	ALB (0.9100)	ADRB3 (0.8968)	ADRB2 (0.8765)	ADRA1A (0.8541)	ERG (0.8442)	HMGCR (0.8197)
Calyculin A	GPR35 (0.9290)	PTPN1 (0.9011)	IGF1R (0.8581)	PHKA1 (0.8574)	FBP1 (0.8461)	CDK2 (0.8445)	GCK (0.8365)	ADRB3 (0.8341)	ADRB1 (0.8277)	AR (0.8263)
4-(1,3-BENZOXAZOL-2-YL)-2,6-DIBROMOPHENOL	TTR (0.9932)	PRSS1 (0.9659)	APP (0.9236)	TOP2B (0.8190)	CELA1 (0.7587)	TOP1 (0.7296)
Urapidil	MAOA (0.9839)	ADRB2 (0.9605)	ADRB3 (0.9071)	CYP2D6 (0.8707)	SLC6A4 (0.8637)	ADRB1 (0.8499)	ALB (0.8436)	SLC6A2 (0.8183)	SLC6A3 (0.8138)	CYP3A4 (0.7891)
7-{2,6-DICHLORO-4-[3-(2-CHLORO-BENZOYL)-UREIDO]-PHENOXY}-HEPTANOIC ACID	PYGM (0.9990)	PYGL (0.9849)	AKR1B1 (0.9628)	PYGB (0.8083)
Lansoprazole	CYP3A4 (0.9997)	CYP2C19 (0.9990)	ALB (0.9983)	CYP2C8 (0.9977)	CYP1A2 (0.9972)	ABCB1 (0.9971)	CYP2D6 (0.9955)	CYP2B6 (0.9954)	CYP2C9 (0.9951)	CYP3A5 (0.9945)
Idarubicin	NCAPH (0.9995)	CCNF (0.9994)	DTL (0.9994)	CDCA3 (0.9991)	H2BC21 (0.9990)	RFC2 (0.9990)	BIRC5 (0.9989)	CCNB2 (0.9989)	HJURP (0.9988)	CDC45 (0.9988)
Delta-Amino Valeric Acid	DPYD (0.9961)	ALAD (0.9943)	AGXT (0.9898)	RNASE1 (0.9892)	KYAT1 (0.9883)	GLUL (0.9881)	FECH (0.9881)	GOT1 (0.9876)	AHCY (0.9868)	SHMT1 (0.9848)
Vecuronium	CYP3A4 (0.9996)	ALB (0.9973)	CHRND (0.9918)	CA4 (0.9893)	CYP2C19 (0.9890)	CYP2D6 (0.9890)	CHRNA1 (0.9855)	CYP3A5 (0.9838)	CYP1A2 (0.9824)	CYP2E1 (0.9818)
Foscarnet	CYP3A4 (0.9843)	CYP1A2 (0.9708)	SLC22A5 (0.9705)	ABCB1 (0.9646)	CYP2D6 (0.9632)	HRH1 (0.9447)	SPAG4 (0.9420)	ABCC4 (0.9382)	ABCG2 (0.9372)	ALB (0.9310)
Oxamniquine	CYP3A4 (0.9887)	CYP2D6 (0.9770)	ALB (0.9761)	ABCB1 (0.9564)	TOP2B (0.9532)	CYP1A2 (0.9411)	ADRB2 (0.9376)	CYP2C19 (0.9332)	SLC15A2 (0.9304)	CYP3A5 (0.9295)
Levonorgestrel	CYP3A4 (0.9987)	BIRC5 (0.9985)	CCNA2 (0.9985)	CCNF (0.9984)	NCAPH (0.9981)	KIF2C (0.9981)	CDC45 (0.9980)	MCM3 (0.9979)	RFC2 (0.9979)	KIF20A (0.9978)
Epicriptine	SLC6A3 (0.9370)	ADRB1 (0.9155)	ADRB3 (0.9139)	SLC6A2 (0.8816)	HTR4 (0.8786)	HTR6 (0.8718)	SLC6A4 (0.7996)	MAOA (0.7946)	HRH2 (0.7783)	ADORA2B (0.7569)
(6R)-Folinic acid	ABCG2 (0.9872)	ABCB5 (0.9829)	F2 (0.9754)	CXCL8 (0.9717)	ABCB1 (0.9667)	PTGDR2 (0.9652)	ADORA2A (0.9622)	SLC29A1 (0.9586)	FGF2 (0.9545)	PTGDR (0.9543)
Cyclic adenosine monophosphate	INS (0.9997)	HRURF (0.9995)	ANKRD40CL (0.9995)	C13orf46 (0.9995)	SMIM35 (0.9995)	PVALEF (0.9995)	OR8G3P (0.9995)	PTPRZ2 (0.9995)	GOLGA8T (0.9995)	SMIM32 (0.9995)
Modafinil	CYP3A4 (0.9992)	CYP2D6 (0.9984)	CYP2C19 (0.9968)	ALB (0.9962)	CYP1A2 (0.9958)	ABCB1 (0.9941)	CYP3A5 (0.9939)	CYP3A7 (0.9913)	CYP2C8 (0.9909)	CYP2C9 (0.9909)
Anatibant	OXTR (0.9923)	PTGFR (0.9922)	BDKRB2 (0.9847)	F2 (0.9844)	EDNRB (0.9839)	AVPR1A (0.9836)	GPR119 (0.9761)	AGTR1 (0.9758)	GNRHR (0.9662)	EDNRA (0.9646)
Cantharidin	MTOR (0.9702)	PYGM (0.9675)	CDK2 (0.9631)	CHEK1 (0.9581)	FKBP1A (0.9395)	TP53 (0.9276)	PAPSS1 (0.9161)	ACVRL1 (0.9156)	CTNNB1 (0.9085)	TGFBR1 (0.9082)
Levocarnitine	ALB (0.9841)	SLC15A2 (0.9827)	SLC15A1 (0.9808)	ABCC4 (0.9802)	SLC22A4 (0.9786)	CYP3A4 (0.9784)	SLC22A5 (0.9775)	SLCO1B3 (0.9697)	ABCC2 (0.9670)	SLC16A10 (0.9664)
Dodecyldimethylamine N-oxide	PYGM (0.9988)	NQO2 (0.9972)	RPE65 (0.9966)	ND1 (0.9917)	TTR (0.9902)	AMY1C (0.9898)	ADA (0.9862)	HINT1 (0.9822)	BLVRB (0.9818)	PDXK (0.9810)
1,10-Phenanthroline	BCHE (0.9928)	ACHE (0.9737)	CA2 (0.9717)	ALB (0.9613)	ADRB2 (0.9387)	GJA1 (0.9240)	CYP3A4 (0.9093)	REN (0.8983)	PGP (0.8902)	ADRB1 (0.8863)
Cocaine	INS (0.9997)	ALB (0.9996)	CYP3A4 (0.9995)	CYP2D6 (0.9986)	TNF (0.9986)	SCN5A (0.9980)	BDNF (0.9980)	ABCB1 (0.9980)	PRL (0.9977)	TGFB1 (0.9970)
1-(2-Amidinophenyl)-3-(Phenoxyphenyl)Urea	PRSS1 (1.0000)	CELA1 (0.9934)	CPB1 (0.8885)	F10 (0.8435)
LCL-161	CTSV (0.9742)	CTSK (0.9714)	CASP3 (0.9710)	XIAP (0.9690)	CTSD (0.9616)	CTSL (0.9333)	CTSF (0.9299)	CASP7 (0.9105)	CASP8 (0.8709)	CTSB (0.8687)
p-Coumaric acid	CYP3A4 (0.9828)	AR (0.9688)	PGR (0.9622)	NR3C1 (0.9616)	BCL2 (0.9578)	NR3C2 (0.9550)	ALB (0.9522)	CASP3 (0.9466)	ESR1 (0.9304)	CYP1A1 (0.9262)
Natamycin	CYP3A4 (0.9430)	CYP1A2 (0.7857)	RPS4Y1 (0.7148)
Rilapladib	PLA2G2A (0.9556)	ELANE (0.8728)	GSTM1 (0.8708)	TTR (0.8605)	PLA2G1B (0.8599)	SHBG (0.8514)	ALOX5 (0.8283)	LYZ (0.8135)	HSD11B1 (0.7900)	CELA1 (0.7704)
Bezafibrate	CYP3A4 (0.9952)	ALB (0.9933)	INS (0.9895)	ABCC4 (0.9860)	RXRA (0.9817)	PPARG (0.9816)	PPARA (0.9808)	TNF (0.9802)	NR1H2 (0.9796)	ABCB1 (0.9773)
Bis(Adenosine)-5'-Pentaphosphate	NME2 (0.9989)	AK1 (0.9988)	AK2 (0.9985)	CMPK1 (0.9982)	DTYMK (0.9977)	APRT (0.9968)	PKM (0.9961)	DHODH (0.9960)	UCK2 (0.9954)	CTPS1 (0.9947)
Propyl alcohol	PTGDR2 (0.9790)	TTR (0.9670)	LYZ (0.9580)	PTGER2 (0.9509)	HCAR2 (0.9502)	C3 (0.9460)	F2 (0.9436)	FPR3 (0.9418)	SSTR5 (0.9412)	C5AR1 (0.9330)
Furafylline	CYP3A4 (0.9798)	SLC22A1 (0.9750)	CYP1A2 (0.9326)	CYP2D6 (0.9306)	ABCB1 (0.8807)	ALB (0.8692)	NOS2 (0.8115)	ADORA2A (0.8096)	CYP1A1 (0.7762)	SLC22A2 (0.7555)
4-{[4-{[(1R,2R)-2-(dimethylamino)cyclopentyl]amino}-5-(trifluoromethyl)pyrimidin-2-yl]amino}-N-methylbenzenesulfonamide	PRKACA (0.9967)	HSP90AA1 (0.9800)	ERBB2 (0.9367)	KDR (0.8723)	PTK2B (0.8239)	ABL1 (0.7868)	LCK (0.7172)	KIT (0.7029)
Tibolone	ALB (0.9991)	INS (0.9986)	CYP3A4 (0.9985)	CYP19A1 (0.9971)	SHBG (0.9967)	ABCB1 (0.9932)	HSD11B1 (0.9921)	PRL (0.9908)	STS (0.9894)	BGLAP (0.9879)
6-(3-AMINOPHENYL)-N-(TERT-BUTYL)-2-(TRIFLUOROMETHYL)QUINAZOLIN-4-AMINE	CDK2 (0.9988)	CHEK1 (0.8487)
(3S,5R,7R,8S,9S,10R)-7-(hydroxymethyl)-3-(4-methylphenyl)-1,6-dioxa-2-azaspiro[4.5]decane-8,9,10-triol	PYGM (0.9999)	PYGL (0.9632)	AMY2B (0.8457)	FBP1 (0.8423)	PYGB (0.8057)	HNF4G (0.7844)	FNTB (0.7405)	PAPSS1 (0.7235)
Cilnidipine	CYP3A4 (0.9978)	ALB (0.9573)	KCNH2 (0.9477)	CYP2D6 (0.9310)	CACNA1C (0.9260)	ADRA1A (0.9017)	KCNMB2 (0.8834)	SCN5A (0.8762)	PTGS1 (0.8695)	ADRB1 (0.8495)
Gimatecan	SLCO1B3 (0.9945)	ABCC4 (0.9924)	CYP3A4 (0.9917)	SLCO1B1 (0.9908)	ABCG2 (0.9756)	SLC22A5 (0.9581)	ABCC1 (0.9547)	UGT1A1 (0.9484)	ABCC2 (0.9438)	ABCB1 (0.9393)
(R)-minalrestat	HRURF (0.9881)	SPEM3 (0.9881)	CCDC192 (0.9881)	FAM90A19 (0.9881)	MBD3L2B (0.9881)	NPIPB2 (0.9881)	DUXB (0.9881)	SPDYE12 (0.9881)	DEFB131B (0.9881)	CXorf51A (0.9881)
[PHENYLALANINYL-PROLINYL]-[2-(PYRIDIN-4-YLAMINO)-ETHYL]-AMINE	F2 (0.9988)	F10 (0.9913)	PRSS1 (0.9716)	F7 (0.7972)
Flutemetamol (18F)	APP (0.9026)	MME (0.7162)
Fispemifene	ESR2 (0.9939)	AR (0.9857)	ESR1 (0.9779)	NR3C2 (0.8825)	PGR (0.7750)	THRB (0.7374)
Ulixertinib	MTOR (0.9868)	MAPK1 (0.9802)	MAPK14 (0.9747)	KRAS (0.9610)	MAPK3 (0.9599)	SRC (0.9416)	HRAS (0.8772)	AR (0.8771)	MAP2K1 (0.8760)	KDR (0.8754)
Nepafenac	F2 (0.9686)	ALB (0.9269)	CYP3A4 (0.9255)	DPP4 (0.9181)	ANPEP (0.9026)	PTGFR (0.8699)	CYP1A2 (0.8671)	KCNMB2 (0.8445)	ADRA1D (0.8404)	RPS4Y1 (0.8254)
Pradefovir	CYP3A4 (0.9969)	CYP19A1 (0.8737)	CYP1A1 (0.8347)	NR1I2 (0.8151)	ALOX5 (0.7540)	CYP2D6 (0.7308)
4-{5-[(Z)-(2,4-DIOXO-1,3-THIAZOLIDIN-5-YLIDENE)METHYL]FURAN-2-YL}BENZENESULFONAMIDE	CDK2 (0.9986)
Plevitrexed	AURKA (0.9728)	CDK2 (0.9677)	CDK1 (0.9673)	CCNA2 (0.9236)	BIRC5 (0.9147)	TOP2B (0.9106)	PLK1 (0.9104)	CDK4 (0.9046)	CHEK1 (0.8852)	CDKN1A (0.8678)
25-Hydroxycholesterol	RXRA (0.9974)	GGPS1 (0.9972)	RARA (0.9944)	CYP19A1 (0.9942)	NR1H2 (0.9930)	RARG (0.9907)	PPARA (0.9895)	PPARG (0.9883)	FDPS (0.9881)	HSD11B1 (0.9868)
ABT-510	IL6 (0.9964)	FGF2 (0.9954)	IGF1 (0.9901)	HGF (0.9896)	MMP9 (0.9854)	FGF4 (0.9830)	STAT3 (0.9798)	VEGFA (0.9742)	IGF2 (0.9682)	TNF (0.9608)
1,4-dithio-alpha-D-glucopyranose	AMY2B (0.9993)	AMY2A (0.9985)	PYGM (0.9979)	FNTB (0.9523)	DHFR2 (0.8836)	FNTA (0.8528)	SI (0.8234)	PRSS1 (0.7718)	LALBA (0.7637)	LCTL (0.7025)
(11S)-8-CHLORO-11-[1-(METHYLSULFONYL)PIPERIDIN-4-YL]-6-PIPERAZIN-1-YL-11H-BENZO[5,6]CYCLOHEPTA[1,2-B]PYRIDINE	FNTB (0.9948)	FNTA (0.9891)	PGGT1B (0.9532)	AMY2A (0.8840)	PRSS1 (0.8298)	RHO (0.7746)	CELA1 (0.7734)
AZD-4877	UBC (0.9161)	KIF11 (0.9108)	CDK2 (0.8863)	OXTR (0.8858)	METAP2 (0.8252)	FNTB (0.7944)	GNRHR (0.7841)	PKIA (0.7815)	TBXA2R (0.7754)	TSHR (0.7089)
Crotonaldehyde	ALDH2 (0.9984)	COMT (0.9884)	AKR1B1 (0.9570)	AANAT (0.9449)	AGXT (0.8052)	NQO2 (0.7256)	APP (0.7011)
(2R)-1-(DIMETHYLAMINO)-3-{4-[(6-{[2-FLUORO-5-(TRIFLUOROMETHYL)PHENYL]AMINO}PYRIMIDIN-4-YL)AMINO]PHENOXY}PROPAN-2-OL	CDK2 (0.9995)	CCNA2 (0.7738)	CHEK1 (0.7402)	TP53 (0.7401)
Mifamurtide	MMP9 (0.9677)	SERPINE1 (0.9519)	PLAU (0.9483)	MTOR (0.9334)	MMP1 (0.9332)	PTGS2 (0.9304)	TGFB1 (0.9004)	MMP13 (0.8983)	NOS3 (0.8934)	TP53 (0.8862)
3-Pyridin-4-Yl-2,4-Dihydro-Indeno[1,2-.C.]Pyrazole	CDK2 (0.9971)	CHEK1 (0.8664)
S-Mercaptocysteine	NQO2 (0.9729)	TST (0.9681)	PYGM (0.9566)	PYGL (0.9328)	ASL (0.9297)	ALDH5A1 (0.8766)	AHCY (0.8352)	KYAT1 (0.8186)	AMD1 (0.7828)	GLS (0.7674)
2-(N-morpholino)ethanesulfonic acid	CPB1 (0.9996)	AMY2B (0.9994)	AANAT (0.9989)	AMY1A (0.9988)	RNASE1 (0.9987)	PGLYRP3 (0.9986)	TGM3 (0.9986)	HYAL4 (0.9982)	CPQ (0.9980)	CELA1 (0.9978)
Basimglurant	GRIA2 (0.9774)	OXTR (0.9722)	SLC6A3 (0.9260)	AANAT (0.8698)	AVPR1A (0.8511)	AVPR2 (0.8473)	TACR3 (0.8390)	GRM1 (0.8190)	AGTR1 (0.8130)	GNRHR (0.8039)
Setipiprant	PTGDR2 (0.7468)
Ataciguat	PYGM (0.9985)	PDE9A (0.9946)	PDE3A (0.9915)	PDE5A (0.9749)	PDE10A (0.9544)	NPR2 (0.9457)	PDE4B (0.9454)	PDE3B (0.9432)	PDE4D (0.9420)	PDE8A (0.9363)
Gpi-1046	FKBP1A (0.9942)	PYGM (0.9894)	KCNQ1 (0.9762)	ATP1A1 (0.9506)	PKD2 (0.9144)	PKD1 (0.8629)	RYR2 (0.8539)
2-{4-[(4-imidazo[1,2-a]pyridin-3-ylpyrimidin-2-yl)amino]piperidin-1-yl}-N-methylacetamide	HRURF (0.9881)	CCDC196 (0.9881)	NUDT4B (0.9881)	NPIPB12 (0.9881)	NPIPB7 (0.9881)	NPIPB4 (0.9881)	GOLGA6L22 (0.9881)	SPDYE17 (0.9881)	PTTG1IP2 (0.9881)	MSANTD5 (0.9881)
Bryostatin 1	CYP3A4 (0.9911)	CXCL8 (0.9844)	MAPK14 (0.9689)	ABCB1 (0.9670)	TNF (0.9659)	ALB (0.9491)	PTGS2 (0.9486)	CSF2 (0.9475)	IL2 (0.9388)	CYP1A2 (0.9372)
Tetrabromo-2-Benzotriazole	CDK2 (0.9996)	HSP90AA1 (0.9939)	CSNK2A1 (0.9898)	CSNK2B (0.8933)	GSK3B (0.8783)	UBC (0.8769)	HSP90AB1 (0.8447)	PIM1 (0.7956)	AURKA (0.7299)
Barium	AHR (0.9660)	CYP19A1 (0.9331)	CYP3A4 (0.9251)	NR1I3 (0.9131)	ABCB5 (0.9109)	CYP1A1 (0.8943)	NR1I2 (0.8617)	VDR (0.8494)	ODC1 (0.8442)	AR (0.8049)
Idraparinux	F2 (0.9957)	ALB (0.9762)	F10 (0.9735)	F9 (0.9649)	PRSS1 (0.9579)	AGT (0.9264)	GPR119 (0.9101)	PROC (0.8993)	EDNRA (0.8983)	F2R (0.8787)
(2S,3S)-3-AMINO-4-[(3S)-3-FLUOROPYRROLIDIN-1-YL]-N,N-DIMETHYL-4-OXO-2-(TRANS-4-[1,2,4]TRIAZOLO[1,5-A]PYRIDIN-5-YLCYCLOHEXYL)BUTANAMIDE	DPP4 (0.9993)	REG1A (0.9552)	ADA (0.9414)	TYMP (0.7018)
Thimerosal	GSR (0.9895)	GLO1 (0.9780)	GSTT1 (0.9678)	NQO1 (0.9584)	PYGM (0.9579)	HPGDS (0.9535)	GSTM1 (0.9531)	GSTP1 (0.9522)	CA2 (0.9485)	SOD2 (0.9481)
PX-478	CDK2 (0.9800)	AR (0.7808)	HIF1A (0.7780)	STAT3 (0.7670)
Nelivaptan	AVPR1A (0.9990)	AGTR1 (0.9968)	AVPR1B (0.9967)	GNRHR (0.9965)	F2 (0.9957)	OXTR (0.9956)	AVPR2 (0.9949)	OXT (0.9913)	EDNRB (0.9910)	CYSLTR1 (0.9899)
Halothane	CYP3A4 (0.9998)	GABRA1 (0.9997)	GABRD (0.9997)	CYP2D6 (0.9994)	CYP2C19 (0.9993)	GABRB1 (0.9993)	GABRB2 (0.9992)	GABRA6 (0.9990)	ALB (0.9989)	GABRB3 (0.9988)
Ropinirole	CYP2D6 (0.9981)	CYP3A4 (0.9977)	HTR2C (0.9929)	ADRA1A (0.9905)	HTR2B (0.9875)	ADRB2 (0.9874)	CYP1A2 (0.9867)	CYP2C19 (0.9867)	KCNMB2 (0.9849)	ABCB1 (0.9836)
Esmolol	ADRB2 (0.9971)	KCNMB2 (0.9967)	ADRA1A (0.9966)	ADRB1 (0.9951)	CYP3A4 (0.9946)	ADRA1D (0.9945)	ATP6V1D (0.9942)	ALB (0.9916)	CYP2D6 (0.9915)	ORM1 (0.9909)
Deslanoside	SCN5A (0.9988)	CACNG1 (0.9983)	ATP1A1 (0.9976)	KCNA5 (0.9971)	PYGM (0.9969)	KCNH2 (0.9965)	KCNQ1 (0.9960)	FXYD2 (0.9959)	RYR2 (0.9944)	CACNA1D (0.9916)
Clobazam	GABRG1 (1.0000)	GABRB1 (1.0000)	CYP3A4 (1.0000)	CYP2C19 (1.0000)	GABRA1 (1.0000)	CYP2D6 (1.0000)	GABRD (0.9999)	GABRA6 (0.9999)	CYP1A2 (0.9998)	CYP2C9 (0.9998)
Loxicodegol	OPRD1 (0.9927)	OPRK1 (0.9874)	OPRM1 (0.9759)	HTR2C (0.9283)	HTR2A (0.9221)	HRH3 (0.9156)	HTR4 (0.9047)	ADRB3 (0.9041)	ADRA1A (0.8977)	SLC6A3 (0.8945)
Bisegliptin	DPP4 (0.9803)	CYP3A4 (0.8872)	REN (0.8857)	SLC5A2 (0.8853)	SI (0.8738)	F2 (0.8591)	CA2 (0.8570)	AVP (0.8453)	AGT (0.8114)	ALB (0.7573)
Hexanoyl-CoA	AHCY (0.9918)	ACO2 (0.9890)	SDHA (0.9884)	PHYH (0.9781)	P4HA1 (0.9765)	LTA4H (0.9722)	MTHFD1 (0.9671)	SHMT2 (0.9659)	P4HB (0.9642)	FTL (0.9565)
(9R,10R)-9-(S-glutathionyl)-10-hydroxy-9,10-dihydrophenanthrene	GSTA1 (0.9997)	GSTA2 (0.9993)	GSTP1 (0.9987)	GSTM1 (0.9986)	EPHX1 (0.9943)	HPGDS (0.9891)	GSR (0.9831)	GSTM4 (0.9780)	NQO1 (0.9769)	CYP1B1 (0.9724)
3-Phosphono-D-alanine	PSPH (0.9951)	NQO2 (0.9935)	AHCY (0.9909)	LTA4H (0.9899)	CTH (0.9897)	ARG2 (0.9814)	METAP2 (0.9806)	SMS (0.9764)	KYAT1 (0.9718)	EGLN1 (0.9609)
Polymyxin B	ALB (0.9934)	HRH1 (0.9779)	HTR2C (0.9493)	BDNF (0.9439)	HTR2B (0.9365)	F2 (0.9346)	KNG1 (0.9125)	ADRB2 (0.9062)	SLC15A1 (0.9061)	CYP3A4 (0.9029)
Lumichrome	BLVRB (0.9889)	AGXT (0.9799)	NNMT (0.9760)	BHMT (0.9340)	EPHX2 (0.9331)	AOX1 (0.9318)	TTR (0.9005)	HSD11B1 (0.8965)	AHCY (0.8824)	LTA4H (0.8822)
Betrixaban	CYP3A4 (0.9953)	SLCO1B1 (0.9873)	ABCB1 (0.9849)	SLCO1B3 (0.9793)	ALB (0.9779)	UGT1A1 (0.9744)	SLC22A11 (0.9623)	F10 (0.9422)	SLC22A8 (0.9164)	SLC22A6 (0.9107)
TAK-593	TEK (1.0000)	FLT4 (0.9999)	KDR (0.9999)	FLT1 (0.9995)	MET (0.9990)	CSF1R (0.9982)	PDGFRB (0.9877)	VEGFA (0.9850)	STAT3 (0.9824)	PDGFRA (0.9651)
Kabiramide C	ACTA1 (0.9555)	PYGM (0.9371)	MYH14 (0.9369)	MYH9 (0.8551)	TNNC1 (0.7687)
Methylmalonic Acid	ADORA2B (0.9825)	SSTR2 (0.9758)	SSTR1 (0.9554)	SSTR5 (0.9469)	PTGDR2 (0.9434)	TSHR (0.9015)	GPR119 (0.8872)	MCHR2 (0.8832)	GHRH (0.8789)	NPY4R (0.8768)
Metrifonate	ACHE (0.9713)	BCHE (0.9686)	ALB (0.9211)	CYP3A4 (0.8929)	CA2 (0.8907)	DPP4 (0.8749)	TF (0.7460)	SHBG (0.7339)
Zalcitabine	CYP3A4 (0.9945)	SLC22A5 (0.9914)	SPAG4 (0.9909)	SMC1A (0.9900)	SLC47A1 (0.9899)	RRS1 (0.9893)	GTPBP8 (0.9882)	HAT1 (0.9880)	ABCG2 (0.9877)	ALB (0.9870)
2,3-Dihydroxy-Benzoic Acid	LCN2 (0.9911)	HMOX1 (0.9559)	NOS3 (0.9035)	ELANE (0.8938)	AR (0.8010)	LYZ (0.7492)
Batefenterol	CYP3A4 (0.9720)	CHRM2 (0.9574)	ALB (0.9433)	CACNA1I (0.9299)	ADRB2 (0.9269)	CYP2D6 (0.9207)	CHRM3 (0.9131)	ACHE (0.8973)	HTR3A (0.8900)	ADRA1A (0.8848)
N-omega-propyl-L-arginine	PYGM (0.9689)	NOS1 (0.9625)	NOS2 (0.9496)	PDE3A (0.9269)	PDE4D (0.9022)	MTOR (0.8539)	ATP1A1 (0.8050)	RYR1 (0.7629)	KCNH2 (0.7551)	NOS3 (0.7476)
S-Hydroxycysteine	GSTA1 (0.9982)	TTR (0.9967)	GSTP1 (0.9959)	HPGDS (0.9937)	PRSS1 (0.9935)	VKORC1 (0.9910)	HBB (0.9868)	GSTM1 (0.9868)	NQO1 (0.9864)	LTA4H (0.9860)
ZK-806711	PRSS1 (1.0000)	F10 (0.9981)	TTR (0.9889)	CELA1 (0.9884)	CTRB1 (0.9742)	F11 (0.9550)	MME (0.9324)	CA2 (0.9055)	CTSG (0.8107)	F2 (0.7830)
Vardenafil	CYP3A4 (0.9987)	CYP2D6 (0.9931)	CACNG1 (0.9905)	ALB (0.9901)	CACNA1D (0.9894)	CYP3A5 (0.9888)	CACNA1C (0.9883)	CACNB2 (0.9860)	CACNA1S (0.9857)	ADRA1A (0.9845)
Solifenacin	CYP3A4 (0.9991)	CYP2D6 (0.9961)	CYP3A5 (0.9859)	CYP2C8 (0.9806)	ADRA1A (0.9758)	CYP2C19 (0.9737)	CYP3A7 (0.9730)	CYP1A2 (0.9726)	HRH1 (0.9495)	CYP2C9 (0.9462)
Alpha-Methyl-N-Acetyl-D-Glucosamine	PRSS1 (0.9783)	MMP12 (0.9595)	MBL2 (0.9356)	CPB1 (0.9058)	C2 (0.8953)	C1QB (0.8699)	APCS (0.8637)	LYZ (0.8395)	MASP2 (0.8296)	MMP8 (0.8242)
Nitroaspirin	ALB (0.9744)	CYP3A4 (0.9257)	PTGS2 (0.9212)	PTGS1 (0.9063)	CA2 (0.8727)	INS (0.8672)	CXCL8 (0.8565)	TNF (0.8460)	CYP2D6 (0.8341)	DPP4 (0.8283)
CR665	PTGDR2 (0.9296)	NPY4R (0.8723)	SSTR5 (0.7828)	OXTR (0.7469)
Misonidazole	GSTM1 (0.9353)	GSTP1 (0.9167)	AHR (0.9165)	NQO1 (0.8984)	MGMT (0.8950)	CYP3A4 (0.8917)	TP53 (0.8894)	PGR (0.8862)	ABCB1 (0.8794)	VDR (0.8722)
Rhein	CYP3A4 (0.9998)	CYP1A2 (0.9950)	CYP2D6 (0.9949)	CYP2C19 (0.9942)	ALB (0.9926)	CYP2C8 (0.9862)	ABCB1 (0.9844)	CYP2C9 (0.9843)	CYP3A5 (0.9839)	CYP2B6 (0.9814)
Tylvalosin	CYP3A4 (0.9129)
Z-Pro-Prolinal	HRURF (0.9881)	SPEM3 (0.9881)	CCDC192 (0.9881)	FAM90A19 (0.9881)	MBD3L2B (0.9881)	NPIPB2 (0.9881)	DUXB (0.9881)	SPDYE12 (0.9881)	DEFB131B (0.9881)	CXorf51A (0.9881)
Phosphonothreonine	CSNK1E (0.9941)	PRKACA (0.9900)	CDK2 (0.9897)	HSP90AA1 (0.9865)	CSNK2A1 (0.9804)	CDK1 (0.9785)	HSP90AB1 (0.9733)	NEK2 (0.9650)	PLK1 (0.9628)	AURKA (0.9613)
Lomerizine	CYP3A4 (0.9994)	CACNG1 (0.9811)	CYP2D6 (0.9728)	KCNH2 (0.9670)	CACNA1D (0.9466)	SCN5A (0.9234)	CA2 (0.9077)	ATP1A1 (0.9055)	CACNA1C (0.8906)	CYP1A2 (0.8897)
Phloretin	ABCB5 (0.9948)	INS (0.9930)	CA2 (0.9913)	SLC2A1 (0.9841)	PTH (0.9813)	SI (0.9804)	LCTL (0.9777)	SLC5A1 (0.9775)	MTOR (0.9740)	AQP9 (0.9709)
Thiacloprid	CA2 (0.9816)	CHRNB2 (0.9814)	CHRFAM7A (0.9810)	CHRNA4 (0.9798)	CHRNA7 (0.9633)	SCN9A (0.9325)	GRIA2 (0.9117)	ACHE (0.9058)	MME (0.8902)	SLC6A3 (0.8764)
VX-702	MAPK14 (0.9907)	MAPK11 (0.9750)	MAPK12 (0.9728)	IL6 (0.9713)	NFKB1 (0.9546)	MAPK8 (0.9422)	TNF (0.9201)	CXCL8 (0.9181)	PPARG (0.8614)	TGFB1 (0.8604)
Myxothiazol	FTL (0.9991)	METAP2 (0.9981)	ACY1 (0.9962)	NQO2 (0.9921)	YARS1 (0.9873)	GMPS (0.9856)	DHODH (0.9834)	GGT1 (0.9772)	PYGM (0.9725)	LTA4H (0.9716)
Suvorexant	CYP3A4 (0.9998)	CYP2D6 (0.9982)	CYP2C19 (0.9972)	CYP1A2 (0.9967)	CYP2C8 (0.9958)	CYP2B6 (0.9953)	CYP2C9 (0.9915)	ALB (0.9906)	ABCB1 (0.9904)	CYP3A5 (0.9862)
(3R)-3-cyclopentyl-6-methyl-7-[(4-methylpiperazin-1-yl)sulfonyl]-3,4-dihydro-2H-1,2-benzothiazine 1,1-dioxide	GRIA2 (0.9964)	GRIA1 (0.9751)	GRIA3 (0.9225)	GRIA4 (0.9138)	GRIN1 (0.8975)	CHRNB2 (0.8872)	CHRNA4 (0.8423)	GRIN2B (0.7386)	CACNA1I (0.7217)
3-({4-[(5-chloro-1,3-benzodioxol-4-yl)amino]pyrimidin-2-yl}amino)benzenesulfonamide	EPHB4 (0.9947)	CTSK (0.9696)	EPHA2 (0.8324)	PRSS1 (0.7515)
Hydrocortisone phosphate	CYP3A4 (0.9999)	CYP3A5 (0.9989)	CYP2C8 (0.9988)	CYP3A7 (0.9969)	CYP2C9 (0.9968)	CYP2B6 (0.9968)	CYP2C18 (0.9938)	CYP1A1 (0.9926)	CYP2C19 (0.9920)	HSD11B1 (0.9908)
Pagoclone	GABRA1 (0.9956)	CYP2D6 (0.9688)	HTR3A (0.9531)	SLC6A3 (0.9370)	GABRD (0.9026)	HTR2A (0.8942)	CYP3A4 (0.8913)	GABRA2 (0.8811)	SIGMAR1 (0.8434)	GABRB2 (0.8381)
5-CHLORO-THIOPHENE-2-CARBOXYLIC ACID ((3S,4S)-4-FLUORO- 1-{[2-FLUORO-4-(2-OXO-2H-PYRIDIN-1-YL)-PHENYLCARBAMOYL]-METHYL}-PYRROLIDIN-3-YL)-AMIDE	HRURF (0.9881)	SPEM3 (0.9881)	CCDC192 (0.9881)	FAM90A19 (0.9881)	MBD3L2B (0.9881)	NPIPB2 (0.9881)	DUXB (0.9881)	SPDYE12 (0.9881)	DEFB131B (0.9881)	CXorf51A (0.9881)
Jaspisamide A	HRURF (0.9880)	OR52P1 (0.9880)	XNDC1N (0.9880)	BAGE4 (0.9880)	KRTAP20-4 (0.9880)	ZNF729 (0.9880)	GLYATL1B (0.9880)	B3GALT9 (0.9880)	PRR20G (0.9880)	LGTN (0.9880)
Senicapoc	TTPA (0.9702)	INS (0.9587)	HSD11B1 (0.9387)	ALB (0.9311)	GPR119 (0.8972)	TYR (0.8888)	SHBG (0.8873)	SI (0.8657)	TTR (0.8518)	PNLIP (0.8202)
Diiodohydroxyquinoline	AGT (0.9209)	CXCL8 (0.8974)	MAPK14 (0.8696)	MAPK1 (0.8512)	FPR1 (0.8198)	CYP3A4 (0.8137)	INS (0.7896)	NFKB1 (0.7822)	EDN1 (0.7794)	SHBG (0.7714)
N-(CYCLOPROPYLMETHYL)-4-(METHYLOXY)-3-({5-[3-(3-PYRIDINYL)PHENYL]-1,3-OXAZOL-2-YL}AMINO)BENZENESULFONAMIDE	HRURF (0.9881)	FAM205C (0.9881)	TMEM210 (0.9881)	TAS2R36 (0.9881)	EDDM13 (0.9881)	SPTY2D1OS (0.9881)	TAS2R33 (0.9881)	C13orf46 (0.9881)	BRD3OS (0.9881)	OOSP1 (0.9881)
Ilepatril	ACE2 (0.9949)	CPB1 (0.9949)	DPP4 (0.9928)	MME (0.9925)	F2 (0.9896)	CPA1 (0.9634)	PRSS1 (0.9485)	REN (0.9418)	CELA1 (0.9349)	ACE (0.9329)
3-(4-CHLOROPHENYL)-5-(METHYLTHIO)-4H-1,2,4-TRIAZOLE	F2 (1.0000)	F7 (0.9993)	F10 (0.9992)	PRSS1 (0.9991)	PROC (0.9988)	F9 (0.9972)	F11 (0.9965)	CPB2 (0.9923)	PLG (0.9785)	THBD (0.9636)
LY-517717	F10 (0.9999)	F7 (0.9998)	PRSS1 (0.9998)	F2 (0.9993)	F11 (0.9970)	HPN (0.9795)	CPB1 (0.9643)	ACE2 (0.9287)	F9 (0.9234)	MME (0.8837)
5-(2-hydroxyethyl)nonane-1,9-diol	PRSS1 (0.9967)	F10 (0.9952)	HPN (0.9929)	ACE2 (0.9917)	ECE1 (0.9895)	F11 (0.9848)	F2 (0.9803)	EGLN1 (0.9605)	F7 (0.9557)	MME (0.9521)
Avasimibe	CYP3A4 (0.9996)	CYP3A5 (0.9959)	CYP1A2 (0.9955)	CYP2D6 (0.9937)	CYP2C19 (0.9933)	CYP2E1 (0.9932)	CYP2C8 (0.9927)	CYP1A1 (0.9919)	CYP2B6 (0.9918)	CYB5A (0.9912)
(1S,7S,8S,8AR)-1,2,3,7,8,8A-HEXAHYDRO-7-METHYL-8-[2-[(2R,4R)-TETRAHYDRO-4-HY DROXY-6-OXO-2H-PYRAN-2-YL]ETHYL]-1-NAPHTHALENOL	CES1 (0.9486)	FDPS (0.7806)	PNP (0.7410)	EPHX2 (0.7218)	MTHFD2 (0.7089)	NVL (0.7064)
Choline alfoscerate	OPRK1 (0.9441)	OPRD1 (0.9368)	ALB (0.9165)	PRL (0.9151)	HRH2 (0.8999)	SLC6A3 (0.8993)	NPY (0.8933)	ACHE (0.8928)	ADRB2 (0.8907)	POMC (0.8692)
Teneligliptin	DPP4 (0.9457)	CYP3A4 (0.9289)
Picrotoxin	GABRA1 (0.9967)	CHRNA4 (0.9956)	GRIA2 (0.9955)	BDNF (0.9953)	CYP3A4 (0.9944)	SLC6A3 (0.9932)	GABRB2 (0.9931)	CHRNA7 (0.9926)	CHRNB2 (0.9912)	GABRB1 (0.9906)
Flecainide	CYP3A4 (0.9999)	CYP2C19 (0.9997)	CYP2C9 (0.9992)	CYP2D6 (0.9990)	CYP2C8 (0.9987)	CYP1A2 (0.9986)	ABCB1 (0.9980)	CYP2B6 (0.9980)	CYP3A5 (0.9974)	CYP3A7 (0.9948)
Clorazepic acid	GABRG1 (0.9997)	GABRA5 (0.9992)	GABRA1 (0.9990)	GABRD (0.9986)	GABRA6 (0.9986)	GABRR2 (0.9966)	SCN9A (0.9958)	GRIA2 (0.9954)	GABRA2 (0.9935)	GABRB1 (0.9928)
Mestranol	CYP3A4 (0.9995)	CYP2C8 (0.9958)	ABCB1 (0.9951)	CYP2C19 (0.9950)	CYP3A5 (0.9948)	CYP3A7 (0.9933)	CYP2C9 (0.9904)	ALB (0.9896)	CYP1A2 (0.9885)	CYP2D6 (0.9826)
Desoximetasone	TSC22D3 (0.9952)	FOSL1 (0.9949)	DDIT4 (0.9948)	MYC (0.9925)	CCNB2 (0.9916)	SESN1 (0.9914)	NFKBIA (0.9911)	KIF20A (0.9911)	CDC20 (0.9910)	FOXO4 (0.9902)
Carbenoxolone	GJB4 (1.0000)	GJE1 (1.0000)	GJA4 (1.0000)	GJD3 (0.9999)	GJD4 (0.9998)	GJB3 (0.9996)	GJA5 (0.9995)	CA2 (0.9995)	GJA8 (0.9994)	PGLYRP3 (0.9993)
2-Aminobenzyl alcohol	PRSS1 (0.9861)	CTSB (0.9833)	PRSS3 (0.9777)	LYZ (0.9717)	CTRB1 (0.9706)	PRSS2 (0.9514)	CHIT1 (0.9493)	REG1A (0.9320)	DPP4 (0.9301)	LTF (0.9109)
Lamivudine	CYP3A4 (0.9976)	ABCB1 (0.9900)	ALB (0.9897)	ABCG2 (0.9834)	ABCC4 (0.9811)	UGT1A1 (0.9785)	CYP1A2 (0.9785)	CYP2C19 (0.9755)	CYP2C8 (0.9714)	TNF (0.9713)
Phenazopyridine	ALB (0.9877)	SCN9A (0.9876)	SCN8A (0.9844)	SCN5A (0.9833)	SCN7A (0.9811)	SCN3A (0.9807)	CYP3A4 (0.9803)	SCN10A (0.9742)	SCN2A (0.9730)	SLC15A2 (0.9725)
Valrubicin	TYMS (0.9453)	PNP (0.8614)	RPS4Y1 (0.7975)	TOP2B (0.7959)	CDC20 (0.7787)	TK1 (0.7747)	GTPBP8 (0.7674)	PSMB8 (0.7623)	NME1 (0.7559)	PCNA (0.7442)
Flavin mononucleotide	HMGCL (0.9987)	ACACB (0.9986)	FECH (0.9985)	CRAT (0.9982)	AHCY (0.9969)	EPHX2 (0.9968)	PAOX (0.9967)	CROT (0.9966)	NQO2 (0.9958)	ACACA (0.9948)
N-Acetylalanine	DHFR (0.9484)	AKR1B1 (0.9277)
Lancovutide	PLA2G1B (0.9608)	ERG (0.9521)	PTGS2 (0.9457)	HMOX1 (0.9217)	BCL2 (0.9039)	XDH (0.8955)	CYP3A4 (0.8918)	PLA2G4A (0.8553)	CYP1A1 (0.8404)	NR1I2 (0.8231)
PAC-1	MTOR (0.9686)	BRAF (0.9618)	TP53 (0.9528)	BCL2 (0.8956)	CASP3 (0.8864)	PTEN (0.8830)	CDK2 (0.8620)	KRAS (0.8442)	KDR (0.7094)
Benzbromarone	CYP3A4 (0.9977)	ABCC2 (0.9945)	ABCC4 (0.9933)	ABCC1 (0.9881)	ABCG2 (0.9881)	ABCB5 (0.9868)	SLCO1B1 (0.9868)	SLCO1B3 (0.9867)	UGT1A1 (0.9850)	ABCB1 (0.9786)
2,5-Dimethoxyamphetamine	HRURF (0.9882)	ZNF729 (0.9882)	TEX13C (0.9882)	FAM205C (0.9882)	C8orf89 (0.9882)	CD300H (0.9882)	TEX13D (0.9882)	FAM236B (0.9882)	SMIM9 (0.9882)	XNDC1N (0.9882)
Esomeprazole	CYP3A4 (0.9990)	ALB (0.9956)	ABCB1 (0.9934)	ABCG2 (0.9901)	ABCC4 (0.9880)	CYP2C19 (0.9879)	CYP1A2 (0.9846)	UGT1A1 (0.9788)	ABCC1 (0.9780)	CYP2C8 (0.9771)
Fenfluramine	CYP3A4 (0.9981)	ALB (0.9978)	CYP2D6 (0.9963)	PRL (0.9935)	SLC6A4 (0.9906)	MAOA (0.9877)	HTR2A (0.9860)	CYP1A2 (0.9841)	CYP2C19 (0.9839)	INS (0.9817)
Lincomycin	ALB (0.9488)	UBQLN2 (0.9222)	RPS4Y1 (0.8517)	MCOLN1 (0.8191)	PPP2R5E (0.8179)	CYP3A4 (0.8096)	ATP6V1D (0.8005)	IFRD2 (0.7936)	CDC20 (0.7930)	TIMM9 (0.7922)
Glycolic acid	F2 (0.9662)	PPARG (0.9518)	HIF1A (0.9513)	DHFR (0.9486)	PTGS2 (0.9437)	SIRT1 (0.9399)	TNF (0.9371)	INS (0.9343)	TP53 (0.9259)	CYP19A1 (0.9185)
Dioxo(sulfanyl)molybdenum	XDH (0.9714)	ODC1 (0.8712)	EPHX2 (0.7003)
N-[4-([(2-Amino-4-oxo-1,4-dihydropyrido[3,2-d]pyrimidin-6-yl)methyl]{(2E)-3-[4-carbamoyl-1-(5-O-phosphono-beta-D-ribofuranosyl)-1H-imidazol-5-yl]-2-propenoyl}amino)benzoyl]-L-glutamic acid	DHFR (0.9521)	AHCY (0.9501)	ADA (0.9499)	ATIC (0.8656)	ODC1 (0.7716)	DHODH (0.7073)
Cefotaxime	ALB (0.9921)	CYP3A4 (0.9840)	SLC22A6 (0.9818)	SLC22A8 (0.9716)	ABCB1 (0.9695)	TNF (0.9646)	SLC22A11 (0.9571)	SLC22A5 (0.9464)	CXCL8 (0.9399)	SLC22A7 (0.9355)
Rosoxacin	CYP3A4 (0.9789)	CYP3A5 (0.9023)	CYP1A2 (0.8999)	CYP3A7 (0.8846)	CYP2D6 (0.8842)	SLC15A2 (0.8780)	NVL (0.8675)	ABCB1 (0.8582)	ALB (0.8349)	RPS4Y1 (0.8246)
MK-0777	GABRG1 (1.0000)	GABRA1 (0.9999)	GRIA2 (0.9998)	GABRB2 (0.9995)	GABRB3 (0.9995)	GABRA2 (0.9993)	GABRA4 (0.9983)	GABRD (0.9976)	GABRB1 (0.9973)	GABRA5 (0.9969)
Paramethasone	CYP3A4 (0.9980)	ALB (0.9910)	CYP3A5 (0.9773)	CYP3A7 (0.9719)	CYP2C19 (0.9710)	CYP2C8 (0.9679)	HSD11B1 (0.9660)	PTGS2 (0.9611)	NR3C2 (0.9601)	CYP1A2 (0.9520)
Estrone	CYP3A4 (0.9999)	ALB (0.9996)	ABCB1 (0.9995)	CYP3A7 (0.9993)	CYP3A5 (0.9991)	CYP19A1 (0.9991)	CYP2C19 (0.9989)	CYP1A2 (0.9988)	SHBG (0.9988)	INS (0.9973)
Prasterone	INS (0.9995)	CYP3A4 (0.9993)	ALB (0.9988)	ABCB1 (0.9988)	PTH (0.9988)	AVP (0.9987)	TNF (0.9972)	EDN1 (0.9965)	CYP19A1 (0.9962)	REN (0.9957)
Acetic acid	ALB (0.9978)	F2 (0.9954)	INS (0.9909)	TF (0.9890)	AGT (0.9865)	CXCL8 (0.9861)	KNG1 (0.9830)	OR10J4 (0.9814)	TRIM75 (0.9814)	SPDYE17 (0.9814)
Cannabidiol	CYP3A4 (0.9997)	CYP2D6 (0.9993)	CYP2C19 (0.9993)	CYP1A2 (0.9985)	CYP2B6 (0.9984)	ALB (0.9980)	CYP2A6 (0.9980)	CYP2E1 (0.9978)	CYP2C18 (0.9977)	CYB5A (0.9977)
Blonanserin	CYP3A4 (0.9869)	CYP2D6 (0.9770)	UGT1A1 (0.9727)	ALB (0.9672)	HTR1A (0.9375)	OPRK1 (0.9261)	CYP1A2 (0.9250)	AOX1 (0.9065)	MAOA (0.9031)	HRH1 (0.8983)
Permethrin	CYP3A4 (0.9975)	KCNH2 (0.9952)	KCNA5 (0.9924)	ABCB1 (0.9898)	PRKACA (0.9891)	CYP2D6 (0.9891)	ALB (0.9828)	AKR1C1 (0.9795)	CYP1A2 (0.9747)	KCNK2 (0.9685)
Nilvadipine	CYP3A4 (0.9999)	CYP2D6 (0.9989)	CYP1A2 (0.9948)	CYP3A5 (0.9940)	CACNA1D (0.9939)	KCNH2 (0.9933)	CACNA1C (0.9922)	CYP2C19 (0.9922)	CACNA1S (0.9917)	CACNB2 (0.9907)
(1R)-N,6-DIHYDROXY-7-METHOXY-2-[(4-METHOXYPHENYL)SULFONYL]-1,2,3,4-TETRAHYDROISOQUINOLINE-1-CARBOXAMIDE	MMP9 (0.9997)	CTSK (0.9857)	MMP13 (0.9825)	MMP3 (0.9702)	MMP2 (0.9548)	MMP12 (0.9304)	PLAU (0.9175)	MMP8 (0.9039)	ELANE (0.8276)	MMP7 (0.8157)
METHYL-PHOSPHONIC ACID MONO-(4-NITRO-PHENYL) ESTER	PRSS1 (0.9471)	CA2 (0.9298)	HSD11B1 (0.8055)	CELA1 (0.7239)
Sincalide	GNRHR (0.9754)	SLCO2B1 (0.9711)	SLCO1B3 (0.9626)	AVPR2 (0.9583)	AVPR1A (0.9531)	ALB (0.9392)	AGTR1 (0.9324)	CASR (0.9294)	SLCO1B1 (0.9293)	GNRH1 (0.9269)
1-{5-[2-(thieno[3,2-d]pyrimidin-4-ylamino)ethyl]-1,3-thiazol-2-yl}-3-[3-(trifluoromethyl)phenyl]urea	AURKA (0.9855)	CDK2 (0.9500)	CDK1 (0.9340)	PLK1 (0.8883)	HSP90AA1 (0.7839)	TOP2B (0.7787)
Setiptiline	HTR1D (0.9842)	ADRA2C (0.9829)	SLC6A3 (0.9788)	ADRB3 (0.9712)	ADRA2A (0.9692)	GPR119 (0.9634)	ADRB1 (0.9595)	ADRA2B (0.9574)	HTR1A (0.9570)	OPRM1 (0.9565)
N-[(2R,3S)-3-AMINO-2-HYDROXY-4-PHENYLBUTYL]NAPHTHALENE-2-SULFONAMIDE	F2 (1.0000)	F10 (0.9995)	F7 (0.9993)	PRSS1 (0.9986)	F9 (0.9985)	PROC (0.9819)	F11 (0.9722)	CPB2 (0.9704)	F2R (0.9655)	F3 (0.9614)
4-[5-(2-CARBOXY-1-FORMYL-ETHYLCARBAMOYL)-PYRIDIN-3-YL]-BENZOIC ACID	CDK2 (0.9972)	TP53 (0.9778)	CASP3 (0.9741)	DHFR (0.9369)	CHEK1 (0.9316)	CTNNB1 (0.8410)	TYMS (0.7423)	CDKN1A (0.7418)
Uridine diphosphate glucose	CTRB1 (0.9989)	MMP8 (0.9977)	GLT6D1 (0.9965)	CTSH (0.9929)	CTSK (0.9927)	REG1A (0.9902)	HAPLN4 (0.9886)	MMP13 (0.9884)	PGC (0.9873)	CTSF (0.9872)
MSX-122	CXCR4 (0.9505)	NOS2 (0.8613)
Pentaerythritol tetranitrate	ALB (0.9580)	KCNA5 (0.9434)	MAOA (0.9164)	PDE4A (0.8664)	CYP3A4 (0.8664)	COMT (0.8606)	SCN5A (0.8525)	CYB5A (0.8387)	GRIA2 (0.8339)	AOX1 (0.8159)
CRA_1144	PRSS1 (1.0000)	CPB1 (1.0000)	CELA1 (1.0000)	CPA1 (0.9998)	CA2 (0.9997)	HPN (0.9996)	CTRB1 (0.9996)	ACE2 (0.9992)	KLK1 (0.9986)	F2 (0.9984)
Rabusertib	CHEK1 (0.9836)	CDK2 (0.9779)	RAD51 (0.9201)	BRCA2 (0.8853)	CCNA2 (0.8464)	ATM (0.8453)	CTNNB1 (0.7156)	CDK1 (0.7102)	CDK4 (0.7028)
L-Dilinoleoyllecithin	HSD11B1 (0.9680)	PRSS1 (0.9558)	PCTP (0.9543)	TTPA (0.9455)	CA2 (0.9440)	TTR (0.9371)	CTRB1 (0.9220)	RNASE1 (0.9212)	AKR1D1 (0.9051)	CPB1 (0.8144)
Sagopilone	TUBA4A (0.9999)	TUBB1 (0.9999)	TUBA3E (0.9996)	TUBB4B (0.9995)	TUBB4A (0.9995)	TUBB2B (0.9995)	TUBB3 (0.9992)	TUBA3D (0.9992)	TUBA1A (0.9988)	TUBB2A (0.9987)
2-(4-HYDROXY-5-PHENYL-1H-PYRAZOL-3-YL)-1H-BENZOIMIDAZOLE-5-CARBOXAMIDINE	F7 (0.9999)	F10 (0.9997)	F9 (0.9997)	F3 (0.9990)	F2 (0.9981)	PRSS1 (0.9845)	PROZ (0.9780)	KLKB1 (0.9517)	CPB2 (0.8722)	F11 (0.8707)
(2R,3R,4S,5R)-2-[6-amino-8-[(3,4-dichlorophenyl)methylamino]purin-9-yl]-5-(hydroxymethyl)oxolane-3,4-diol	HSPA8 (0.9980)	HSPD1 (0.9949)	HSP90B1 (0.9885)	HSPA5 (0.9852)	UBC (0.9811)	HSPH1 (0.9791)	CTSD (0.9790)	CASP3 (0.9771)	HSP90AA1 (0.9754)	P4HB (0.9699)
Tofogliflozin	CYP3A4 (0.9931)	DPP4 (0.9051)	SLC5A2 (0.8214)	SI (0.7881)
5-Nitroindazole	NOS3 (0.9901)	AR (0.9123)	MTOR (0.9096)	PPARA (0.8806)	NR3C1 (0.8751)	PPARG (0.8436)	CA2 (0.7676)	STAT3 (0.7323)
Fluocinolone	MMP9 (0.9346)	MMP13 (0.9186)	PLAU (0.8869)	AR (0.8596)	NR3C1 (0.8087)	VEGFA (0.7586)	VDR (0.7268)	MMP2 (0.7227)
Dactinomycin	BIRC5 (0.9988)	H2BC21 (0.9985)	CCNB2 (0.9984)	NCAPH (0.9983)	CCNF (0.9983)	CCNA2 (0.9982)	UBE2C (0.9980)	TSC22D3 (0.9980)	PCNA (0.9980)	PIDD1 (0.9978)
Formic acid	ENPEP (0.9950)	ACE2 (0.9942)	CA2 (0.9941)	SLC15A3 (0.9927)	TYR (0.9919)	SCYGR7 (0.9918)	SPDYE14 (0.9918)	ASDURF (0.9918)	SPDYE15 (0.9918)	SPDYE13 (0.9918)
1-Methylimidazole	CA2 (0.9809)	AOC1 (0.9630)	NOS3 (0.9545)	AKR1B1 (0.9477)	AHR (0.9388)	EPHX2 (0.9303)	GLO1 (0.9293)	LTA4H (0.9288)	XDH (0.9276)	MB (0.9125)
Vadimezan	CYP3A4 (0.9938)	ABCB1 (0.9818)	HMOX1 (0.9693)	CYP1A1 (0.9587)	PTGS2 (0.9499)	MTOR (0.9487)	BCL2 (0.9477)	CYP1A2 (0.9390)	TP53 (0.9383)	STAT3 (0.9321)
Ipatasertib	MTOR (0.9991)	KRAS (0.9969)	AKT1 (0.9908)	AKT2 (0.9885)	PTEN (0.9885)	PIK3CA (0.9870)	GSK3B (0.9834)	BRAF (0.9826)	AKT3 (0.9774)	PDPK1 (0.9729)
4-O-(4,6-Dideoxy-4-{[4-[(4-O-Hexopyranosylhexopyranosyl)Oxy]-5,6-Dihydroxy-3-(Hydroxymethyl)Cyclohex-2-En-1-Yl]Amino}Hexopyranosyl)Hexopyranose	AMY2A (0.9991)	AMY2B (0.9991)	PYGM (0.9750)	SI (0.9643)	FNTB (0.7968)	GPR119 (0.7948)	PRSS1 (0.7652)	F10 (0.7352)	CLPS (0.7292)
Venetoclax	CYP3A4 (0.9981)	ABCB1 (0.9871)	CDK2 (0.9847)	CDKN1A (0.9825)	PTEN (0.9781)	MTOR (0.9778)	KRAS (0.9771)	ABCG2 (0.9727)	ABCC1 (0.9712)	CCNA2 (0.9689)
[4-(2-Amino-4-Methyl-Thiazol-5-Yl)-Pyrimidin-2-Yl]-(3-Nitro-Phenyl)-Amine	CDK2 (0.9995)	CCNA2 (0.9712)	CHEK1 (0.9613)	CDK4 (0.9285)	CDK1 (0.7434)	DHFR (0.7198)	RAD51 (0.7156)
O6-CYCLOHEXYLMETHOXY-2-(4'-SULPHAMOYLANILINO) PURINE	CDK2 (0.9982)	CHEK1 (0.9975)	DYRK1A (0.9925)	NEK11 (0.9875)	CDK1 (0.9871)	WEE1 (0.9861)	MTOR (0.9824)	CDK4 (0.9772)	PIM1 (0.9732)	AURKA (0.9729)
(S)-tacrine(10)-hupyridone	HRURF (0.9881)	SPEM3 (0.9881)	CCDC192 (0.9881)	FAM90A19 (0.9881)	MBD3L2B (0.9881)	NPIPB2 (0.9881)	DUXB (0.9881)	SPDYE12 (0.9881)	DEFB131B (0.9881)	CXorf51A (0.9881)
Fusicoccin	HSP90AA1 (0.9852)	PYGM (0.9623)	THRA (0.9578)	HDAC8 (0.9436)	PRSS1 (0.9167)	NOS3 (0.9152)	THRB (0.8933)	HSPA2 (0.8161)	FKBP1A (0.8155)	HDAC4 (0.7918)
Sulfanilamide	CYP3A4 (0.9984)	CYP2C8 (0.9957)	CYP1A1 (0.9955)	CYP2A6 (0.9946)	CYP2B6 (0.9941)	CYP2C19 (0.9917)	CYP2C9 (0.9906)	CYP3A5 (0.9904)	AKR1C1 (0.9896)	CYP2E1 (0.9883)
Ramipril	REN (0.9963)	KCNMB2 (0.9958)	ALB (0.9904)	ACE (0.9879)	INS (0.9851)	BGLAP (0.9849)	CA2 (0.9819)	CA1 (0.9819)	PTH (0.9818)	ADRB1 (0.9731)
Promethazine	CYP3A4 (0.9998)	CYP2D6 (0.9997)	CYP2C19 (0.9992)	CYP1A2 (0.9986)	KCNH2 (0.9985)	ALB (0.9984)	HTR2C (0.9983)	ABCB1 (0.9979)	HTR2B (0.9976)	ADRA1A (0.9975)
beta-L-fucose	ACHE (0.9980)	CA2 (0.9979)	BCHE (0.9933)	SHBG (0.9881)	ALB (0.9788)	CHRNA4 (0.9552)	TYR (0.8903)	TTR (0.8641)	HSD11B1 (0.8016)	PRSS1 (0.7712)
1-(4-Amidinophenyl)-3-(4-Chlorophenyl)Urea	HRURF (0.9881)	CCDC163 (0.9881)	OR14L1P (0.9881)	FAM236B (0.9881)	SMIM9 (0.9881)	XNDC1N (0.9881)	KRTAP20-4 (0.9881)	ZNF729 (0.9881)	GLYATL1B (0.9881)	B3GALT9 (0.9881)
Netazepide	AVPR1A (0.9925)	CCKBR (0.9885)	GNRHR (0.9838)	AVPR1B (0.9820)	OXTR (0.9758)	EDNRB (0.9691)	CCKAR (0.9651)	P2RY1 (0.9626)	F2 (0.9414)	FFAR1 (0.9376)
Malathion	CYP3A4 (0.9982)	CYP19A1 (0.9849)	CYP1A2 (0.9791)	CYP2D6 (0.9787)	AKR1C1 (0.9786)	ALB (0.9644)	CYP1A1 (0.9641)	SLC6A3 (0.9591)	CYP2C19 (0.9520)	ABCB1 (0.9514)
7-methyl-guanosine-5'-triphosphate	EIF4E (0.9990)	RHEB (0.9781)	MTOR (0.9363)	CDK2 (0.8967)	PFKFB1 (0.7224)	FBP1 (0.7220)
Ajulemic acid	SLC6A4 (0.9116)	ADRB2 (0.8863)	HTR1A (0.8836)	HTR6 (0.8808)	HTR2A (0.8785)	HTR1D (0.8316)	HRH1 (0.8106)	DPP4 (0.8095)	CNR1 (0.8038)	SLC6A2 (0.7811)
MK-1064	HCRTR1 (0.9990)	GNRHR (0.9975)	NMBR (0.9942)	PMCH (0.9931)	PTGFR (0.9922)	GHSR (0.9906)	GPRC6A (0.9872)	HCRTR2 (0.9857)	AGTR1 (0.9833)	NPFFR2 (0.9770)
2-(5-HYDROXY-NAPHTHALEN-1-YL)-1,3-BENZOOXAZOL-6-OL	RXRA (0.9960)	NCOA2 (0.9932)	NCOA1 (0.9920)	THRB (0.9710)	ESR2 (0.9491)	SHBG (0.9254)	RARA (0.9039)	ESR1 (0.8939)	ESRRG (0.8400)	AR (0.7657)
PF-00446687	GHRHR (0.9835)	PTGER2 (0.9806)	GHRH (0.9630)	MC4R (0.9453)	MC1R (0.9431)	TSHR (0.9154)	GNRHR (0.9146)	LHCGR (0.8967)	GCG (0.8962)	MC5R (0.8817)
Maprotiline	CYP3A4 (0.9997)	CYP2D6 (0.9995)	HTR2C (0.9992)	HTR2B (0.9990)	KCNH2 (0.9988)	ADRA1A (0.9987)	SLC6A2 (0.9985)	CYP2C19 (0.9983)	ABCB1 (0.9982)	CYP1A2 (0.9982)
N-[O-Phosphono-Pyridoxyl]-Isoleucine	HRURF (0.9881)	SPEM3 (0.9881)	CCDC192 (0.9881)	FAM90A19 (0.9881)	MBD3L2B (0.9881)	NPIPB2 (0.9881)	DUXB (0.9881)	SPDYE12 (0.9881)	DEFB131B (0.9881)	CXorf51A (0.9881)
Carbomycin	CYP3A4 (0.9570)
Telotristat	AANAT (0.9841)	ALB (0.9632)	ACHE (0.9608)	BDNF (0.9532)	SHBG (0.9504)	BCHE (0.9437)	COMT (0.9300)	TH (0.9215)	INS (0.9181)	ZFY (0.9115)
P-Nitrophenol	ALPP (0.9949)	CYP3A4 (0.9942)	XDH (0.9928)	DHFR (0.9787)	INS (0.9784)	GSTM1 (0.9740)	CA2 (0.9731)	HMOX1 (0.9667)	ABCB1 (0.9662)	SULT1A1 (0.9635)
Vofopitant	DHFR (0.9926)	ALB (0.9702)	HRH1 (0.9675)	ADRB2 (0.9618)	SPR (0.9595)	EPRS1 (0.9566)	TYR (0.9556)	ASNS (0.9555)	TOP2B (0.9527)	SLC36A1 (0.9487)
Ripasudil	ROCK1 (0.9965)	PRKACA (0.9808)	ROCK2 (0.9575)	CAMK2D (0.9536)	HSP90AA1 (0.9535)	MYLK2 (0.9307)	APC2 (0.8364)	MAP3K9 (0.8334)	CSNK1G1 (0.8045)	PIM1 (0.7864)
Temozolomide	CYP3A4 (0.9971)	ALB (0.9960)	ABCB1 (0.9897)	CDK2 (0.9827)	BIRC5 (0.9826)	NME1 (0.9795)	CCNA2 (0.9794)	PTGS2 (0.9793)	FOSL1 (0.9792)	TNF (0.9788)
Sulfamethazine	CYP3A4 (0.8316)	RPS4Y1 (0.7502)	NR3C1 (0.7174)	GJA1 (0.7129)
AL5927	CA2 (0.9991)	DPP4 (0.7411)	PRSS1 (0.7038)
Moexipril	ADRA1A (0.9862)	CYP3A4 (0.9785)	PTGS1 (0.9739)	ALB (0.9711)	ADRA1D (0.9699)	REN (0.9687)	SLC15A2 (0.9658)	KCNH2 (0.9479)	ACE (0.9164)	SLC12A1 (0.9121)
Nigericin	CYP3A4 (0.9977)	ABCB1 (0.9874)	PTGS2 (0.9536)	MYC (0.9349)	ABCB5 (0.9336)	HMGCR (0.9318)	AR (0.9307)	PPARG (0.9274)	FDPS (0.8957)	NFKB1 (0.8737)
6-[N-(1-Isopropyl-3,4-Dihydro-7-Isoquinolinyl)Carbamyl]-2-Naphthalenecarboxamidine	PRSS1 (1.0000)	MMP12 (1.0000)	PLAU (1.0000)	PLG (0.9999)	PLAT (0.9995)	PROC (0.9991)	KLKB1 (0.9984)	F2 (0.9978)	F7 (0.9978)	F11 (0.9966)
Camphor	RYR1 (0.9787)	TRPM8 (0.9635)	HCN4 (0.9542)	SCN5A (0.9458)	KCNQ1 (0.9443)	TRPV3 (0.9378)	ASIC2 (0.9360)	SLC22A4 (0.9357)	KCNA5 (0.9247)	TRPM2 (0.9203)
Protirelin	INS (0.9915)	GNRH1 (0.9913)	PTH (0.9908)	AVPR2 (0.9891)	AVP (0.9890)	GHRH (0.9889)	GNRHR (0.9884)	PRL (0.9864)	AGTR1 (0.9807)	REN (0.9743)
N-butyl-3-{[6-(9H-purin-6-ylamino)hexanoyl]amino}benzamide	AURKA (0.9978)	CDK2 (0.9954)	CDK1 (0.9793)	PLK1 (0.9751)	CCNA2 (0.9193)	CDK4 (0.9008)	PCNA (0.8813)	CDKN1A (0.8686)	HSP90AA1 (0.7947)	NEK2 (0.7659)
7-BENZYL-1,3-DIMETHYL-8-PIPERAZIN-1-YL-3,7-DIHYDRO-PURINE-2,6-DIONE	DPP4 (0.9989)	CA2 (0.9610)	ADA (0.9215)	MME (0.9100)	ODC1 (0.8693)	PRSS1 (0.8563)	CMA1 (0.8231)	CELA1 (0.8208)	MMP13 (0.8079)	MMP9 (0.8020)
Epibatidine	CHRNB2 (0.9984)	CHRNA4 (0.9949)	CHRNA7 (0.9943)	CHRNA3 (0.9937)	CHRFAM7A (0.9919)	CHRM3 (0.9888)	ADRA1A (0.9886)	CHRNB4 (0.9829)	CHRNA6 (0.9745)	CHRNA2 (0.9738)
Fludeoxyglucose (18F)	ALB (0.9977)	INS (0.9931)	TF (0.9916)	TPO (0.9777)	SLC5A5 (0.9753)	IL6 (0.9748)	CP (0.9677)	FGF2 (0.9670)	TNF (0.9635)	VEGFA (0.9598)
Tyropanoic acid	BACE1 (0.9292)
2-[(2',3',4'-TRIFLUOROBIPHENYL-2-YL)OXY]ETHANOL	CTSB (0.9834)	CTSS (0.9803)	CTSK (0.9751)	CTSH (0.8469)	CASP3 (0.8423)	CTSD (0.8271)
Malic acid	PYGM (0.9992)	HNF4G (0.9961)	KYNU (0.9954)	HMGCL (0.9948)	KYAT1 (0.9922)	AGXT (0.9921)	PYGB (0.9914)	GLO1 (0.9914)	H6PD (0.9913)	ASL (0.9901)
Solabegron	ADRB1 (0.9762)	ADRB2 (0.9686)	ADRB3 (0.9516)	ADRA1A (0.8363)	HRH2 (0.7643)	CYP2D6 (0.7603)	MAOA (0.7222)	KCNMB2 (0.7209)
OPC-28326	HTR2B (0.9997)	HRH1 (0.9982)	HTR2A (0.9981)	HTR2C (0.9977)	ADRA1A (0.9970)	ADRA2C (0.9964)	ADRA1B (0.9961)	ADRA2A (0.9944)	ADRA1D (0.9934)	ADORA3 (0.9811)
Hymenialdisine	CDK2 (0.9995)	CDK1 (0.9912)	CCNA2 (0.9910)	GSK3B (0.9771)	CCNB1 (0.9695)	CDKN1A (0.9664)	CCNE1 (0.9610)	AURKA (0.9584)	CCND1 (0.9580)	CDK4 (0.9522)
Zinc chloride	KRT1 (0.9999)	TF (0.9999)	C4BPA (0.9999)	ARMS2 (0.9999)	PROC (0.9999)	A2M (0.9999)	CP (0.9999)	CFH (0.9998)	ITIH2 (0.9998)	AHSP (0.9998)
(3-ENDO)-8-METHYL-8-AZABICYCLO[3.2.1]OCT-3-YL 1H-PYRROLO[2,3-B]PYRIDINE-3-CARBOXYLATE	HRURF (0.9881)	PRAMEF26 (0.9881)	TMEM191C (0.9881)	FAM90A22 (0.9881)	FAM90A23 (0.9881)	FAM90A14 (0.9881)	LACTBL1 (0.9881)	ZNF723 (0.9881)	MINDY4B (0.9881)	C13orf42 (0.9881)
Pridinol	MAOA (0.9937)	CYP2D6 (0.9930)	CYP3A4 (0.9738)	SLC6A3 (0.9718)	SIGMAR1 (0.9580)	MAOB (0.9467)	ALB (0.9043)	SLC6A4 (0.8975)	SLC6A2 (0.8837)	HTR4 (0.8793)
(2R)-4-[(8R)-8-METHYL-2-(TRIFLUOROMETHYL)-5,6-DIHYDRO[1,2,4]TRIAZOLO[1,5-A]PYRAZIN-7(8H)-YL]-4-OXO-1-(2,4,5-TRIFLUOROPHENYL)BUTAN-2-AMINE	DPP4 (0.9961)	PRSS1 (0.9470)	CTSB (0.8857)	MMP13 (0.7820)	F2 (0.7469)
Latamoxef	ALB (0.9961)	TNF (0.9817)	TF (0.9669)	UBQLN2 (0.9617)	SLC22A5 (0.9596)	PTGS2 (0.9530)	CYCS (0.9496)	CYP3A4 (0.9455)	SLC15A2 (0.9417)	VEGFA (0.9364)
Niraxostat	XDH (0.9735)	CA2 (0.7997)	PLA2G1B (0.7370)	ANPEP (0.7351)	HMOX1 (0.7146)
Aramchol	HSD11B1 (0.9761)	SOAT2 (0.9702)	AKR1C1 (0.9611)	PPARA (0.9123)	RXRA (0.9111)	NR1H3 (0.9021)	CYP27A1 (0.8937)	CYP3A4 (0.8710)	CA2 (0.8607)	AKR1D1 (0.8460)
4-[(6-chloropyrazin-2-yl)amino]benzenesulfonamide	CDK2 (0.9991)	CCNA2 (0.9554)
1-(6-CYANO-3-PYRIDYLCARBONYL)-5',8'-DIFLUOROSPIRO[PIPERIDINE-4,2'(1'H)-QUINAZOLINE]-4'-AMINE	KCNQ1 (0.9814)	KCNH2 (0.9787)	RYR2 (0.9604)	SCN5A (0.9472)	PYGM (0.9418)	KCNJ11 (0.9372)	NOS2 (0.9207)	KCNA5 (0.9192)	CALM1 (0.9153)	NOS3 (0.8971)
Bithionol	PTGDR2 (0.9650)	ADORA3 (0.9637)	ADRB1 (0.9624)	CYP3A4 (0.9528)	ADRB3 (0.9507)	HRH2 (0.9454)	HCAR2 (0.9402)	ADORA2B (0.9367)	ADRA2B (0.9311)	HTR6 (0.9195)
Naronapride	CYP2D6 (0.9696)	HTR2A (0.9609)	CYP3A4 (0.9182)	DRD2 (0.8977)	NAT1 (0.8692)	SLC6A3 (0.8675)	SLC6A4 (0.8559)	HTR1A (0.8468)	HTR2B (0.8409)	HTR6 (0.8385)
Dihydrolipoic Acid	KYAT1 (0.9954)	DLAT (0.9940)	IDH2 (0.9901)	AGXT (0.9884)	CS (0.9874)	TST (0.9867)	PC (0.9845)	MCCC1 (0.9837)	BCAT1 (0.9808)	CBS (0.9795)
1-cyclobutyl-3-(3,4-dimethoxyphenyl)-1H-pyrazolo[3,4-d]pyrimidin-4-amine	PIK3CA (0.9954)	MTOR (0.9930)	STK11 (0.9827)	KRAS (0.9779)	PIK3R2 (0.9742)	PIK3CB (0.9741)	PTEN (0.9734)	CDK2 (0.9700)	MAP2K1 (0.9693)	PIK3R1 (0.9664)
3-({2-[(2-AMINO-6-METHYLPYRIMIDIN-4-YL)ETHYNYL]BENZYL}AMINO)-1,3-OXAZOL-2(3H)-ONE	HSP90AA1 (0.9468)
Tezacitabine	TK2 (0.9979)	DPYD (0.9971)	DHODH (0.9965)	ADA (0.9962)	DHFR (0.9920)	TK1 (0.9917)	RRM2B (0.9908)	UPP1 (0.9893)	TYMS (0.9883)	POLA1 (0.9859)
Meldonium	ACACB (0.9967)	EPHX2 (0.9891)	SLC2A5 (0.9813)	CPS1 (0.9782)	PCK1 (0.9749)	ACACA (0.9685)	GPAT3 (0.9578)	NUDT7 (0.9564)	CRAT (0.9462)	AGXT (0.9347)
4-(3-amino-1H-indazol-5-yl)-N-tert-butylbenzenesulfonamide	KDR (0.9890)	HSP90AA1 (0.9782)	RET (0.9781)	JAK2 (0.9647)	LCK (0.9584)	CDK2 (0.9566)	FLT3 (0.9449)	EGFR (0.9145)	MTOR (0.8636)	KIT (0.8563)
Prazosin	CYP3A4 (0.9993)	ABCB1 (0.9984)	ADRA1A (0.9977)	ALB (0.9975)	INS (0.9971)	CYP2D6 (0.9970)	SLC22A1 (0.9968)	PRL (0.9953)	ADRA1D (0.9950)	KCNH2 (0.9944)
Pergolide	SLC6A2 (0.9966)	ADRA1A (0.9953)	HTR2C (0.9933)	CYP3A4 (0.9915)	HTR3A (0.9914)	ADRA1D (0.9906)	SLC6A4 (0.9903)	CYP2D6 (0.9892)	SLC6A3 (0.9888)	ADRB1 (0.9841)
Laevulinic Acid	ALAD (0.9911)	HPD (0.9850)	CTRB1 (0.9531)	PRSS1 (0.9427)	CA2 (0.9323)	REG1A (0.8298)	TYR (0.7946)	BACE1 (0.7824)	CTSB (0.7188)	OTC (0.7177)
L-N(omega)-nitroarginine-(4R)-amino-L-proline amide	NOS1 (0.9924)	CACNA1C (0.9847)	CACNG1 (0.9838)	CACNA1H (0.9642)	CACNA1S (0.9588)	PDE4D (0.9567)	NOS3 (0.9413)	RYR2 (0.9332)	PRKACA (0.9217)	RYR1 (0.9214)
Imatinib	CYP3A4 (0.9997)	CYP2C19 (0.9989)	CYP2D6 (0.9982)	CYP2C8 (0.9981)	CYP1A2 (0.9980)	CYP3A5 (0.9974)	CYP2B6 (0.9973)	CYP2C9 (0.9969)	ABCB1 (0.9967)	CSNK1E (0.9957)
Spirapril	SLC15A2 (0.9931)	REN (0.9820)	CYP3A4 (0.9742)	KCNMB2 (0.9674)	ALB (0.9633)	ACE (0.9398)	PTGS1 (0.9376)	ABCB1 (0.9070)	CA2 (0.9055)	SLC22A5 (0.9041)
Morphine	ALB (0.9997)	CYP3A4 (0.9995)	INS (0.9995)	FOS (0.9988)	BDNF (0.9988)	PRL (0.9988)	CXCL8 (0.9986)	GH1 (0.9986)	ACHE (0.9982)	TNF (0.9982)
Paliperidone	CYP3A4 (0.9995)	CYP2D6 (0.9991)	SLC6A2 (0.9979)	SLC6A4 (0.9967)	HTR2B (0.9963)	HTR2C (0.9957)	ABCB1 (0.9946)	HTR2A (0.9936)	SLC6A3 (0.9928)	KCNH2 (0.9925)
Selenic acid	PYGM (0.9944)	PAPSS1 (0.9807)	MTOR (0.9458)	AHSP (0.9454)	ATP6V1B2 (0.9247)	RHEB (0.9226)	PYGB (0.9157)	FKBP1A (0.9106)	PFKFB1 (0.9045)	RFK (0.9045)
(2S,3S,4R,5S)-2-(4-Amino-4,5-dihydro-1H-pyrrolo[3,2-d]pyrimidin-7-yl)-5-[(methylsulfanyl)methyl]-3,4-pyrrolidinediol	MTAP (0.9628)	GLO1 (0.8879)	ACY1 (0.8762)	LTA4H (0.8576)	AMD1 (0.8484)	MTHFD1 (0.8434)	AHCY (0.8326)	SERPINB5 (0.7593)	BHMT (0.7510)	DPYD (0.7357)
Aprindine	CYP3A4 (0.9990)	CACNA1C (0.9988)	KCNH2 (0.9974)	CACNA1D (0.9968)	CYP2D6 (0.9967)	KCNJ11 (0.9963)	CACNA1I (0.9954)	SCN1A (0.9931)	ALB (0.9926)	KCNQ1 (0.9909)
Trihexyphenidyl	CHRM1 (0.9982)	HRH1 (0.9980)	HTR2C (0.9976)	ADRA1A (0.9975)	ADRA1D (0.9969)	CHRM5 (0.9963)	CHRM3 (0.9963)	HTR2A (0.9960)	HTR2B (0.9959)	ADRA1B (0.9945)
N-[(3Z)-5-Tert-butyl-2-phenyl-1,2-dihydro-3H-pyrazol-3-ylidene]-N'-(4-chlorophenyl)urea	MAPK14 (0.8766)
DL-dimyristoylphosphatidylglycerol	TTR (0.9920)	PRSS1 (0.9684)	ALB (0.9516)	SHBG (0.9434)	MME (0.9391)	TTPA (0.9335)	VKORC1 (0.9045)	HSD11B1 (0.8683)	CPB1 (0.8303)	APOE (0.8126)
Phytosphingosine	CASP3 (0.9737)	TNFSF10 (0.9683)	MMP2 (0.9617)	MTOR (0.9294)	ITGB3 (0.9174)	PLAU (0.9159)	CTSK (0.8925)	KDR (0.8821)	TP53 (0.8765)	MMP9 (0.8594)
N伪-[(2S)-2-{[(S)-[(1S)-1-{[(Benzyloxy)carbonyl]amino}-2-phenylethyl](hydroxy)phosphoryl]methyl}-5-phenylpentanoyl]-L-tryptophanamide	PRSS1 (0.9958)	MMP12 (0.9930)	MMP13 (0.9886)	CTSK (0.9851)	CTSB (0.9710)	MMP3 (0.9560)	MMP11 (0.9517)	MMP7 (0.9421)	MMP9 (0.9379)	MMP14 (0.8899)
CX-717	GRIA4 (0.9983)	GRIA1 (0.9978)	GRIA2 (0.9973)	GRIA3 (0.9897)	CACNG2 (0.9766)	GRIN2D (0.9631)	GRIN1 (0.9551)	GRIN2B (0.9326)	CACNB3 (0.9003)	PYGM (0.8988)
Liarozole	CYP19A1 (0.9942)	HSD11B1 (0.9935)	CYP3A4 (0.9926)	KLK3 (0.9768)	MUC2 (0.9762)	VDR (0.9697)	RXRA (0.9592)	CYP1A1 (0.9550)	HSD17B1 (0.9493)	SI (0.9451)
Barbital	GABRA1 (0.9998)	GABRD (0.9995)	GABRA6 (0.9995)	GABRA5 (0.9994)	GABRA2 (0.9990)	GABRG1 (0.9989)	GABRA3 (0.9988)	GABRB3 (0.9988)	CYP3A4 (0.9985)	GABRA4 (0.9982)
Ethotoin	CYP3A4 (0.9975)	SCN9A (0.9973)	SCN8A (0.9962)	SCN1A (0.9957)	SCN2A (0.9957)	SCN3A (0.9948)	CYP2D6 (0.9946)	SCN4A (0.9942)	ALB (0.9912)	CYP2C19 (0.9898)
Aspartate beryllium trifluoride	HSP90AA1 (0.9705)	UBC (0.9702)	CDK15 (0.9519)	CSNK2A1 (0.9287)	CDK2 (0.9284)	SKP1 (0.9179)	HSP90AB1 (0.8928)	CSNK1G3 (0.8736)	HSPA2 (0.8341)	P3H3 (0.8204)
Piperazine	CYP3A4 (0.9884)	CYP2D6 (0.9512)	CYP3A5 (0.9305)	CYP1A2 (0.8488)	CDC20 (0.8483)	CYP3A7 (0.8272)	ADRB2 (0.8179)	HTR6 (0.8081)	CYP1A1 (0.8062)	CYP2C8 (0.7736)
Genistein	CYP3A4 (0.9999)	ALB (0.9998)	ABCB1 (0.9996)	CYP2D6 (0.9996)	HRURF (0.9992)	SPDYE8 (0.9992)	GOLGA8O (0.9992)	OR12D1 (0.9992)	NUTM2D (0.9992)	GOLGA6L7 (0.9992)
Metronidazole	CYP3A4 (0.9997)	CYP2C19 (0.9989)	ABCB1 (0.9988)	ALB (0.9979)	CYP1A2 (0.9974)	CYP2D6 (0.9971)	CYP3A5 (0.9968)	CYP2C9 (0.9956)	CYP3A7 (0.9954)	CYP2C8 (0.9934)
Semapimod	MAPK14 (0.9963)	NFKB1 (0.9932)	MAPK12 (0.9799)	NOS2 (0.9648)	IL6 (0.9640)	MAPK11 (0.9626)	CXCL8 (0.9563)	PPARG (0.9545)	MAPK8 (0.9506)	TNF (0.9498)
Sennosides	HSP90AA1 (0.9360)	PRKACA (0.9173)	AR (0.8804)	CDK1 (0.8590)	TP53 (0.7493)	AURKA (0.7244)	ESR1 (0.7001)
3,3',5,5'-tetrachlorobiphenyl-4,4'-diol	TTR (0.9965)	HSD11B1 (0.9928)	SHBG (0.9811)	MME (0.9773)	GUSB (0.9616)	LYZ (0.9567)	TTPA (0.9525)	CELA1 (0.9463)	VKORC1 (0.9445)	EPHX2 (0.9406)
Saccharin	CA14 (0.9997)	CA12 (0.9997)	CA2 (0.9995)	CA7 (0.9991)	CA1 (0.9989)	CA4 (0.9989)	CA5A (0.9977)	CA6 (0.9977)	CA3 (0.9975)	CA5B (0.9962)
Calusterone	PTGS2 (0.9656)	F2 (0.9303)	TNF (0.9127)	ALB (0.9082)	REN (0.9069)	AR (0.8989)	NR3C1 (0.8838)	TTR (0.8819)	F3 (0.8619)	MPO (0.8449)
Brompheniramine	CYP3A4 (0.9966)	CHRM3 (0.9879)	HRH1 (0.9878)	CHRM1 (0.9870)	CYP2D6 (0.9826)	CHRM5 (0.9808)	ABCB1 (0.9792)	ADRA1A (0.9756)	CYP1A2 (0.9746)	CHRM2 (0.9734)
Tris(Hydroxyethyl)Aminomethane	AMY2B (0.9996)	AMY1A (0.9985)	PYGM (0.9978)	AMY2A (0.9943)	AMY1C (0.9912)	RNASE1 (0.9356)	PYGB (0.9119)	PAM (0.9045)	PRSS1 (0.8590)	PYGL (0.8480)
Aprepitant	CYP3A4 (0.9988)	CYP3A5 (0.9942)	CYP2C19 (0.9939)	CYP2D6 (0.9923)	CYP2C8 (0.9900)	CYP1A2 (0.9863)	CYP2C9 (0.9840)	ALB (0.9835)	CYP3A43 (0.9824)	CYP3A7 (0.9814)
5-[3-(2-METHOXYPHENYL)-1H-PYRROLO[2,3-B]PYRIDIN-5-YL]-N,N-DIMETHYLPYRIDINE-3-CARBOXAMIDE	CASP3 (0.8586)	ABL1 (0.8169)	CDK2 (0.8010)	STAT3 (0.7165)	TP53 (0.7077)
(5-(PYRIDIN-3-YL)FURAN-2-YL)METHANAMINE	CYP3A4 (0.9924)	CYP2E1 (0.9295)	GSTM1 (0.9286)	CYP2A6 (0.9087)	HSD11B1 (0.9048)	CYP1A1 (0.8499)	AOX1 (0.7911)	GSTA1 (0.7759)	CYP2S1 (0.7690)	EPHX2 (0.7519)
Methylene blue	CYP3A4 (0.9805)	CYP2D6 (0.9630)	ALB (0.9448)	UGT1A1 (0.9350)	PRL (0.8842)	CYP1A2 (0.8353)	MAOA (0.8301)	COMT (0.8288)	CYP2C19 (0.7396)	INS (0.7291)
Gestodene	CYP3A4 (0.9988)	NR3C2 (0.9779)	AKR1C1 (0.9760)	ALB (0.9753)	CYP3A5 (0.9697)	CYP3A7 (0.9643)	HSD11B1 (0.9635)	CYP19A1 (0.9581)	PGR (0.9574)	CYP1A2 (0.9543)
Technetium Tc-99m tetrofosmin	ABCB1 (0.9775)	VEGFA (0.9680)	ABCB5 (0.9659)	ABCG2 (0.9477)	PPARG (0.9338)	IGF1 (0.9289)	BGLAP (0.9274)	TNF (0.9252)	NOS2 (0.9218)	TP53 (0.9160)
17alpha-Estriol	NCOA5 (0.9869)	BCKDK (0.9649)	P3H3 (0.9524)	GGPS1 (0.9243)	PTPN1 (0.9242)	PYGL (0.9211)	P4HTM (0.9148)	NAGK (0.9073)	P3H1 (0.8787)	COL4A5 (0.8779)
Zinc sulfate	INS (0.9936)	AHSP (0.9918)	XDH (0.9878)	MTHFR (0.9819)	PLA2G1B (0.9796)	HDAC8 (0.9794)	FGF2 (0.9761)	ALB (0.9759)	ABCG2 (0.9711)	GSTT1 (0.9709)
4-{5-[(1Z)-1-(2-IMINO-4-OXO-1,3-THIAZOLIDIN-5-YLIDENE)ETHYL]-2-FURYL}BENZENESULFONAMIDE	CDK2 (0.9999)	CCNA2 (0.9278)	CHEK1 (0.9177)	CDK4 (0.8629)	TP53 (0.8115)	CDKN1A (0.7836)
Dipraglurant	HRURF (0.9881)	MMP24OS (0.9881)	BRD3OS (0.9881)	SDIM1 (0.9881)	OOSP1 (0.9881)	TEX49 (0.9881)	TMEM210 (0.9881)	EDDM13 (0.9881)	SPTY2D1OS (0.9881)	C13orf46 (0.9881)
ISOPENTENYL PYROPHOSPHATE	GGPS1 (0.9862)	FDPS (0.9839)	HSD11B1 (0.9736)	PTGER2 (0.9731)	EPHX2 (0.9638)	PTGER4 (0.9299)	IDI1 (0.9207)	KYAT1 (0.9178)	PTGIR (0.9105)	CYP19A1 (0.9079)
(R)-Bicalutamide	CYP3A4 (0.9949)	NR1I3 (0.9851)	RXRA (0.9833)	CYP19A1 (0.9812)	CYP17A1 (0.9798)	NR1I2 (0.9708)	HSD11B1 (0.9705)	FABP4 (0.9578)	NCOA2 (0.9538)	NR1H4 (0.9537)
L-cysteic acid	PIN1 (0.9614)	PLOD3 (0.9522)	CDC25B (0.9024)	BAG3 (0.8787)	CTSD (0.8660)	PTPN1 (0.8651)	CDK2 (0.8311)	PGM1 (0.8298)	DNAJB6 (0.8031)	SAT1 (0.7779)
Magnesium lactate	ATP1A1 (0.8837)	PYGM (0.8176)	CA2 (0.7502)
N-{[(2S,3S)-3-(ETHOXYCARBONYL)OXIRAN-2-YL]CARBONYL}-L-ISOLEUCYL-L-ISOLEUCINE	CTSB (0.9407)	PRSS1 (0.9111)	DPP4 (0.7131)
Tucidinostat	HDAC9 (0.9830)	HDAC8 (0.9822)	CUL4A (0.9770)	HDAC10 (0.9666)	HDAC3 (0.9233)	PTEN (0.8904)	HDAC1 (0.8882)	SALL4 (0.8867)	ABCB1 (0.8685)	ESR1 (0.8535)
Lidorestat	AKR1B1 (0.9962)	PYGM (0.8585)	G6PD (0.8288)	DHFR (0.8078)
Niflumic acid	ALB (0.9975)	CYP3A4 (0.9890)	PTGS2 (0.9750)	TNF (0.9741)	PTGS1 (0.9733)	NR3C2 (0.9713)	SLC12A3 (0.9668)	CA2 (0.9654)	CYP2E1 (0.9653)	MPO (0.9604)
Angiotensin II	AGTR1 (0.9806)	AVPR2 (0.9595)	AVPR1A (0.9523)	AVP (0.9498)	GNRHR (0.9425)	EDNRB (0.9411)	AGT (0.9375)	PTGFR (0.9341)	EDNRA (0.9338)	LHCGR (0.9302)
7-methyl-7,8-dihydroguanosine-5'-diphosphate	CTSK (0.9555)	CTSS (0.9182)	LTA4H (0.9055)	CTSB (0.7612)	CTSD (0.7529)
Pelitinib	CSNK1G3 (0.9990)	ABL1 (0.9981)	MAP2K2 (0.9980)	ALK (0.9980)	CSNK1E (0.9978)	BRAF (0.9975)	TNK2 (0.9975)	EPHA2 (0.9975)	YES1 (0.9974)	MERTK (0.9974)
2-Phenyl-1-[4-(2-Piperidin-1-Yl-Ethoxy)-Phenyl]-1,2,3,4-Tetrahydro-Isoquinolin-6-Ol	ESR2 (0.9491)	ESR1 (0.9336)	AR (0.8677)
Compound 4-D	AR (0.8878)	APP (0.7498)	F10 (0.7448)	ESR2 (0.7246)	ESR1 (0.7005)
Tenapanor	CYP11B2 (0.9983)	CYP3A4 (0.9981)	HSD11B1 (0.9971)	NR3C2 (0.9956)	CYP11B1 (0.9953)	AKR1C1 (0.9930)	CA2 (0.9902)	HSD11B2 (0.9878)	AKR1D1 (0.9825)	SI (0.9818)
1-TERT-BUTYL-3-(2,5-DIMETHYLBENZYL)-1H-PYRAZOLO[3,4-D]PYRIMIDIN-4-AMINE	AR (0.9890)	NR3C1 (0.9634)	PGR (0.9236)	PPARG (0.8996)	TP53 (0.8987)	ESR1 (0.8625)	NR3C2 (0.7903)	MAPK14 (0.7598)	SIRT1 (0.7347)
ETHYL 4-[(4-CHLOROPYRIDIN-2-YL)AMINO]PIPERIDINE-1-CARBOXYLATE	NOS2 (0.8859)	F2 (0.7367)
5-[(3R)-3-(5-methoxy-2',6'-dimethylbiphenyl-3-yl)but-1-yn-1-yl]-6-methylpyrimidine-2,4-diamine	DHFR (0.9938)	F10 (0.9772)	AKR1B1 (0.9678)	ODC1 (0.9065)	AGXT (0.8835)	MTAP (0.8388)	GOT1 (0.8126)	IDH2 (0.7974)	SHMT1 (0.7597)	F7 (0.7261)
Evofosfamide	HRURF (0.9881)	SPDYE11 (0.9881)	OR56B2P (0.9881)	SMIM35 (0.9881)	CENPVL1 (0.9881)	CCDC200 (0.9881)	CTXND1 (0.9881)	CTXND2 (0.9881)	TCP11X1 (0.9881)	TCP11X2 (0.9881)
N-ethyl-N-[3-(propylamino)propyl]propane-1,3-diamine	SAT1 (0.9958)	LTA4H (0.9939)	HBB (0.9925)	AHCY (0.9883)	PYGM (0.9841)	GLO1 (0.9838)	PGM1 (0.9783)	NNMT (0.9761)	ODC1 (0.9671)	LAP3 (0.9566)
Urea	INS (0.9994)	CP (0.9993)	ALB (0.9989)	F2 (0.9987)	TF (0.9981)	DUXB (0.9978)	GOLGA6L7 (0.9978)	SPDYE8 (0.9978)	C2orf92 (0.9978)	CCDC192 (0.9978)
Decoglurant	AANAT (0.9247)	GRM7 (0.8992)	RHO (0.8954)	GRM4 (0.8851)	OXTR (0.8778)	ADORA2A (0.8435)	HRH3 (0.8428)	ADORA2B (0.8343)	GRM6 (0.8324)	PTGDR2 (0.8304)
Procarbazine	CYP3A4 (0.9783)	ABCB1 (0.9519)	TNF (0.9512)	PTGS2 (0.9453)	ALB (0.9449)	BIRC5 (0.9298)	HMOX1 (0.9247)	CDC20 (0.9210)	MYC (0.9085)	MAOA (0.9064)
Cerivastatin	CYP3A4 (0.9998)	CYP2C19 (0.9984)	ALB (0.9977)	CYP2C8 (0.9963)	CYP3A5 (0.9957)	ABCB1 (0.9955)	CYP2C9 (0.9935)	CYP2B6 (0.9921)	CYP1A2 (0.9916)	CYP2E1 (0.9891)
Adenosine-5-Diphosphoribose	AHCY (0.9970)	SDHA (0.9953)	CS (0.9942)	MAT2A (0.9942)	IDH2 (0.9933)	DHFR (0.9891)	SUCLG2 (0.9883)	ATIC (0.9882)	SIRT5 (0.9829)	DHODH (0.9812)
Theophylline	CYP3A4 (0.9994)	CYP2D6 (0.9987)	CYP2C19 (0.9956)	PDE5A (0.9949)	CYP1A2 (0.9942)	PDE3A (0.9940)	ALB (0.9939)	ABCB1 (0.9917)	MTOR (0.9912)	CYP2C9 (0.9906)
Iodixanol	ALB (0.9773)	MCOLN1 (0.9693)	GDF15 (0.9564)	SPAG4 (0.9564)	CYP3A4 (0.9504)	CNPY3 (0.9480)	CA2 (0.9479)	SLC15A2 (0.9468)	TF (0.9403)	RPS4Y1 (0.9365)
Fluconazole	CYP3A4 (0.9990)	ABCB1 (0.9945)	CYP2C19 (0.9932)	CYP1A2 (0.9921)	ALB (0.9914)	CYP2D6 (0.9887)	INS (0.9857)	CYP2C8 (0.9853)	ABCG2 (0.9846)	SLC22A5 (0.9834)
Primaquine	CYP3A4 (0.9997)	ALB (0.9989)	CYP2C19 (0.9986)	CYP2D6 (0.9982)	ABCB1 (0.9971)	CYP3A5 (0.9962)	CYP1A2 (0.9954)	CYP2C9 (0.9935)	CYP2B6 (0.9921)	CYP2C8 (0.9918)
Mefloquine	CYP3A4 (0.9994)	ALB (0.9967)	ABCB1 (0.9958)	CYP2D6 (0.9948)	CYP2C19 (0.9926)	CYP1A2 (0.9915)	CDC20 (0.9898)	TSC22D3 (0.9894)	TF (0.9859)	CYP3A5 (0.9841)
(5S,7R,8S,9S,10R)-3-Amino-8,9,10-trihydroxy-7-(hydroxymethyl)-6-oxa-1,3-diazaspiro[4.5]decane-2,4-dione	PYGM (1.0000)	PYGL (0.9240)	FBP1 (0.8905)	PYGB (0.8501)	AKR1B1 (0.7617)
TBC-3711	F2 (0.9655)	EDN1 (0.9380)	EDNRA (0.9101)	EDNRB (0.8916)	DPP4 (0.8785)	AGT (0.7969)	NOS3 (0.7829)	HIF1A (0.7389)	F2R (0.7111)
Tafamidis	ALB (0.9910)	TTR (0.9749)	ACHE (0.9483)	ASIC3 (0.9207)	CA2 (0.9149)	TF (0.8817)	CHRNA4 (0.8768)	TRPV1 (0.8670)	SCN5A (0.8665)	CHRNB2 (0.8603)
NOP-1A	ADORA2A (0.9240)	GALR1 (0.8949)	SSTR2 (0.8772)	ADORA3 (0.8642)	GALR2 (0.8443)	PTGDR2 (0.8167)	SSTR1 (0.8114)	ADORA2B (0.7664)	ADORA1 (0.7659)	NPY4R (0.7464)
Perindopril	REN (0.9866)	KCNMB2 (0.9811)	ALB (0.9808)	CA1 (0.9794)	CA2 (0.9781)	SLC15A2 (0.9764)	CA4 (0.9749)	ACE (0.9665)	CYP3A4 (0.9647)	CA6 (0.9577)
D-phenylalanyl-N-(3-fluorobenzyl)-L-prolinamide	F2 (0.9999)	F10 (0.9853)	PRSS1 (0.8674)
LY-2881835	AVPR1A (0.9946)	EDNRB (0.9928)	PTGFR (0.9908)	EDNRA (0.9861)	AVPR1B (0.9852)	P2RY2 (0.9845)	OXTR (0.9822)	FFAR1 (0.9737)	GNRHR (0.9656)	P2RY1 (0.9639)
VTP-194204	RARG (0.9946)	RARA (0.9852)	RXRA (0.9811)	THRB (0.9698)	AR (0.9633)	RXRB (0.9286)	RXRG (0.9158)	RARB (0.8927)	NCOA1 (0.8803)	ESR1 (0.8748)
2-Deoxy-Glucitol-6-Phosphate	ISYNA1 (0.9923)	HNF4G (0.9756)	NNMT (0.9114)	PYGM (0.8957)	EPHX2 (0.8510)	PAPSS1 (0.8485)	GGPS1 (0.8017)	PFKFB1 (0.7722)	FBP1 (0.7614)	ABCB5 (0.7009)
AC-430	JAK2 (0.9771)	MAPK14 (0.8564)	CDK2 (0.8186)	KDR (0.7929)	MAPK1 (0.7398)
Naratriptan	HTR2C (0.9723)	ADRA1A (0.9707)	HTR3A (0.9668)	SLC6A2 (0.9637)	SLC6A3 (0.9619)	DRD2 (0.9570)	HTR1A (0.9569)	HTR2A (0.9480)	HTR2B (0.9479)	SLC6A4 (0.9310)
Benzene Hexacarboxylic Acid	PYGM (0.9974)	PGAM2 (0.9385)	FBP1 (0.7639)	TNNC1 (0.7149)
S-oxy-L-cysteine	PREP (0.9984)	F10 (0.9924)	AKR1B1 (0.9915)	ACE2 (0.9910)	DPP9 (0.9882)	PYGM (0.9877)	TGM2 (0.9869)	SOD1 (0.9861)	METAP2 (0.9850)	GCLC (0.9780)
Benzhydroxamic Acid	ESR1 (0.9486)	TOP2B (0.9118)	HDAC6 (0.7871)	NR3C1 (0.7730)	AR (0.7545)	HDAC2 (0.7151)
Vernakalant	CYP3A4 (0.9983)	KCNH2 (0.9982)	CYP2D6 (0.9981)	KCNJ11 (0.9939)	KCNQ1 (0.9919)	KCND3 (0.9914)	KCNJ8 (0.9905)	KCNA5 (0.9899)	CACNA1D (0.9834)	KCNB2 (0.9825)
1-Hydroxy-2-S-glutathionyl-3-para-nitrophenoxy-propane	GSTA1 (0.9715)	GSTM1 (0.9669)	GSTM4 (0.9641)	PRSS1 (0.9405)	GSTP1 (0.9255)	HSP90AA1 (0.9198)	ALOX5 (0.9156)	EPHX2 (0.8600)	LTA4H (0.8190)	GSR (0.8000)
Latrepirdine	HTR2A (0.9996)	GRIN2B (0.9995)	HTR2C (0.9994)	GRIN2A (0.9992)	HTR3A (0.9992)	CACNA1I (0.9992)	CACNA1C (0.9992)	HTR1A (0.9992)	GRIN1 (0.9992)	SLC6A3 (0.9991)
Terbutaline	ALB (0.9944)	INS (0.9781)	CYP3A4 (0.9756)	TNF (0.9742)	BGLAP (0.9648)	KCNMB2 (0.9632)	SLC22A1 (0.9513)	PRL (0.9489)	PTGS2 (0.9484)	REN (0.9483)
8,9-Dichloro-2,3,4,5-Tetrahydro-1h-Benzo[C]Azepine	PNMT (0.9826)	COMT (0.9776)	AGXT (0.9746)	DAO (0.8996)	TTR (0.8917)	NQO2 (0.8618)	DBH (0.7397)	HSD11B1 (0.7192)
Barusiban	F2 (0.9978)	OXTR (0.9964)	EDNRB (0.9944)	AVPR1A (0.9897)	PTGFR (0.9862)	EDNRA (0.9851)	AGTR1 (0.9657)	GNRHR (0.9638)	GNRH1 (0.9588)	AGT (0.9541)
4'-FLUORO-1,1'-BIPHENYL-4-CARBOXYLIC ACID	CTSB (0.9817)	TP53 (0.9773)	CDK2 (0.9700)	MDM2 (0.9643)	FHIT (0.9365)	BCL2L1 (0.9226)	CASP3 (0.9102)	CHEK1 (0.8743)	APAF1 (0.8694)	PIM1 (0.8349)
Hydrogen	PGLYRP3 (0.9950)	INS (0.9937)	HRURF (0.9908)	SMIM9 (0.9908)	HNRNPCL4 (0.9908)	OPN1MW3 (0.9908)	FAM90A14 (0.9908)	FAM90A23 (0.9908)	C1orf232 (0.9908)	MMP24OS (0.9908)
Dihydroergocristine	CYP3A4 (0.9960)	CYP2D6 (0.9722)	ADRB1 (0.9260)	ADRA1A (0.9003)	ADRA1B (0.8903)	ADRB3 (0.8658)	ALB (0.8131)	ADRB2 (0.8081)	HTR4 (0.7840)	HRH2 (0.7783)
4-[4-(1-Amino-1-Methylethyl)Phenyl]-5-Chloro-N-[4-(2-Morpholin-4-Ylethyl)Phenyl]Pyrimidin-2-Amine	CSF1R (0.9980)	MET (0.9978)	KDR (0.9977)	FGFR2 (0.9973)	PDGFRB (0.9964)	KIT (0.9917)	FLT4 (0.9906)	ALK (0.9882)	EPHA2 (0.9834)	TEK (0.9814)
Acetoacetic acid	SLC16A3 (0.9996)	SLC16A7 (0.9995)	SLC16A4 (0.9991)	CA2 (0.9982)	SLC13A2 (0.9971)	SLC16A1 (0.9966)	SLC16A5 (0.9961)	CTRB1 (0.9935)	SLC5A8 (0.9894)	CA5A (0.9878)
3-FORMYL-2-HYDROXY-5-METHYL-HEXANOIC ACID HYDROXYAMIDE	HRURF (0.9883)	OOSP1 (0.9883)	SPTY2D1OS (0.9883)	H3Y2 (0.9883)	C13orf46 (0.9883)	SMIM35 (0.9883)	CCDC200 (0.9883)	CTXND1 (0.9883)	CTXND2 (0.9883)	VSIG10L2 (0.9883)
THIENO[3,2-B]PYRIDINE-2-SULFONIC ACID [1-(1-AMINO-ISOQUINOLIN-7-YLMETHYL)-2-OXO-PYRROLDIN-3-YL]-AMIDE	F10 (0.9999)	F7 (0.9998)	F2 (0.9997)	PRSS1 (0.9995)	F11 (0.9988)	F9 (0.9692)	CPB1 (0.8529)	ACE2 (0.7811)	ALB (0.7102)
Moxisylyte	CYP3A4 (0.9548)	ADRA1A (0.8641)	CYP2D6 (0.8316)	ADRB1 (0.8102)	ALB (0.7889)	ORM1 (0.7692)
Fenobam	OXTR (0.9527)	GNRHR (0.8638)	GRM1 (0.8042)	AVPR1A (0.7367)	TACR3 (0.7194)
Indisulam	CYP3A4 (0.9992)	ALB (0.9971)	CYP2D6 (0.9959)	CYP2C19 (0.9933)	UGT1A1 (0.9920)	CYP2E1 (0.9903)	CYP2B6 (0.9901)	UGT2B7 (0.9884)	CYP2C8 (0.9860)	CYP1A1 (0.9847)
Stannsoporfin	TTR (0.9912)	CAT (0.9870)	REN (0.9804)	LCN2 (0.9775)	GSTM1 (0.9771)	PPARG (0.9761)	HSD11B1 (0.9726)	CYP3A4 (0.9705)	PPARA (0.9611)	GSR (0.9553)
Trilaciclib	CDK2 (0.9990)	CCNA2 (0.9911)	CDK1 (0.9886)	CDK4 (0.9779)	PLK1 (0.9751)	CCND1 (0.9395)	CHEK1 (0.9327)	AURKA (0.9142)	CDKN1A (0.9129)	CCNE1 (0.8954)
Andarine	AR (0.9642)	CDK2 (0.9571)	NR3C1 (0.9332)	ESR2 (0.8876)	ESR1 (0.8597)	CTNNB1 (0.7167)
{(2S)-1-[N-(tert-butoxycarbonyl)glycyl]pyrrolidin-2-yl}methyl (3-chlorophenyl)acetate	F2 (0.9999)	PRSS1 (0.9864)	F10 (0.9487)	F2R (0.8464)	AGT (0.8227)	EDNRB (0.8221)	EDNRA (0.7330)	APP (0.7297)
Medrogestone	AR (0.9857)	NR3C2 (0.9738)	SHBG (0.9735)	HSD11B1 (0.9654)	PGR (0.9526)	ESR1 (0.9429)	CYP19A1 (0.9237)	NR5A1 (0.9089)	ESR2 (0.8808)	KLK3 (0.8592)
Etalocib	AVPR1A (0.9809)	THRB (0.9785)	AVP (0.9755)	AGTR1 (0.9611)	PTGFR (0.9503)	RXRA (0.9426)	OXTR (0.9419)	LTB4R (0.9401)	F2 (0.9321)	EDNRB (0.9313)
Tienilic acid	CYP3A4 (0.9657)	PTGS1 (0.9572)	CYP2C19 (0.9383)	ALB (0.9350)	ABCB1 (0.9337)	CYP2D6 (0.9300)	CYP3A5 (0.9239)	KCNMB2 (0.9213)	CYP2C9 (0.9204)	CYP2C8 (0.9168)
1-(adamantan-1-yl)-2-(1H-imidazol-1-yl)ethanone	PPARG (0.9324)	PTGS2 (0.9004)	HMOX1 (0.8822)	LCN2 (0.7849)	NR3C1 (0.7459)	AR (0.7447)	PPARD (0.7413)
Prednisolone tebutate	AR (0.9879)	NR3C1 (0.9768)	AHR (0.9189)	ESR2 (0.8279)	NR3C2 (0.7907)	PPARG (0.7810)	SHBG (0.7540)	ESR1 (0.7409)
5-[(Z)-(5-Chloro-2-oxo-1,2-dihydro-3H-indol-3-ylidene)methyl]-N,2,4-trimethyl-1H-pyrrole-3-carboxamide	CDK2 (0.9932)	CDK1 (0.9876)	AURKA (0.9854)	PLK1 (0.9830)	HSP90AA1 (0.9813)	NEK2 (0.9608)	CDK4 (0.9078)	PCNA (0.9024)	CDKN1A (0.8980)	CCNA2 (0.8897)
Aprinocarsen	MTOR (0.9779)	MAPK14 (0.8809)	CDK2 (0.8152)	HSP90AA1 (0.7959)	EGFR (0.7627)	KRAS (0.7611)
Oxamic Acid	GOT1 (0.9941)	GPI (0.9920)	PYGL (0.9898)	PYGM (0.9877)	HK1 (0.9599)	MMUT (0.9407)	ANXA5 (0.9361)	AHCY (0.9360)	CBS (0.9323)	SLC16A3 (0.9196)
(2R)-1-{4-[(4-Anilino-5-bromo-2-pyrimidinyl)amino]phenoxy}-3-(dimethylamino)-2-propanol	CDK2 (0.9994)	CCNA2 (0.7210)	CHEK1 (0.7166)
6-CYCLOHEXYLMETHYLOXY-2-(4'-HYDROXYANILINO)PURINE	CDK2 (0.9996)	CCNA2 (0.9887)	CCNE1 (0.9670)	CDK1 (0.9611)	CHEK1 (0.9310)	CDKN1A (0.9272)	AURKA (0.9255)	CDK4 (0.9182)	CCND1 (0.8687)	PLK1 (0.8223)
Recoflavone	PTGS2 (0.9806)	NFKB1 (0.9766)	NR3C1 (0.9493)	HMOX1 (0.9423)	TP53 (0.9204)	TNF (0.9171)	AHR (0.8998)	MAPK14 (0.8670)	PPARG (0.8651)	HIF1A (0.8529)
Chlordiazepoxide	GABRA1 (0.9999)	GABRG1 (0.9999)	GABRA5 (0.9998)	GABRR3 (0.9998)	GABRB1 (0.9997)	GABRA6 (0.9997)	GABRR2 (0.9997)	GABRD (0.9996)	GABRB2 (0.9994)	GABRA2 (0.9993)
4-Methyl-2,5-dimethoxyamphetamine	PRL (0.9612)	ALB (0.7808)	CHRNA4 (0.7470)	ACHE (0.7382)	SLC6A3 (0.7270)	BCHE (0.7203)
Isatin	MTOR (0.9639)	BCL2 (0.9114)	NOS2 (0.9059)	PDE4D (0.8950)	CREB1 (0.8716)	ODC1 (0.8668)	NOS1 (0.8499)	AR (0.8492)	MAOA (0.8223)	RYR1 (0.7978)
Astemizole	CYP3A4 (0.9998)	CYP3A5 (0.9973)	ABCB1 (0.9961)	CYP2C19 (0.9953)	CYP2D6 (0.9953)	CYP1A2 (0.9940)	CYP3A7 (0.9936)	ALB (0.9934)	KCNH2 (0.9929)	CYP2C8 (0.9929)
Procaterol	TSC22D3 (0.9930)	UBQLN2 (0.9925)	SPAG4 (0.9918)	SCAND1 (0.9909)	ATP6V1D (0.9896)	ALDOC (0.9888)	BAG3 (0.9886)	CNPY3 (0.9872)	WDR7 (0.9868)	TIPARP (0.9863)
Ethyl Oxo(Piperidin-1-Yl)Acetate	HSP90AA1 (0.9440)	HSPA5 (0.8898)	HSPA2 (0.8449)	CDK2 (0.7915)	CTSB (0.7796)	CTSG (0.7574)	SMO (0.7367)
Alisporivir	P4HB (0.9837)	HSP90B1 (0.9835)	GPI (0.9744)	FKBP1A (0.9731)	PPIA (0.9713)	PPIB (0.9682)	PPIF (0.9674)	HINT1 (0.9657)	TAGLN2 (0.9630)	AHCY (0.9624)
NADPH	LTA4H (0.9937)	UPP1 (0.9853)	GLO1 (0.9775)	DPYD (0.9663)	PNP (0.9652)	EPHX2 (0.9647)	ADA (0.9476)	HBB (0.9449)	HMOX1 (0.9374)	NNMT (0.9176)
4-{2,4-Bis[(3-Nitrobenzoyl)Amino]Phenoxy}Phthalic Acid	PYGM (0.9999)	PYGL (0.9989)	PYGB (0.9906)	PAPSS1 (0.9875)	PHKG1 (0.9752)	FBP1 (0.9708)	FNTB (0.9689)	PHKA2 (0.9506)	FKBP1A (0.9016)	PTPN1 (0.8565)
Deferasirox	ALB (0.9982)	CYP3A4 (0.9979)	UGT1A1 (0.9895)	CYB5A (0.9876)	CYP2E1 (0.9875)	CYP1A1 (0.9855)	CYP3A5 (0.9829)	CYP1A2 (0.9827)	SLCO1B3 (0.9823)	CYP2C18 (0.9804)
Adefovir dipivoxil	ALB (0.9860)	ABCC4 (0.9723)	CYP3A4 (0.9714)	SLC15A1 (0.9595)	ABCG2 (0.9528)	F2 (0.9499)	SLC22A6 (0.9436)	SLC22A8 (0.9385)	DHFR (0.9330)	SLC15A2 (0.9328)
Beclomethasone dipropionate	CYP3A4 (0.9997)	TSC22D3 (0.9967)	CYP3A5 (0.9922)	CDC20 (0.9903)	ABCB1 (0.9880)	BIRC5 (0.9877)	TIPARP (0.9877)	FOSL1 (0.9875)	CYP2C8 (0.9864)	DDIT4 (0.9843)
N-[2-(METHYLAMINO)ETHYL]-5-ISOQUINOLINESULFONAMIDE	PRKACA (0.9990)	PKIA (0.9697)	CDK16 (0.8744)	ROCK2 (0.8431)	PYGM (0.8406)	GRK2 (0.7994)	KCNH2 (0.7991)	HSP90AA1 (0.7932)	PPP1CC (0.7651)	ROCK1 (0.7405)
{4-[2-BENZYL-3-METHOXY-2-(METHOXYCARBONYL)-3-OXOPROPYL]PHENYL}SULFAMIC ACID	PLA2G2A (0.9364)	PTPRB (0.9335)	PLAU (0.9214)	THRB (0.7699)	PLAUR (0.7013)
Etidocaine	SCN8A (0.9995)	SCN9A (0.9995)	SCN10A (0.9993)	SCN5A (0.9992)	SCN2A (0.9991)	SCN11A (0.9989)	SCN3A (0.9989)	SCN7A (0.9988)	SCN4A (0.9985)	CA4 (0.9979)
2-AMINO-4-(2,4-DICHLOROPHENYL)-N-ETHYLTHIENO[2,3-D]PYRIMIDINE-6-CARBOXAMIDE	HSP90AA1 (0.9811)	HSP90AB1 (0.8506)	CDK2 (0.8048)	CSNK2A1 (0.7292)
(2E)-3-(3,4-DIHYDROXYPHENYL)-2-IMINOPROPANOIC ACID	AGXT (0.9876)	DAO (0.9747)	AHCY (0.9608)	EPHX2 (0.9400)	ALDH2 (0.9251)	ARG2 (0.8856)	PAOX (0.8822)	GOT1 (0.8591)	GLUD1 (0.8531)	SHMT1 (0.8491)
Aclidinium	CYP3A4 (0.9929)	ORM1 (0.9769)	CHRM2 (0.9727)	HRH1 (0.9698)	CHRM3 (0.9680)	CHRM4 (0.9431)	HRH2 (0.9376)	ALB (0.9371)	CHRM1 (0.9364)	ADRA1A (0.9300)
(2S)-1-(Dimethylamino)-3-(4-{[4-(2-methylimidazo[1,2-a]pyridin-3-yl)-2-pyrimidinyl]amino}phenoxy)-2-propanol	CDK2 (0.9999)	CCNA2 (0.9561)	DHFR (0.7951)	CHEK1 (0.7586)
1-tert-butyl-3-(3-methylbenzyl)-1H-pyrazolo[3,4-d]pyrimidin-4-amine	HRURF (0.9881)	SPEM3 (0.9881)	CCDC192 (0.9881)	FAM90A19 (0.9881)	MBD3L2B (0.9881)	NPIPB2 (0.9881)	DUXB (0.9881)	SPDYE12 (0.9881)	DEFB131B (0.9881)	CXorf51A (0.9881)
Dimetacrine	CYP3A4 (0.9949)	CYP2D6 (0.9912)	HRH1 (0.9385)	HTR1A (0.9377)	ADRA1A (0.9286)	ADRB1 (0.9244)	SLC6A3 (0.9180)	SLC6A2 (0.9168)	HTR2B (0.9089)	HTR2C (0.8962)
N-{2-[6-(2,4-DIAMINO-6-ETHYLPYRIMIDIN-5-YL)-2,2-DIMETHYL-3-OXO-2,3-DIHYDRO-4H-1,4-BENZOTHIAZIN-4-YL]ETHYL}ACETAMIDE	REN (0.9930)	CA2 (0.9804)	PRSS1 (0.9652)	NR3C2 (0.9533)	F2 (0.9519)	ACE (0.8668)	SI (0.7579)
Sulfamoxole	CYP3A4 (0.9977)	CYP1A1 (0.9881)	CYP3A5 (0.9743)	CYP2C8 (0.9454)	GJA1 (0.9395)	ABCB1 (0.9334)	CYP1A2 (0.9134)	CYP2E1 (0.8905)	CYP2A6 (0.8861)	CYP2B6 (0.8856)
2-[3-(5-Mercapto-[1,3,4]thiadiazol-2yl)-ureido]-N-methyl-3-pentafluorophenyl-propionamide	MMP12 (0.9999)	MMP13 (0.9974)	MMP3 (0.9944)	PRSS1 (0.9925)	MMP9 (0.9729)	MMP2 (0.9188)	MMP8 (0.8681)	CASP3 (0.8601)	MMP7 (0.7872)	MMP1 (0.7807)
Teriflunomide	CYP3A4 (0.9992)	ABCB1 (0.9970)	ABCG2 (0.9955)	CYP3A5 (0.9941)	UGT1A1 (0.9898)	CYP2C19 (0.9894)	CYP1A2 (0.9886)	CYP2C8 (0.9859)	CYP2C9 (0.9837)	IFNL3 (0.9813)
Thieno[2,3-B]Pyridine-2-Carboxamidine	PRSS1 (1.0000)	F2 (0.9998)	KLKB1 (0.9998)	PLAU (0.9998)	F10 (0.9998)	MMP12 (0.9997)	F7 (0.9997)	PLAT (0.9989)	PLG (0.9988)	F11 (0.9955)
(2Z)-N-biphenyl-4-yl-2-cyano-3-cyclopropyl-3-hydroxyprop-2-enamide	DHODH (0.9910)	DHFR (0.9193)	NQO2 (0.8693)	ADA (0.8036)
N-[1-(4-CARBAMIMIDOYL-BENZYLCARBAMOYL)-3-METHYLSULFANYL-PROPYL]-3-HYDROXY-2-PROPOXYAMINO-BUTYRAMID	F7 (0.9999)	F10 (0.9999)	F2 (0.9977)	F11 (0.9965)	F3 (0.9723)	PRSS1 (0.9695)	IDH2 (0.9621)	F9 (0.9094)	SHMT1 (0.8915)	PLAU (0.8864)
Labradimil	F2 (0.9982)	APP (0.9913)	KNG1 (0.9890)	PROC (0.9758)	PTGFR (0.9736)	BDKRB2 (0.9728)	AGT (0.9692)	AGTR1 (0.9675)	PRSS1 (0.9666)	AVPR1A (0.9665)
Ivosidenib	CYP3A4 (0.9999)	ABCB1 (0.9981)	CYP3A5 (0.9960)	CYP3A7 (0.9950)	CYP2C8 (0.9930)	UGT1A1 (0.9903)	CYP1A2 (0.9901)	CYP2C19 (0.9888)	ABCG2 (0.9864)	CYP2B6 (0.9821)
GW-813893	F2 (1.0000)	F10 (0.9998)	F7 (0.9995)	PRSS1 (0.9992)	F11 (0.9991)	F9 (0.9986)	F3 (0.9927)	CPB2 (0.9823)	ACE2 (0.9597)	CTSG (0.9404)
SP2456	IL2 (0.9631)	MTOR (0.8870)	JAK2 (0.7951)	NOS2 (0.7873)	NOS3 (0.7793)	INS (0.7604)	CSF2 (0.7367)	FGF2 (0.7337)	TNF (0.7334)	F2 (0.7209)
Cariporide	MTOR (0.9962)	KCNQ1 (0.9928)	KCNJ11 (0.9903)	ATP1A1 (0.9901)	RYR1 (0.9887)	CYP3A4 (0.9852)	BCL2 (0.9772)	KCNH2 (0.9771)	ALB (0.9762)	INS (0.9761)
Zinc acetate	TF (0.9999)	KRT1 (0.9999)	PROC (0.9998)	HSP90B1 (0.9998)	A2M (0.9998)	ARMS2 (0.9998)	FGA (0.9997)	C4BPA (0.9997)	AHSP (0.9996)	FN1 (0.9996)
4-BROMO-3-(CARBOXYMETHOXY)-5-(4-HYDROXYPHENYL)THIOPHENE-2-CARBOXYLIC ACID	PTPN1 (0.9424)
Benperidol	HTR1A (0.9857)	HTR2A (0.9762)	HTR2C (0.9700)	HTR1B (0.9674)	HTR1F (0.9593)	HTR6 (0.9549)	HTR1D (0.9529)	HTR2B (0.9524)	DRD2 (0.9456)	OPRK1 (0.9454)
2-chloro-4-{[(1R,3Z,7S,7aS)-7-hydroxy-1-(trifluoromethyl)tetrahydro-1H-pyrrolo[1,2-c][1,3]oxazol-3-ylidene]amino}-3-methylbenzonitrile	HRURF (0.9881)	SPEM3 (0.9881)	CCDC192 (0.9881)	FAM90A19 (0.9881)	MBD3L2B (0.9881)	NPIPB2 (0.9881)	DUXB (0.9881)	SPDYE12 (0.9881)	DEFB131B (0.9881)	CXorf51A (0.9881)
3-[(4-fluorophenyl)sulfanyl]-N-(4-methyl-1,3-thiazol-2-yl)-6-[(4-methyl-4H-1,2,4-triazol-3-yl)sulfanyl]pyridine-2-carboxamide	GCK (0.9959)	FBP1 (0.8573)	DHFR (0.8260)	G6PC1 (0.7587)	MTOR (0.7545)	SLC2A1 (0.7495)	DPP4 (0.7488)	CHEK1 (0.7323)	PFKFB1 (0.7027)
Alosetron	CYP3A4 (0.9997)	CYP2C19 (0.9996)	CYP2D6 (0.9994)	CYP2C8 (0.9990)	CYP1A2 (0.9983)	CYP2C9 (0.9980)	CYP2B6 (0.9966)	CYP3A5 (0.9946)	CYP2A6 (0.9890)	CYP3A7 (0.9884)
Rutin	CYP3A4 (0.9974)	INS (0.9903)	TNF (0.9901)	ALB (0.9894)	ABCB1 (0.9842)	CXCL8 (0.9834)	NFE2L2 (0.9793)	PTGS2 (0.9783)	NOS2 (0.9763)	IL6 (0.9739)
Se-Ethyl-Isoselenourea	MTOR (0.9158)	PAX8 (0.9009)	KDR (0.8961)	NOS3 (0.8328)	MERTK (0.8273)	CA2 (0.8101)	TNNC1 (0.8020)	AR (0.7784)	ACVRL1 (0.7637)	PLA2G1B (0.7575)
Glycerol 2-phosphate	CA2 (0.9968)	MMP2 (0.9942)	TF (0.9876)	FN1 (0.9613)	PRSS1 (0.9518)	CASP3 (0.9452)	MMP9 (0.9365)	ALB (0.9344)	MMP12 (0.9266)	VEGFA (0.8970)
Ethyl Isocyanide	CA2 (0.9981)	MB (0.9672)	MYH14 (0.9614)	NOS3 (0.9121)	GJA5 (0.8688)	TNNC1 (0.8610)	PYGM (0.8424)	ZFY (0.7988)
Mechlorethamine	ALB (0.9784)	CYP3A4 (0.9380)	ABCB1 (0.9376)	PTGS2 (0.9297)	BIRC5 (0.8930)	F2 (0.8903)	MME (0.8816)	BGLAP (0.8653)	MPO (0.8498)	ABCG2 (0.8491)
L-1-naphthyl-2-acetamido-ethane boronic acid	PRSS1 (0.9998)	CTRB1 (0.9995)	CA2 (0.7955)	PRSS3 (0.7035)
1-DECYL-3-TRIFLUORO ETHYL-SN-GLYCERO-2-PHOSPHOMETHANOL	XDH (0.8828)	PLA2G1B (0.8040)	ALOX5 (0.7592)	AHR (0.7247)
N-hydroxy-4-({4-[4-(trifluoromethyl)phenoxy]phenyl}sulfonyl)tetrahydro-2H-pyran-4-carboxamide	ADAMTS5 (0.8869)	ELANE (0.8539)	PRSS1 (0.8130)	LYZ (0.7685)	MMP13 (0.7513)	PGLYRP3 (0.7099)
1-(PHENYLMETHYL)CYCLOPENTYL[(1S)-1-FORMYLPENTYL]CARBAMATE	CTSK (0.9995)	CTSB (0.9752)	CTSL (0.9663)	CTSV (0.9549)	CTSD (0.9541)	MMP13 (0.9531)	CTSH (0.8955)	MMP14 (0.8827)	CTSS (0.8538)	CTSF (0.8395)
4-(BENZHYDRYLOXY)-1-[3-(1H-TETRAAZOL-5-YL)PROPYL]PIPERIDINE	ALOX5 (0.9592)	HPGDS (0.9443)	EPHX2 (0.9361)	GSR (0.9313)	XDH (0.9258)	GLO1 (0.9159)	GSTM1 (0.9077)	HSD11B1 (0.8904)	LTA4H (0.8814)	GSTP1 (0.8791)
4-AMINO-N-[(2-SULFANYLETHYL)CARBAMOYL]BENZENESULFONAMIDE	FBP1 (0.9958)	AKR1B1 (0.9516)	PAPSS1 (0.9444)	GPI (0.9340)	IDH2 (0.9280)	GOT1 (0.9155)	PYGM (0.9114)	SHMT1 (0.9091)	DHFR (0.9049)	AHCY (0.8994)
(2S)-1-[4-({4-[(2,5-Dichlorophenyl)amino]-2-pyrimidinyl}amino)phenoxy]-3-(dimethylamino)-2-propanol	SMIM9 (0.9881)	CCDC201 (0.9881)	FAM246C (0.9881)	FAM237A (0.9881)	PMIS2 (0.9881)	SIGLEC16 (0.9881)	FAM246B (0.9881)	MYOCOS (0.9881)	OR10AC1 (0.9881)	FAM246A (0.9881)
Bupranolol	CYP3A4 (0.9984)	ADRA1A (0.9818)	ADRB1 (0.9751)	ALB (0.9697)	ADRB3 (0.9680)	CYP2D6 (0.9673)	ADRA1D (0.9583)	ADRB2 (0.9431)	HRH2 (0.9404)	HRH1 (0.9033)
Rocaglamide	CDK2 (0.9815)	HIF1A (0.9685)	TP53 (0.9586)	NFKB1 (0.9543)	CASP3 (0.9477)	NFKBIA (0.9332)	VHL (0.9313)	HSP90B1 (0.9133)	PPARG (0.9080)	PPARD (0.8966)
N-[4-(AMINOSULFONYL)PHENYL]-2-MERCAPTOBENZAMIDE	HRURF (0.9881)	CCDC163 (0.9881)	OR14L1P (0.9881)	FAM236B (0.9881)	SMIM9 (0.9881)	XNDC1N (0.9881)	KRTAP20-4 (0.9881)	ZNF729 (0.9881)	GLYATL1B (0.9881)	B3GALT9 (0.9881)
Etrasimod	HRURF (0.9881)	SPEM3 (0.9881)	CCDC192 (0.9881)	FAM90A19 (0.9881)	MBD3L2B (0.9881)	NPIPB2 (0.9881)	DUXB (0.9881)	SPDYE12 (0.9881)	DEFB131B (0.9881)	CXorf51A (0.9881)
(6E,11E)-HEPTADECA-6,11-DIENE-9,9-DIYLBIS(PHOSPHONIC ACID)	GGPS1 (0.9964)	FDPS (0.8573)
(3AS,4R,9BR)-2,2-DIFLUORO-4-(4-HYDROXYPHENYL)-1,2,3,3A,4,9B-HEXAHYDROCYCLOPENTA[C]CHROMEN-8-OL	VDR (0.9419)	AR (0.9318)	ESR1 (0.8586)	STAT3 (0.7755)	PGR (0.7431)
1-ethyl-N-(phenylmethyl)-4-(tetrahydro-2H-pyran-4-ylamino)-1H-pyrazolo[3,4-b]pyridine-5-carboxamide	PDE4D (0.9961)	PDE4A (0.9894)	PDE5A (0.9837)	PDE3B (0.9674)	PDE4B (0.9662)	PDE9A (0.8760)	PDE3A (0.7264)
Harmaline	MAOA (0.9981)	SLC18A2 (0.9810)	SLC6A3 (0.9772)	SLC6A2 (0.9734)	SLC6A4 (0.9629)	COMT (0.9605)	CYP2D6 (0.9461)	MAOB (0.9398)	DDC (0.8407)	ADRB2 (0.7839)
Fipamezole	ADRA2C (0.9988)	ADRA2A (0.9968)	HTR2B (0.9966)	HRH1 (0.9952)	HTR2C (0.9939)	HTR2A (0.9938)	ADRA2B (0.9860)	ADRA1A (0.9831)	ADRA1B (0.9771)	ADRA1D (0.9750)
3,20-Pregnanedione	HSD11B1 (0.9963)	RXRA (0.9807)	HSD3B1 (0.9754)	AKR1D1 (0.9726)	NR1H4 (0.9669)	NR1I2 (0.9403)	SLC10A2 (0.9289)	CYP3A4 (0.9280)	CYP11B1 (0.9189)	NCOA1 (0.8936)
5-[2-(1H-pyrrol-1-yl)ethoxy]-1H-indole	LTA4H (0.9960)	EPHX2 (0.9818)	NOS3 (0.9455)	GLO1 (0.9031)	CAT (0.9021)	LYZ (0.8857)	CTSG (0.8029)	ELANE (0.7958)
Dapoxetine	CYP3A4 (0.9950)	CYP2D6 (0.9917)	SLC6A3 (0.9677)	SIGMAR1 (0.9639)	MAOA (0.9567)	HTR6 (0.9510)	SLC6A4 (0.9501)	PRL (0.9334)	DRD2 (0.9251)	SLC6A2 (0.9218)
[(3R)-3-(Methylcarbamoyl)-2-{[(2-methyl-2-propanyl)oxy]carbonyl}-1,2,3,4-tetrahydro-7-isoquinolinyl]sulfamic acid	PTPN1 (0.9358)	SGK1 (0.7335)
(4aS)-5-[(2,4-diaminopteridin-6-yl)methyl]-4a,5-dihydro-2H-dibenzo[b,f]azepin-8-ol	DHFR (0.9893)	DPYD (0.7979)	MGMT (0.7857)	ABCB5 (0.7497)	TK1 (0.7252)
4-[3-(2-Chloro-4,5-difluoro-benzoyl)ureido]-3-trifluoromethoxybenzoic acid	PYGL (0.9984)	PYGM (0.9976)	FBP1 (0.9700)	GGPS1 (0.9645)	PAPSS1 (0.9303)	PHKG1 (0.8631)	PYGB (0.8274)	OXCT1 (0.7658)	AKR1B1 (0.7528)	HNF4G (0.7474)
Estradiol valerate	CYP3A4 (0.9998)	ABCB1 (0.9990)	ALB (0.9987)	CYP2C19 (0.9973)	CYP3A5 (0.9970)	CYP1A2 (0.9968)	CYP2D6 (0.9967)	CYP2C8 (0.9964)	CYP19A1 (0.9961)	CYP2C9 (0.9959)
Lixivaptan	AVPR1A (0.9979)	AANAT (0.9940)	TRPM2 (0.9905)	OXTR (0.9875)	AGTR1 (0.9847)	EDNRB (0.9847)	TRPV1 (0.9833)	SLC9A3 (0.9828)	TYR (0.9811)	AVPR2 (0.9790)
Brexanolone	GABRA1 (0.9992)	GRIA2 (0.9988)	CACNA1I (0.9981)	SLC6A3 (0.9972)	SCN9A (0.9945)	HTR3A (0.9914)	SCN1A (0.9909)	GABRB2 (0.9890)	GABRB1 (0.9889)	GLRA1 (0.9887)
Tetomilast	HRURF (0.9881)	SPEM3 (0.9881)	CCDC192 (0.9881)	FAM90A19 (0.9881)	MBD3L2B (0.9881)	NPIPB2 (0.9881)	DUXB (0.9881)	SPDYE12 (0.9881)	DEFB131B (0.9881)	CXorf51A (0.9881)
AZD-1480	RET (0.9939)	JAK2 (0.9931)	PDGFRB (0.9908)	CSF1R (0.9908)	INSR (0.9867)	JAK1 (0.9866)	JAK3 (0.9861)	LCK (0.9856)	MERTK (0.9854)	KDR (0.9850)
Pacritinib	FLT3 (0.9879)	CSF1R (0.9852)	ALK (0.9689)	JAK2 (0.9650)	PDGFRA (0.9590)	PDGFRB (0.9568)	FGFR2 (0.9568)	MET (0.9480)	INSR (0.9446)	JAK3 (0.9434)
gamma-Glutamyl[S-(2-iodobenzyl)cysteinyl]glycine	PDE9A (0.9997)	PDE4D (0.9955)	PDE5A (0.9725)	PDE4A (0.9674)	PDE3B (0.9417)	THRB (0.9340)	PDE3A (0.9255)	GSTM4 (0.9131)	EPHX2 (0.9018)	PDE6H (0.8188)
Deacetoxyvinzolidine	PYGM (0.9956)	AKR1B1 (0.9251)	PRKACA (0.7828)	CALM1 (0.7130)
6-(N-Phenylcarbamyl)-2-Naphthalenecarboxamidine	PLAU (0.9992)	F2 (0.9948)	PRSS1 (0.9771)	F7 (0.9356)	F10 (0.9271)	MMP12 (0.9063)	KLKB1 (0.8420)	CTSG (0.8088)	SERPINA5 (0.7290)	PLG (0.7086)
FG-9041	PYGM (0.9021)	GRIA2 (0.8500)	GRIA1 (0.7273)
Danusertib	ALK (0.9977)	CDK2 (0.9974)	FGFR1 (0.9953)	INSR (0.9940)	RET (0.9932)	KDR (0.9928)	FLT3 (0.9927)	BRAF (0.9924)	CHEK1 (0.9923)	IGF1R (0.9893)
5-chloro-N-[(3R)-1-(2-{[2-fluoro-4-(2-oxopyridin-1(2H)-yl)phenyl]amino}-2-oxoethyl)pyrrolidin-3-yl]thiophene-2-carboxamide	F10 (0.9995)	F7 (0.9958)	F11 (0.9824)	F2 (0.9769)	DPP4 (0.9763)	PRSS1 (0.9553)	ANXA5 (0.7923)	METAP2 (0.7420)	F9 (0.7118)
(2S)-2-(1H-indol-3-yl)pentanoic acid	SKP1 (0.9998)	UBC (0.9968)	CDK2 (0.9953)	CUL1 (0.9819)	BTRC (0.9380)	FBXO6 (0.9136)	VHL (0.8335)
[N-(BENZYLOXYCARBONYL)AMINO](4-AMIDINOPHENYL)METHANE-PHOSPHONATE	HRURF (0.9881)	C11orf97 (0.9881)	ZNF487 (0.9881)	IQANK1 (0.9881)	SPDYE13 (0.9881)	PRRT1B (0.9881)	SPDYE15 (0.9881)	OR4N4C (0.9881)	PERCC1 (0.9881)	CPHXL (0.9881)
4-{[4-(1-CYCLOPROPYL-2-METHYL-1H-IMIDAZOL-5-YL)PYRIMIDIN-2-YL]AMINO}-N-METHYLBENZENESULFONAMIDE	CDK2 (0.9997)	CCNA2 (0.9714)	CHEK1 (0.8012)	DHFR (0.7453)	TK1 (0.7202)
Uric acid	ALB (0.9997)	INS (0.9994)	BGLAP (0.9991)	PTH (0.9976)	IGF1 (0.9974)	CRP (0.9972)	TNF (0.9972)	GH1 (0.9970)	PRL (0.9965)	MTHFR (0.9963)
N-Propargyl-1(S)-Aminoindan	MAOA (0.9897)	AANAT (0.9891)	SLC18A2 (0.9717)	AKR1B1 (0.9483)	EPHX2 (0.9395)	SLC6A3 (0.9332)	MAOB (0.9293)	TYR (0.9232)	ADA (0.9175)	ODC1 (0.9016)
3-(1H-indol-3-yl)-4-{1-[2-(1-methylpyrrolidin-2-yl)ethyl]-1H-indol-3-yl}-1H-pyrrole-2,5-dione	HRURF (0.9881)	SPEM3 (0.9881)	CCDC192 (0.9881)	FAM90A19 (0.9881)	MBD3L2B (0.9881)	NPIPB2 (0.9881)	DUXB (0.9881)	SPDYE12 (0.9881)	DEFB131B (0.9881)	CXorf51A (0.9881)
Sulfaphenazole	CYP3A4 (0.9991)	CYP1A2 (0.9820)	CYP1A1 (0.9811)	HSD11B1 (0.9810)	CYP3A5 (0.9795)	ABCB1 (0.9684)	CYP2C8 (0.9616)	CYP2A6 (0.9516)	CYP7B1 (0.9477)	CYP3A7 (0.9457)
N-Methylphenylalanyl-N-[(trans-4-aminocyclohexyl)methyl]-L-prolinamide	F2 (0.9998)	PRSS1 (0.9924)	F10 (0.9786)	F2R (0.9593)	F11 (0.9074)	APP (0.8766)	EDNRB (0.8479)
Apremilast	CYP3A4 (0.9996)	CYP2C8 (0.9977)	CYP2C9 (0.9975)	CYP2B6 (0.9965)	CYP2C19 (0.9965)	CYP3A5 (0.9959)	CYP2D6 (0.9957)	ABCB1 (0.9919)	ALB (0.9911)	CYP1A2 (0.9910)
Falnidamol	MET (0.9639)	EGFR (0.9485)	ERBB2 (0.9183)
Altropane	SLC6A3 (0.9987)	SLC18A2 (0.9949)	SLC6A4 (0.9944)	SLC6A2 (0.9938)	HTR3A (0.9837)	MAOA (0.9606)	ACHE (0.9353)	BDNF (0.9270)	COMT (0.8452)	AANAT (0.8149)
Lenvatinib	CYP3A4 (0.9998)	CYP2D6 (0.9983)	ABCG2 (0.9979)	ABCB1 (0.9977)	CYP2C19 (0.9972)	CYP1A2 (0.9971)	CYP3A5 (0.9940)	UGT1A1 (0.9931)	IFNL3 (0.9919)	CYP2C8 (0.9912)
N-cyclopropyl-3-{[1-(2,4-difluorophenyl)-7-methyl-6-oxo-6,7-dihydro-1H-pyrazolo[3,4-b]pyridin-4-yl]amino}-4-methylbenzamide	MAPK14 (0.9778)	NFKB1 (0.8437)	MAPK1 (0.7989)	JAK2 (0.7787)	CDK2 (0.7738)	MAPK12 (0.7521)	CASP3 (0.7449)	STAT3 (0.7282)	AR (0.7228)
OPC-51803	AVPR1A (0.9984)	AGTR1 (0.9970)	GNRHR (0.9962)	AVPR2 (0.9942)	AVPR1B (0.9924)	F2 (0.9896)	CCKAR (0.9896)	TACR1 (0.9891)	EDNRB (0.9884)	OXTR (0.9842)
Demegestone	CYP3A4 (0.9881)	HSD11B1 (0.9634)	AR (0.9270)	CYP19A1 (0.9110)	NR3C1 (0.8771)	PGR (0.8599)	ABCB1 (0.8477)	CYP1A1 (0.8259)	NR3C2 (0.7957)	TP53 (0.7560)
Diacerein	CYP3A4 (0.9986)	CYP1A2 (0.9850)	ALB (0.9849)	CYP2D6 (0.9742)	INS (0.9658)	TNF (0.9652)	ABCB1 (0.9639)	CYP2C19 (0.9620)	CYP19A1 (0.9615)	NOS2 (0.9469)
Mercuribenzoic Acid	CA2 (0.9989)	PRSS1 (0.8946)
4-{5-[(Z)-(2-IMINO-4-OXO-1,3-THIAZOLIDIN-5-YLIDENE)METHYL]FURAN-2-YL}BENZOIC ACID	CDK2 (0.9999)	CCNA2 (0.9996)	CCNE1 (0.9976)	CDKN1A (0.9907)	CCND1 (0.9850)	CDK1 (0.9781)	CDK4 (0.9777)	CCNE2 (0.9762)	CHEK1 (0.9647)	CCNA1 (0.9126)
Enzastaurin	CDK2 (0.9987)	CSNK1E (0.9984)	MAP3K9 (0.9967)	CHEK1 (0.9966)	PRKACA (0.9965)	GSK3B (0.9962)	AKT2 (0.9962)	AKT1 (0.9961)	AURKA (0.9956)	MTOR (0.9953)
CF-102	ADORA2A (0.9859)	LHCGR (0.9827)	ADA (0.9809)	POMC (0.9792)	NOS2 (0.9701)	ADORA3 (0.9700)	PTGER2 (0.9654)	ADRB1 (0.9610)	GHRH (0.9588)	ADORA2B (0.9515)
Halofuginone	TF (0.9916)	MMP1 (0.9811)	SERPINE1 (0.9706)	MMP2 (0.9706)	MMP9 (0.9684)	VEGFA (0.9649)	CTSD (0.9616)	PLAU (0.9613)	TGFB1 (0.9596)	TP53 (0.9595)
PF-114	HSP90AA1 (0.9619)	CDK2 (0.8650)	PRKACA (0.7758)	ABL1 (0.7005)
N'-((2S,3R)-3-AMINO-2-HYDROXY-5-(ISOPROPYLSULFANYL)PENTANOYL)-N-3-CHLOROBENZOYL HYDRAZIDE	METAP2 (0.9986)	FNTB (0.8785)	NMT2 (0.8083)	FNTA (0.7352)
Cytarabine	CYP3A4 (0.9995)	RFC2 (0.9994)	CCNA2 (0.9991)	KIF20A (0.9991)	CCNB2 (0.9991)	CCNF (0.9991)	CDKN1A (0.9989)	BIRC5 (0.9988)	CDC45 (0.9985)	POLD4 (0.9984)
Benzophenone	ESR1 (0.9898)	ESR2 (0.9700)	AR (0.8618)
Ado-P-Ch2-P-Ps-Ado	FHIT (0.9490)	RAD51 (0.8892)	DHFR (0.8788)	ODC1 (0.8739)	TYMP (0.8520)	CDK2 (0.8435)	MGMT (0.8328)	CTSB (0.8028)	MTAP (0.7310)
Fruquintinib	FLT4 (0.9999)	CSF1R (0.9998)	KDR (0.9996)	FLT1 (0.9995)	TEK (0.9993)	MET (0.9988)	PDGFRB (0.9986)	INSR (0.9938)	FGFR1 (0.9877)	PDGFRA (0.9848)
3,5-Dimethyl-1-(3-Nitrophenyl)-1h-Pyrazole-4-Carboxylic Acid Ethyl Ester	PDE4D (0.9996)	PDE4C (0.9996)	PDE4A (0.9995)	PDE3A (0.9990)	PDE4B (0.9979)	PDE5A (0.9976)	PDE3B (0.9947)	PDE10A (0.9916)	CACNA1C (0.9769)	PDE1B (0.9766)
Canagliflozin	CYP3A4 (0.9999)	CYP2C19 (0.9977)	CYP3A5 (0.9965)	CYP2C8 (0.9962)	CYP1A2 (0.9953)	ALB (0.9947)	CYP3A7 (0.9945)	ABCB1 (0.9934)	CYP2B6 (0.9933)	CYP2C9 (0.9928)
N-METHYL-1-[4-(9H-PURIN-6-YL)PHENYL]METHANAMINE	PRKACA (0.9999)	PKIA (0.9975)	PYGM (0.9884)	CAMK2D (0.9832)	HSP90AA1 (0.9818)	PRKACB (0.9724)	CDK16 (0.9684)	CAMK2B (0.9184)	ROCK1 (0.9030)	CDK15 (0.8972)
2-amino-5-[3-(1-ethyl-1H-pyrazol-5-yl)-1H-pyrrolo[2,3-b]pyridin-5-yl]-N,N-dimethylbenzamide	CDK2 (0.9833)	ABL1 (0.7319)	CTNNB1 (0.7120)	AURKA (0.7003)
1-[(2,6-difluorophenyl)sulfonyl]-4-(2,3-dihydro-1,4-benzodioxin-6-ylsulfonyl)piperazine	AHCY (0.9017)	CDK2 (0.8868)	CMPK1 (0.8583)	MTAP (0.8136)	IDH2 (0.8114)	PKM (0.7496)
Miransertib	MTOR (0.9985)	CDK2 (0.9980)	AKT2 (0.9926)	AKT1 (0.9873)	RPS6KB1 (0.9729)	MAP2K1 (0.9664)	PIK3CA (0.9483)	GSK3B (0.9431)	CHEK1 (0.9225)	PTEN (0.9210)
3-[3-(3-methyl-6-{[(1S)-1-phenylethyl]amino}-1H-pyrazolo[4,3-c]pyridin-1-yl)phenyl]propanamide	CDK2 (0.9964)	CDK1 (0.9918)	AURKA (0.9897)	PLK1 (0.9848)	CCNA2 (0.9741)	CDKN1A (0.9733)	HSP90AA1 (0.9540)	BIRC5 (0.9462)	CDK4 (0.9433)	CCND1 (0.9260)
4-[[(1E)-2-(4-CHLOROPHENYL)ETHENYL]SULFONYL]-1-[[1-(4-PYRIDINYL)-4-PIPERIDINYL]METHYL]PIPERAZINONE	F10 (0.9999)	F7 (0.9998)	F2 (0.9994)	F11 (0.9988)	PROC (0.9979)	PRSS1 (0.9977)	F9 (0.9969)	SERPINA5 (0.9899)	PROZ (0.9690)	APP (0.9664)
1-[1-(3-aminophenyl)-3-tert-butyl-1H-pyrazol-5-yl]-3-naphthalen-1-ylurea	KDR (0.9937)	SRC (0.9933)	BRAF (0.9921)	ALK (0.9866)	MAPK1 (0.9861)	KRAS (0.9837)	MAPK14 (0.9836)	TGFBR1 (0.9836)	MAP2K1 (0.9830)	LCK (0.9823)
Dexchlorpheniramine maleate	CYP3A4 (0.9997)	CYP2D6 (0.9977)	CYP1A2 (0.9939)	SLC22A1 (0.9871)	CYP2C19 (0.9861)	ALB (0.9826)	ABCB1 (0.9788)	HRH1 (0.9695)	SLC22A5 (0.9692)	CYP3A5 (0.9626)
Deferiprone	ALB (0.9867)	TF (0.9711)	CYP3A4 (0.9436)	UGT1A3 (0.9250)	UGT1A9 (0.9191)	UGT1A1 (0.9121)	CA2 (0.8929)	CES1 (0.8899)	TTR (0.8435)	ABCG2 (0.8396)
Gadopentetic acid	ALB (0.9792)	SLC15A2 (0.9184)	SLC15A1 (0.8976)	CYP3A4 (0.8925)	ORM1 (0.8350)	PRL (0.8306)	TNF (0.8284)	KCNMB2 (0.8242)	CA2 (0.8184)	ITGAM (0.8095)
Probucol	ALB (0.9980)	INS (0.9939)	CYP3A4 (0.9901)	NOS2 (0.9892)	PPARA (0.9873)	TNF (0.9856)	PPARG (0.9848)	ATP1A1 (0.9821)	KCNJ11 (0.9801)	TGFB1 (0.9764)
(3-EXO)-3-(10,11-DIHYDRO-5H-DIBENZO[A,D][7]ANNULEN-5-YLOXY)-8,8-DIMETHYL-8-AZONIABICYCLO[3.2.1]OCTANE	CHRNB2 (0.9890)	CHRNA7 (0.9837)	KCNH2 (0.9806)	CHRNA4 (0.9754)	GRIA2 (0.9731)	CHRFAM7A (0.9524)	CHRNA3 (0.9511)	KCNA5 (0.9360)	CHRNA6 (0.9337)	ACHE (0.9205)
Denufosol	PTGFR (0.9834)	P2RY2 (0.9754)	F2 (0.9750)	PTGDR2 (0.9667)	PTGER1 (0.9660)	GNRHR (0.9641)	AVPR1A (0.9497)	AVPR1B (0.9277)	BDKRB1 (0.9102)	NMBR (0.9044)
Sodium aurothiomalate	CYP3A4 (0.9716)	UGT1A9 (0.9379)	UGT1A3 (0.9312)	UGT1A1 (0.9281)	ALB (0.8660)	UGT1A4 (0.8335)	UGT2B7 (0.7841)	CYP1A1 (0.7675)	ABCB1 (0.7559)	CYP2D6 (0.7120)
4-(quinolin-3-ylmethyl)piperidine-1-carboxylic acid	FAAH (0.9741)	EPHX2 (0.8215)	KYAT1 (0.8166)
[5-HYDROXY-2-(4-HYDROXYPHENYL)-1-BENZOFURAN-7-YL]ACETONITRILE	RXRA (0.9985)	NCOA1 (0.9971)	NCOA2 (0.9950)	ESR2 (0.9931)	SHBG (0.9926)	ESR1 (0.9925)	THRB (0.9884)	CREBBP (0.9878)	RARA (0.9854)	PPARG (0.9807)
2,3-diphenyl-1H-indole-7-carboxylic acid	CDK2 (0.9988)	PRKACA (0.9900)	PIM1 (0.9855)	HSP90AA1 (0.9188)	ACVR1B (0.7352)	AR (0.7100)
Brilliant blue G	ADA (0.9944)	TYR (0.9929)	XDH (0.9899)	DHODH (0.9772)	INS (0.9617)	P2RX7 (0.9583)	NOS2 (0.9561)	F2 (0.9278)	DPP4 (0.9205)	TNF (0.9116)
Dexpanthenol	CYP3A4 (0.9146)	ALB (0.7847)	CYP2D6 (0.7480)
5-[2-(4-hydroxyphenyl)ethyl]benzene-1,3-diol	LTA4H (0.9936)	GLO1 (0.9524)	MME (0.9352)	PRSS1 (0.8990)	EPHX2 (0.8955)	CTSG (0.8594)	LYZ (0.8476)	ELANE (0.7875)	GSR (0.7803)	HBB (0.7524)
Lorpiprazole	CYP3A4 (0.9997)	CYP2D6 (0.9994)	CYP2C19 (0.9937)	CYP1A2 (0.9888)	CYP2C8 (0.9843)	CYP3A5 (0.9813)	CYP2B6 (0.9758)	CYP2C9 (0.9751)	ALB (0.9742)	UGT1A1 (0.9567)
(2S)-4-(4-fluorobenzyl)-N-(3-sulfanylpropyl)piperazine-2-carboxamide	PRSS1 (0.9854)	APP (0.9260)	BACE1 (0.8950)	MME (0.8388)	CELA1 (0.8365)	CPB1 (0.7901)	TTR (0.7218)
Vilazodone	CYP3A4 (0.9998)	CYP2D6 (0.9993)	CYP2C19 (0.9963)	CYP1A2 (0.9946)	CYP3A5 (0.9946)	SLC6A4 (0.9876)	CYP2B6 (0.9870)	SLC6A3 (0.9818)	CYP2C9 (0.9816)	CYP2C8 (0.9757)
Pradefovir mesylate	CYP3A4 (0.9914)	NR1I2 (0.7684)
Lanosterol	HSD11B1 (0.9926)	CYP3A4 (0.9902)	CYP19A1 (0.9869)	HSD3B1 (0.9858)	AKR1D1 (0.9786)	CYP17A1 (0.9735)	CYP7B1 (0.9714)	AGXT (0.9666)	HSD3B2 (0.9664)	GGPS1 (0.9659)
N-Ethylmaleimide	ABCB5 (0.9960)	KCNA5 (0.9941)	CA2 (0.9940)	SCN9A (0.9940)	NQO2 (0.9928)	GRIN1 (0.9926)	MYH14 (0.9893)	GRIA2 (0.9860)	SCN1A (0.9848)	ASIC2 (0.9846)
Vesatolimod	TLR7 (0.9256)
Brivanib	FGFR4 (0.9999)	FGFR1 (0.9995)	FGFR2 (0.9994)	INSR (0.9992)	TEK (0.9992)	PDGFRA (0.9989)	FLT4 (0.9989)	FLT1 (0.9986)	KDR (0.9981)	CSF1R (0.9979)
3-((3-bromo-5-o-tolylpyrazolo[1,5-a]pyrimidin-7-ylamino)methyl)pyridine 1-oxide	CDK2 (0.9997)	CCNA2 (0.9206)	CHEK1 (0.8934)
Amisulpride	HTR2A (0.9984)	HTR2B (0.9982)	HTR2C (0.9981)	SLC6A4 (0.9967)	DRD2 (0.9966)	ADRA1A (0.9965)	CYP2D6 (0.9965)	HTR6 (0.9961)	SLC6A3 (0.9957)	ADRA1D (0.9952)
Bisindolylmaleimide I	GSK3B (0.9949)	CDK2 (0.9930)	MAPK14 (0.9926)	MAPK1 (0.9894)	MTOR (0.9883)	MAP2K1 (0.9876)	AKT2 (0.9866)	CSNK1E (0.9864)	CDK1 (0.9849)	PDPK1 (0.9838)
Isoconazole	CYP3A4 (0.9412)	AKR1C1 (0.8422)	HSD11B1 (0.7808)	GGPS1 (0.7010)
1-[(2S)-4-(5-BROMO-1H-PYRAZOLO[3,4-B]PYRIDIN-4-YL)MORPHOLIN-2-YL]METHANAMINE	CDK2 (0.9988)	CHEK1 (0.9386)	RAD51 (0.9210)	CCNA2 (0.8104)	ATM (0.8009)	CDK4 (0.7976)	CHEK2 (0.7625)
Fluprednidene	CYP3A4 (0.9994)	CYP2C8 (0.9882)	CYP3A5 (0.9846)	ALB (0.9832)	CYP3A7 (0.9741)	CYP2C19 (0.9542)	CYP2C9 (0.9452)	CYP1A2 (0.9406)	ABCB1 (0.9190)	PTGS2 (0.8800)
N-[(1S)-1-(aminocarbonyl)-4-(ethanimidoylamino)butyl]benzamide	LYZ (0.9768)	CHIT1 (0.9307)	LTA4H (0.9009)	MME (0.8673)	MAN2A1 (0.8445)	PADI4 (0.8167)	HEXB (0.8122)	PGLYRP3 (0.8091)	FOLH1 (0.8059)	ARSA (0.8039)
4-(4-methoxy-1H-pyrrolo[2,3-b]pyridin-3-yl)pyrimidin-2-amine	CDK2 (0.9999)	CCNA2 (0.9988)	CCNE1 (0.9964)	CDKN1A (0.9839)	CDK1 (0.9664)	CCNA1 (0.9649)	CCND1 (0.9615)	CCNE2 (0.9588)	CDK4 (0.9503)	CHEK1 (0.9286)
Ospemifene	CYP3A4 (0.9996)	CYP3A5 (0.9911)	CYP2C8 (0.9870)	CYP2D6 (0.9824)	CYP1A2 (0.9782)	CYP1A1 (0.9763)	CYP2C19 (0.9743)	CYP2C9 (0.9684)	ABCB1 (0.9658)	CYP2B6 (0.9605)
Levoketoconazole	CYP3A4 (0.9999)	AKR1C1 (0.9998)	XDH (0.9997)	CA2 (0.9993)	ABCB11 (0.9993)	AKR1C4 (0.9993)	AKR1D1 (0.9990)	ABCC4 (0.9990)	SLC22A4 (0.9989)	ABCB5 (0.9988)
Trimetazidine	REN (0.9641)	INS (0.9634)	NPPA (0.9360)	NPPB (0.9129)	NOS2 (0.8833)	KCNMB1 (0.8671)	PLIN1 (0.8582)	PPARG (0.8546)	NOS3 (0.8519)	ALB (0.8427)
(2R)-2-({6-[benzyl(methyl)amino]-9-isopropyl-9H-purin-2-yl}amino)butan-1-ol	HPD (0.9566)	LTA4H (0.9282)	NNMT (0.9187)	CDO1 (0.9121)	AHCY (0.9106)	EGLN1 (0.8905)	BHMT (0.8815)	AKR1B1 (0.8800)	BLVRB (0.8784)	MMUT (0.8580)
Cacodylic acid	AKR1B1 (0.9935)	CDK2 (0.9620)	TP53 (0.9479)	DHFR (0.9320)	G6PD (0.9263)	ESR1 (0.9241)	NOS3 (0.9223)	FKBP1A (0.8987)	NOS2 (0.8977)	NR3C1 (0.8954)
Tezosentan	F2 (0.9987)	AGT (0.9916)	NOS3 (0.9914)	REN (0.9843)	EDN1 (0.9835)	INS (0.9801)	AGTR2 (0.9721)	EDNRA (0.9721)	EDNRB (0.9710)	ACE (0.9667)
Calcium cation	PYGM (0.9989)	HBB (0.9971)	CA2 (0.9970)	GJD4 (0.9966)	SLC9A1 (0.9951)	AHSP (0.9950)	GJA5 (0.9945)	NOS3 (0.9944)	PDCD6 (0.9937)	AGRN (0.9935)
7-{[(CYCLOHEXYLAMINO)CARBONYL]AMINO}HEPTANOIC ACID	HRURF (0.9882)	TMEM210 (0.9882)	SPTY2D1OS (0.9882)	C13orf46 (0.9882)	VSIG10L2 (0.9882)	VN1R3 (0.9882)	OR8J2 (0.9882)	SMIM35 (0.9882)	OR52P1 (0.9882)	CCDC200 (0.9882)
Farnesyl thiopyrophosphate	ATP1A1 (0.9694)	GGPS1 (0.9678)	P2RX4 (0.9539)	CYP51A1 (0.9330)	KCNJ8 (0.9278)	CYP3A4 (0.9153)	EPHX2 (0.9010)	KCNQ1 (0.8952)	FDPS (0.8913)	ABCC1 (0.8897)
Sumanirole	DRD2 (0.9918)	OPRK1 (0.9875)	SLC6A3 (0.9790)	HTR1A (0.9639)	OPRM1 (0.9592)	OPRD1 (0.9352)	DRD3 (0.9338)	DRD1 (0.8743)	SLC6A4 (0.8702)	HRH3 (0.8297)
Sodium molybdate	AR (0.9786)	NR3C1 (0.9529)	CDK2 (0.9501)	ESR1 (0.9145)	AHR (0.8735)	PGR (0.8547)	ESR2 (0.8468)	CDK4 (0.7808)	TP53 (0.7680)	CYP19A1 (0.7538)
Vorozole	CYP3A4 (0.9981)	CYP19A1 (0.9903)	PGR (0.9873)	ESR1 (0.9686)	AR (0.9685)	ABCB1 (0.9596)	KLK3 (0.9562)	NR3C1 (0.9541)	NR1I2 (0.9460)	CYP1A1 (0.9433)
Brasofensine	SLC6A3 (0.9675)	DRD2 (0.8758)	ADORA1 (0.7874)	MAOA (0.7270)
Facinicline	CHRNA7 (0.9872)	SCN9A (0.9865)	KCNA5 (0.9820)	GRIA2 (0.9815)	KCNH2 (0.9783)	CACNA1B (0.9495)	CHRNB2 (0.9478)	CACNA1I (0.9460)	HTR3A (0.9437)	CHRNA3 (0.9390)
2-(2,6-DIFLUOROPHENOXY)-N-(2-FLUOROPHENYL)-9-ISOPROPYL-9H-PURIN-8-AMINE	MAPK14 (0.9828)	NOS2 (0.9334)	FOS (0.9062)	AR (0.8947)	NFKB1 (0.8845)	MTOR (0.8444)	AHR (0.7544)	MAPK8 (0.7517)	STAT3 (0.7384)	MAPK1 (0.7292)
4-(METHYLSULFONYL)BENZENECARBOXIMIDAMIDE	PRSS1 (1.0000)	F10 (0.9949)	CELA1 (0.8601)	PLAT (0.8223)	F2 (0.7563)	TTR (0.7454)	CA2 (0.7195)
Relcovaptan	F2 (0.9982)	AVPR1A (0.9918)	AGTR1 (0.9908)	AGT (0.9854)	PTGFR (0.9828)	KNG1 (0.9820)	AVPR1B (0.9804)	F2R (0.9803)	F10 (0.9779)	F2RL1 (0.9747)
Lomefloxacin	CYP3A4 (0.9994)	CYP1A2 (0.9973)	ABCB1 (0.9953)	CYP2D6 (0.9939)	CYP2C19 (0.9934)	CYP3A7 (0.9934)	CYP2C8 (0.9930)	CYP2C9 (0.9919)	CYP3A5 (0.9918)	ALB (0.9843)
N-Alpha-Acetyl-3,5-Diiodotyrosylglycine	PAM (0.9532)	ODC1 (0.8936)	DHFR2 (0.8876)	CA2 (0.8664)	CDO1 (0.8568)	TOP2B (0.8456)	TNNC1 (0.8427)	HPN (0.8347)	ABCB5 (0.8156)	MME (0.8028)
Polmacoxib	ALB (0.9922)	PLAT (0.9494)	CA2 (0.9432)	PTGS2 (0.9148)	F3 (0.8626)	PTGS1 (0.8561)	F10 (0.8439)	F2 (0.7797)	CP (0.7787)	REN (0.7522)
Maleic acid	GOT1 (0.9821)	INS (0.9412)	F2 (0.9377)	REG1A (0.9049)	HPD (0.8778)	CXCL8 (0.8537)	TF (0.8436)	MTAP (0.8236)	DPP4 (0.8236)	KYAT1 (0.8192)
Cyanamide	CA2 (0.9995)	VDR (0.9919)	ALB (0.9874)	CA12 (0.9867)	MMP9 (0.9853)	NQO1 (0.9845)	HSD11B1 (0.9839)	MB (0.9818)	CA1 (0.9792)	XDH (0.9787)
Triazolam	GABRA1 (0.9999)	GABRA6 (0.9998)	GABRA5 (0.9997)	GABRG1 (0.9995)	GABRD (0.9995)	GABRA2 (0.9993)	GABRB1 (0.9993)	GABRG3 (0.9992)	CYP3A4 (0.9991)	CYP2C19 (0.9986)
2-fluoro-6-{[2-({2-methoxy-4-[(methylsulfonyl)methyl]phenyl}amino)-7H-pyrrolo[2,3-d]pyrimidin-4-yl]amino}benzamide	MAPK14 (0.9938)	CDK2 (0.9809)	CHEK1 (0.9283)	MAPK8 (0.9281)	PTGS2 (0.8564)	TP53 (0.8194)	MAPK12 (0.7656)	ATM (0.7507)	MAPK1 (0.7208)
(5R)-2-sulfanyl-5-[4-(trifluoromethyl)benzyl]-1,3-thiazol-4(5H)-one	AFDN (0.8322)	PRSS1 (0.7657)	APP (0.7190)	CSNK2A1 (0.7131)
N-(dibenzo[b,d]thiophen-3-ylsulfonyl)-L-valine	MMP12 (0.9998)	MMP13 (0.9987)	PRSS1 (0.9971)	MMP3 (0.9899)	CTSK (0.9768)	MMP2 (0.9666)	MMP9 (0.9574)	CELA1 (0.9404)	PLAU (0.9117)	MMP7 (0.8524)
Abrocitinib	JAK1 (0.9836)	JAK2 (0.9738)	JAK3 (0.9563)	TYK2 (0.9441)	FLT3 (0.9067)	PDGFRB (0.9017)	LCK (0.8853)	RET (0.8551)	KDR (0.8431)	ALK (0.8377)
2-(cycloheptylmethyl)-1,1-dioxido-1-benzothiophen-6-yl sulfamate	CA2 (1.0000)	PRSS1 (0.9950)	ACHE (0.9320)	CTSB (0.9135)	CELA1 (0.9116)	MME (0.9036)	NR3C2 (0.8510)	DPP4 (0.8197)
S,R-Warfarin alcohol	CYP3A4 (0.9934)	CYP1A2 (0.8386)	CYP3A5 (0.7877)	CYP2D6 (0.7798)	MME (0.7717)	ALB (0.7595)
N-[3-(N'-HYDROXYCARBOXAMIDO)-2-(2-METHYLPROPYL)-PROPANOYL]-O-TYROSINE-N-METHYLAMIDE	CCDC163 (0.9881)	PRAMEF26 (0.9881)	CCDC195 (0.9881)	IQANK1 (0.9881)	CCDC194 (0.9881)	SMIM28 (0.9881)	ZNF487 (0.9881)	SPRR5 (0.9881)	GSG1L2 (0.9881)	EXOC1L (0.9881)
9-ACETYL-2,3,4,9-TETRAHYDRO-1H-CARBAZOL-1-ONE	HRURF (0.9882)	PRY2 (0.9882)	FAM236B (0.9882)	SMIM9 (0.9882)	XNDC1N (0.9882)	CCDC163 (0.9882)	KRTAP20-4 (0.9882)	ZNF729 (0.9882)	GLYATL1B (0.9882)	B3GALT9 (0.9882)
5-METHYL-3-(9-OXO-1,8-DIAZA-TRICYCLO[10.6.1.013,18]NONADECA-12(19),13,15,17-TETRAEN-10-YLCARBAMOYL)-HEXANOIC ACID	MMP9 (0.9983)	MMP1 (0.9976)	MMP2 (0.9961)	MMP3 (0.9960)	MMP13 (0.9959)	MMP12 (0.9942)	MMP8 (0.9851)	MMP7 (0.9770)	PLAU (0.9367)	CTSK (0.9325)
Iobenguane sulfate I-123	ALB (0.9889)	CYP3A4 (0.8912)	UGT1A3 (0.8073)	UGT1A1 (0.7953)	CYP2D6 (0.7297)
Nicergoline	CYP3A4 (0.9905)	ALB (0.9905)	ADRB2 (0.9852)	ADRA1A (0.9822)	CYP2D6 (0.9804)	ADRA1D (0.9791)	ADRB1 (0.9668)	HTR2C (0.9665)	ADRA1B (0.9642)	ADRA2A (0.9625)
Betaine	INS (0.9948)	PTH (0.9840)	BCHE (0.9799)	IGF1 (0.9798)	SHBG (0.9723)	ACHE (0.9701)	REN (0.9696)	BGLAP (0.9687)	CA2 (0.9669)	FGF2 (0.9608)
Bisphenol Z	ESR2 (0.9958)	AR (0.9946)	ESR1 (0.9937)	ESRRG (0.9755)	NR3C2 (0.9712)	PGR (0.9614)	NR3C1 (0.9529)	VDR (0.9009)	SHBG (0.8964)	PPARG (0.8830)
N-((2-aminopyrimidin-5-yl)methyl)-5-(2,6-difluorophenyl)-3-ethylpyrazolo[1,5-a]pyrimidin-7-amine	CDK2 (0.9992)	CHEK1 (0.9589)
Strontium ranelate	REN (0.9758)	INS (0.9735)	PTH (0.9696)	AGT (0.9512)	VDR (0.9474)	IGF1 (0.9462)	ALB (0.9365)	BGLAP (0.9297)	F2 (0.9050)	TNF (0.8710)
4-({[4-(3-METHYLBENZOYL)PYRIDIN-2-YL]AMINO}METHYL)BENZENECARBOXIMIDAMIDE	F2 (0.9995)	PRSS1 (0.9839)	F10 (0.9281)	APP (0.8255)
Rimiducid	MTOR (0.9994)	RPS6KB1 (0.9960)	CDK2 (0.9776)	KRAS (0.9771)	PTEN (0.9626)	CASP3 (0.9569)	TP53 (0.9568)	RHEB (0.9538)	MDM2 (0.9222)	AR (0.9165)
2-(2-METHYLPHENYL)-1H-INDOLE-6-CARBOXIMIDAMIDE	PRSS1 (1.0000)	CELA1 (0.9941)	F10 (0.9908)	F2 (0.9753)	CPB1 (0.9012)	TTR (0.8409)	F7 (0.8323)	F11 (0.8009)	CTRB1 (0.7715)	PLAT (0.7061)
(2R)-1-[(5,6-DIPHENYL-7H-PYRROLO[2,3-D]PYRIMIDIN-4-YL)AMINO]PROPAN-2-OL	CDK2 (0.9983)	CHEK1 (0.9961)	CCNA2 (0.9532)	CDK1 (0.8997)	CDK4 (0.8977)	AURKA (0.8387)	TOP2A (0.8366)	RAD51 (0.8344)	ATM (0.8059)	PLK1 (0.7970)
Agomelatine	CYP2D6 (0.9996)	CYP3A4 (0.9992)	CYP2C19 (0.9986)	CYP1A2 (0.9977)	ABCB1 (0.9950)	HTR2B (0.9938)	CYP2C8 (0.9927)	HRH1 (0.9906)	CYP2C9 (0.9905)	HTR2A (0.9895)
PF-05089771	KCNA5 (0.9966)	SCN1A (0.9963)	SCN9A (0.9951)	SCN2A (0.9854)	CACNA1I (0.9839)	KCNH2 (0.9795)	CA2 (0.9779)	SCN5A (0.9742)	SCN10A (0.9705)	SCN3A (0.9646)
(2R)-N~4~-hydroxy-2-(3-hydroxybenzyl)-N~1~-[(1S,2R)-2-hydroxy-2,3-dihydro-1H-inden-1-yl]butanediamide	MMP12 (0.7631)	PLAU (0.7194)
Propiolactone	TTR (0.9860)	ALB (0.9781)	PRSS1 (0.9501)	MME (0.9419)	SHBG (0.9041)	APP (0.8055)	CELA1 (0.8025)	F2 (0.7895)	TYR (0.7370)
Nisoxetine	CYP3A4 (0.9772)	CYP2D6 (0.9754)	HTR1A (0.8207)	SLC6A4 (0.8060)	CYP1A2 (0.7565)	SLC6A3 (0.7447)	MAOA (0.7250)
2-[2-(2-FLUOROPHENYL)PYRIDIN-4-YL]-1,5,6,7-TETRAHYDRO-4H-PYRROLO[3,2-C]PYRIDIN-4-ONE	MAPK12 (0.9830)	MAPK14 (0.9802)	MAPKAPK2 (0.9734)	TAB1 (0.9673)	CDK2 (0.9561)	PTPN1 (0.9549)	TYK2 (0.9413)	PDPK1 (0.9409)	JAK1 (0.9354)	TGFBR1 (0.9253)
Cilomilast	PDE4D (0.9966)	PDE5A (0.9964)	PDE3A (0.9962)	PDE4A (0.9957)	PDE4B (0.9936)	PDE4C (0.9713)	PDE10A (0.9499)	NOS1 (0.9289)	CACNA1S (0.9278)	PDE8B (0.9228)
(S)-2-[(R)-3-amino-4-(2-fluorophenyl)butyryl]-1,2,3,4-tetrahydroisoquinoline-3-carboxamide	DPP4 (0.9950)
Asciminib	HSP90AA1 (0.9135)	AR (0.8905)	ABL1 (0.8772)	AHR (0.8291)	CASP3 (0.8241)	HIF1A (0.7788)	TP53 (0.7488)	NR3C1 (0.7391)	STAT3 (0.7295)	CTNNB1 (0.7267)
9-deazainosine	PNP (0.9726)	DHFR (0.9258)	DHODH (0.7970)	AKR1B1 (0.7859)	TP53 (0.7699)	ODC1 (0.7122)
N-[amino(imino)methyl]-2-[2-(2-chlorophenyl)-4-(4-propoxyphenyl)-3-thienyl]acetamide	BACE1 (0.9937)	PRSS1 (0.9839)	CTRB1 (0.9094)	CA2 (0.8430)	TTR (0.8291)	APP (0.7765)	MME (0.7559)	CELA1 (0.7396)	ACE2 (0.7251)
Bencyclane	CYP3A4 (0.9608)
Vestipitant	F2 (0.9840)	TBXA2R (0.9739)	P4HTM (0.9648)	HRH1 (0.9621)	OXTR (0.9538)	LDLR (0.9337)	ALB (0.9323)	HTR2A (0.9247)	HTR2B (0.9244)	ADRB2 (0.9171)
(1S,2S,3R,4S,5S)-2,3,4-TRIHYDROXY-5-(HYDROXYMETHYL)CYCLOHEXYL (1E)-2-PHENYL-N-(SULFOOXY)ETHANIMIDOTHIOATE	LCT (0.8495)	DHFR (0.7349)
Arotinoid acid	RARG (0.9960)	RARA (0.9853)	RXRA (0.9776)	RARB (0.9516)	NCOA1 (0.8850)	THRB (0.8013)	NCOA2 (0.7762)	AR (0.7008)
Ralimetinib	HRURF (0.9881)	FAM205C (0.9881)	TMEM210 (0.9881)	TAS2R36 (0.9881)	EDDM13 (0.9881)	SPTY2D1OS (0.9881)	C13orf46 (0.9881)	TAS2R33 (0.9881)	BRD3OS (0.9881)	OOSP1 (0.9881)
Sofosbuvir	CYP3A4 (0.9971)	CYP2C8 (0.9887)	CYP3A5 (0.9804)	CYP2C19 (0.9777)	CYP1A2 (0.9773)	CYP2C9 (0.9697)	CYP3A7 (0.9681)	ABCB1 (0.9632)	UGT1A4 (0.9625)	CYP2D6 (0.9598)
4-[(1E,7E)-8-(2,6-DIOXO-1,2,3,6-TETRAHYDROPYRIMIDIN-4-YL)-3,6-DIOXA-2,7-DIAZAOCTA-1,7-DIEN-1-YL]BENZOIC ACID	UNG (0.8909)	FEN1 (0.8540)	POLB (0.8100)	ODC1 (0.7609)	TYMS (0.7433)
Zopolrestat	DHFR (0.9962)	AKR1B1 (0.9944)	G6PD (0.9874)	PYGM (0.9838)	PYGL (0.9462)	GLO1 (0.9312)	AKR1B10 (0.9139)	GPI (0.8938)	NOS3 (0.8635)	TYR (0.8591)
ethyl 3-[(E)-2-amino-1-cyanoethenyl]-6,7-dichloro-1-methyl-1H-indole-2-carboxylate	CLK1 (0.9996)	DYRK1A (0.9984)	CLK3 (0.9974)	MAP3K9 (0.9934)	CDK15 (0.9919)	CDK2 (0.9906)	RPS6KA1 (0.9646)	CDK16 (0.9531)	PRKACA (0.9462)	CSNK2A1 (0.9323)
METHYL N-[(2',4'-DIFLUORO-4-HYDROXY-5-IODOBIPHENYL-3-YL)CARBONYL]-BETA-ALANINATE	TTR (0.9967)	MME (0.9896)	PRSS1 (0.9846)	CTSG (0.9510)	CELA1 (0.9283)	TUBB1 (0.8541)	ELANE (0.7785)	VKORC1 (0.7652)	HPN (0.7286)	APP (0.7246)
(S)-Indapamide	CA2 (1.0000)	PRSS1 (0.9787)	MME (0.9375)	HSD11B1 (0.8960)	ACHE (0.8927)	TTR (0.8030)	CELA1 (0.7929)	SI (0.7502)	TYR (0.7348)	HPN (0.7282)
Ketobemidone	CYP3A4 (0.9998)	CYP2C8 (0.9995)	CYP2C19 (0.9990)	CYP2D6 (0.9990)	CYP2B6 (0.9987)	CYP2C18 (0.9987)	CYP3A5 (0.9984)	CYP2C9 (0.9982)	CYP3A7 (0.9981)	CYP2A6 (0.9976)
Potassium alum	CYP3A4 (0.9241)	ALB (0.8377)	SLC12A3 (0.7043)	SLC12A1 (0.7004)
N-((1R,2S)-2-(5-CHLORO-1H-INDOLE-2-CARBOXAMIDO)CYCLOHEXYL)-5-METHYL-4,5,6,7-TETRAHYDROTHIAZOLO[5,4-C]PYRIDINE-2-CARBOXAMIDE	F10 (0.9993)	F7 (0.9990)	PRSS1 (0.9514)	F2 (0.9262)	F9 (0.8294)	F11 (0.7247)
2-(2-QUINOLIN-3-YLPYRIDIN-4-YL)-1,5,6,7-TETRAHYDRO-4H-PYRROLO[3,2-C]PYRIDIN-4-ONE	MAPKAPK3 (0.9858)	MAPK10 (0.9738)	IRAK4 (0.9617)	MAPK13 (0.9389)	MAP3K1 (0.9360)	MAP2K6 (0.9309)	MAPKAPK2 (0.9258)	MAPK9 (0.9212)	MAPKAPK5 (0.8959)	TAB1 (0.8899)
Bifonazole	CYP3A4 (0.9920)	HSD11B1 (0.9584)	AKR1C1 (0.9516)	NR3C2 (0.9363)	ALB (0.8958)	CYP3A5 (0.8765)	CYP2E1 (0.8754)	CYP51A1 (0.8651)	TTR (0.8546)	CYP1A2 (0.8503)
Etynodiol	CYP3A4 (0.9736)	AR (0.9407)	HSD11B1 (0.8707)	PGR (0.8534)	NR3C2 (0.8493)	CDK2 (0.8193)	CYP19A1 (0.7952)	NR3C1 (0.7817)
2-(6-Chloro-3-{[2,2-difluoro-2-(2-pyridinyl)ethyl]amino}-2-oxo-1(2H)-pyrazinyl)-N-[(2-fluoro-6-pyridinyl)methyl]acetamide	F2 (0.9998)	F10 (0.9885)	PRSS1 (0.9786)	F7 (0.9408)	F11 (0.8660)	AGTR1 (0.7952)	APP (0.7844)	EDNRB (0.7805)	THBD (0.7036)	DPP4 (0.7016)
Phenylbutyric acid	CYP3A4 (0.9977)	ALB (0.9942)	ESR1 (0.9937)	MME (0.9821)	CYP19A1 (0.9785)	TUBB1 (0.9762)	HDAC8 (0.9697)	AR (0.9648)	TF (0.9617)	FBXO6 (0.9594)
2-(2-CHLORO-4-FLUOROPHENOXY)-2-METHYL-N-[(1R,2S,3S,5S,7S)-5-(METHYLSULFONYL)-2-ADAMANTYL]PROPANAMIDE	HSD11B1 (0.9980)	SI (0.9811)	HSD3B1 (0.9604)	AKR1D1 (0.9578)	HSD3B2 (0.9538)	HPN (0.9455)	NR3C2 (0.9423)	AKR1C1 (0.8881)	EPHX2 (0.8786)	HSD11B2 (0.8503)
Morpholine-4-Carboxylic Acid [1-(2-Benzylsulfanyl-1-Formyl-Ethylcarbamoyl)-2-Phenyl-Ethyl]-Amide	CTSS (0.9978)	CTSB (0.9485)	CTSK (0.8824)	MMP13 (0.8665)	DPP4 (0.8605)	LTA4H (0.7560)	CTSH (0.7385)	MMP9 (0.7369)
Parecoxib	CYP3A4 (0.9969)	ALB (0.9956)	CYP2C19 (0.9843)	UGT1A1 (0.9776)	CYP2D6 (0.9776)	CYP1A2 (0.9728)	UGT1A9 (0.9689)	PTGS2 (0.9673)	CYP3A5 (0.9638)	CYP2C9 (0.9632)
Pralnacasan	CASP3 (0.9934)	CASP1 (0.9547)	CTSB (0.9223)	TP53 (0.9185)	CTSK (0.8151)	AKR1B1 (0.7403)	F10 (0.7192)
Dovitinib	BRAF (0.9995)	ALK (0.9994)	FGFR2 (0.9994)	FGFR1 (0.9993)	FGFR4 (0.9989)	MTOR (0.9988)	FLT3 (0.9986)	EPHA8 (0.9985)	PDGFRA (0.9980)	EPHA7 (0.9980)
Fagrocorat	NR3C1 (0.9952)	AR (0.9910)	HSP90AA1 (0.8904)	ESR2 (0.7475)	CELA1 (0.7286)
Gabapentin	GRIA2 (0.9997)	SCN8A (0.9997)	CACNA1I (0.9997)	GRIN2B (0.9996)	SCN9A (0.9996)	SCN1A (0.9995)	CACNB2 (0.9995)	SCN2A (0.9995)	CACNA1D (0.9995)	SCN7A (0.9994)
Tarenflurbil	PSENEN (0.9648)	CASP3 (0.9392)	APH1A (0.9245)	CTNNB1 (0.9117)	MTOR (0.9006)	PSEN2 (0.8845)	STAT3 (0.8824)	TP53 (0.8748)	ADAM17 (0.8714)	TNF (0.8596)
JNJ-37822681	DRD2 (0.9600)	ADRA2A (0.9509)	HTR1A (0.9371)	HTR3A (0.9330)	HTR1D (0.8957)	SLC6A4 (0.8956)	DRD3 (0.8827)	SLC6A2 (0.8776)	HTR2A (0.8772)	HTR1B (0.8739)
2,5-Anhydroglucitol-1,6-Biphosphate	FBP1 (0.9799)	PIM1 (0.9590)	CDK2 (0.8017)	RHEB (0.7685)	GCK (0.7501)
2-chloroethyl-3-sarcosinamide-1-nitrosourea	ABCB5 (0.9939)	SLC29A2 (0.9450)	SLC47A1 (0.9372)	DHFR (0.9353)	SLC22A1 (0.9148)	SLC22A3 (0.9119)	SLC47A2 (0.8099)	SLC22A5 (0.7889)	SLC29A1 (0.7814)	DHODH (0.7664)
Diphenylacetic acid	HRURF (0.9882)	H3Y2 (0.9882)	ANKRD40CL (0.9882)	SMIM27 (0.9882)	FAM236A (0.9882)	ETDB (0.9882)	TEX13C (0.9882)	FAM205C (0.9882)	PRSS51 (0.9882)	C8orf89 (0.9882)
Soraphen A	ACACB (0.9964)	BCAT1 (0.9820)	PFKFB1 (0.9727)	PCCA (0.9672)	MMUT (0.9624)	HLCS (0.9607)	FBP1 (0.9154)	PAPSS1 (0.9083)	ACACA (0.8958)	SHMT1 (0.8910)
Hydroxyaminovaline	MMP13 (0.9995)	MMP3 (0.9947)	MMP9 (0.9926)	MMP2 (0.8972)	PLAU (0.8588)	MMP12 (0.7542)
Funapide	CA2 (0.9974)	SCN9A (0.9903)	SCN5A (0.9811)	SCN3A (0.9718)	SCN10A (0.9661)	KCNA5 (0.9260)	CHRNA4 (0.9199)	CYP3A4 (0.9138)	CHRNA7 (0.9122)	KCNH2 (0.8952)
Afatinib	RUVBL1 (0.9982)	BIRC5 (0.9981)	CCNF (0.9980)	TSC22D3 (0.9979)	PSMD2 (0.9977)	CCNA1 (0.9975)	H2BC21 (0.9972)	PLK1 (0.9971)	RFC2 (0.9971)	PSME1 (0.9970)
2-chloro-5-nitro-N-phenylbenzamide	RXRA (0.9987)	PPARG (0.9726)	NCOA1 (0.9542)	PPARA (0.9438)	NCOA2 (0.9400)	THRB (0.9226)	RARA (0.8955)	VDR (0.8684)	ESR1 (0.8443)	RARG (0.8357)
7A-[(4-cyanophenyl)methyl]-6-(3,5-dichlorophenyl)-5-oxo-2,3,5,7A-tetrahydro-1H-pyrrolo[1,2-A]pyrrole-7-carbonitrile	PLAU (0.9302)	PRSS1 (0.8813)	NOS2 (0.8761)	ITGAL (0.8629)	ITGAM (0.8044)	KDR (0.8026)	CD36 (0.7677)	F2 (0.7658)	ITGB2 (0.7393)	MME (0.7052)
5-{[(4-AMINO-3-CHLORO-5-FLUOROPHENYL)SULFONYL]AMINO}-1,3,4-THIADIAZOLE-2-SULFONAMIDE	CA2 (0.9998)	PYGM (0.9977)	MYH14 (0.9682)	PRSS1 (0.8959)	CA4 (0.7951)	CA1 (0.7862)	SCN5A (0.7189)
N-{3-METHYL-5-[2-(PYRIDIN-4-YLAMINO)-ETHOXY]-PHENYL}-BENZENESULFONAMIDE	F2 (0.9999)	F10 (0.9980)	F9 (0.9955)	PRSS1 (0.9942)	F7 (0.9868)	F11 (0.9797)	CPB2 (0.9686)	MME (0.9395)	TYR (0.9318)	CPB1 (0.8982)
4-[(5-ISOPROPYL-1,3-THIAZOL-2-YL)AMINO]BENZENESULFONAMIDE	CDK2 (0.9999)	CCNA2 (0.9868)	CHEK1 (0.9212)	CDKN1A (0.9121)	CDK4 (0.8701)
Spaglumic acid	GAA (0.9866)	ALAS1 (0.9826)	CA2 (0.9817)	SLC5A6 (0.9720)	HMOX1 (0.9717)	FDPS (0.9705)	SLC7A11 (0.9686)	ABCC5 (0.9666)	MMP1 (0.9657)	FOLH1 (0.9637)
Inhibitor Idd 384	HRURF (0.9881)	CCDC196 (0.9881)	NUDT4B (0.9881)	NPIPB12 (0.9881)	NPIPB7 (0.9881)	NPIPB4 (0.9881)	GOLGA6L22 (0.9881)	SPDYE17 (0.9881)	PTTG1IP2 (0.9881)	MSANTD5 (0.9881)
Gentamicin	ALB (0.9908)	RPS4Y1 (0.9559)	PROS1 (0.9526)	CA12 (0.9421)	CYP3A4 (0.9420)	GPATCH8 (0.9404)	TF (0.9330)	HBB (0.9284)	CD320 (0.9247)	SPAG4 (0.9245)
Dinor-N(Omega)-Hydroxy-L-Arginine	AKR1B1 (0.9905)	ARG1 (0.9872)	LTA4H (0.9447)	LYZ (0.8730)	ODC1 (0.8702)	GLO1 (0.8342)	ELANE (0.8220)	EPHX2 (0.8133)
Emtricitabine	CYP3A4 (0.9865)	CYP2D6 (0.9646)	CYP1A2 (0.9484)	UGT1A1 (0.9236)	ALB (0.9098)	CYP2C8 (0.9065)	CYP3A5 (0.9009)	CYP2C19 (0.8843)	RPS4Y1 (0.8764)	UGT1A3 (0.8718)
RO-5045337	CDK2 (0.9715)	MTOR (0.9649)	TP53 (0.9587)	MDM2 (0.9179)	CHEK1 (0.8757)	CTNNB1 (0.8601)	PIN1 (0.8552)	CDK4 (0.8220)	PIM1 (0.7477)	HSP90AA1 (0.7306)
Capsaicin	ALB (0.9995)	INS (0.9988)	TNF (0.9984)	CYP3A4 (0.9984)	BGLAP (0.9980)	CXCL8 (0.9971)	IL6 (0.9970)	HMOX1 (0.9961)	EXOC1L (0.9958)	C11orf97 (0.9958)
Morniflumate	ALB (0.9940)	CYP3A4 (0.9699)	F2 (0.9552)	CXCL8 (0.9336)	ORM1 (0.9290)	PTGS1 (0.9256)	INS (0.9226)	PTGS2 (0.8990)	AGT (0.8928)	ALOX5 (0.8796)
4-{[1-METHYL-2,4-DIOXO-6-(3-PHENYLPROP-1-YN-1-YL)-1,4-DIHYDROQUINAZOLIN-3(2H)-YL]METHYL}BENZOIC ACID	MMP13 (0.9974)	MMP12 (0.9868)	CTSK (0.9707)	MMP9 (0.9314)	MMP3 (0.9280)	MMP2 (0.8294)	CTSS (0.7710)	CTSB (0.7521)
N-(4-carbamimidoylbenzyl)-1-(4-methylpentanoyl)-L-prolinamide	F2 (0.9999)	F10 (0.9897)	EDNRB (0.8332)	F2R (0.7945)
N-[2-(carbamimidamidooxy)ethyl]-2-{6-cyano-3-[(2,2-difluoro-2-pyridin-2-ylethyl)amino]-2-fluorophenyl}acetamide	F2 (1.0000)	PRSS1 (0.9848)	F10 (0.9696)	F2R (0.9070)	DPP4 (0.8909)	AGT (0.8513)	EDNRB (0.8480)	PLAU (0.7287)	F7 (0.7226)
6-fluoro-2-(2-hydroxy-3-isobutoxy-phenyl)-1H-benzoimidazole-5-carboxamidine	PRSS1 (1.0000)	PLAU (0.9996)	MMP12 (0.9995)	PLG (0.9991)	F2 (0.9954)	F10 (0.9683)	PLAT (0.9615)	CELA1 (0.9573)	KLKB1 (0.9458)	MMP9 (0.9321)
N-[2-(5-methyl-4H-1,2,4-triazol-3-yl)phenyl]-7H-pyrrolo[2,3-d]pyrimidin-4-amine	GSK3B (0.9850)	CDK2 (0.9619)	CHEK1 (0.8172)	AKT1 (0.8051)	AKT2 (0.8009)	MTOR (0.7846)
7-HYDROXY-4-METHYL-3-(2-HYDROXY-ETHYL)COUMARIN	HRURF (0.9882)	H3Y2 (0.9882)	ANKRD40CL (0.9882)	SMIM27 (0.9882)	FAM236A (0.9882)	ETDB (0.9882)	TEX13C (0.9882)	FAM205C (0.9882)	PRSS51 (0.9882)	C8orf89 (0.9882)
3-ETHYL-6-{[(4-FLUOROPHENYL)SULFONYL]AMINO}-2-METHYLBENZOIC ACID	CTRB1 (0.7940)
Mevastatin	TF (0.9767)	PTGS2 (0.9675)	LDLR (0.9627)	PPARG (0.9563)	TNF (0.9552)	ALB (0.9546)	MYC (0.9451)	CXCL8 (0.9408)	F2 (0.9345)	PPARD (0.9228)
Amitifadine	SLC6A3 (0.9996)	HTR3A (0.9984)	SLC6A2 (0.9974)	SLC6A4 (0.9968)	DRD2 (0.9947)	ADORA2A (0.9923)	SLC18A2 (0.9916)	CACNA1I (0.9841)	CACNA1D (0.9748)	CACNA1C (0.9705)
5,7,2鈥?trihydroxy-6,8-dimethoxyflavone	GRIA2 (0.9987)	GABRA1 (0.9935)	HTR3A (0.9390)	NQO2 (0.9307)	SLC6A3 (0.9148)	COMT (0.8962)	GRIA4 (0.8900)	MAOA (0.8392)	SLC6A4 (0.8156)	AANAT (0.7348)
3-nitro-L-tyrosine	CAT (0.9950)	GSR (0.9945)	AKR1B1 (0.9864)	SOD2 (0.9864)	GLO1 (0.9829)	GSTP1 (0.9817)	NQO1 (0.9785)	HMOX1 (0.9696)	LYZ (0.9695)	SOD1 (0.9676)
Infigratinib	PIK3CB (0.9991)	PIK3CG (0.9986)	PIK3CA (0.9984)	PIK3R2 (0.9954)	PIK3C2G (0.9948)	PIK3R6 (0.9944)	PIK3C3 (0.9938)	FLT3 (0.9938)	PIK3CD (0.9936)	FGFR1 (0.9918)
Ipidacrine	CA2 (0.9940)	ACHE (0.9919)	BCHE (0.9559)
2-[2-ETHANESULFONYLAMINO-3-(1H-INDOL-3-YL)-PROPIONYLAMINO]-PENTANEDIOIC ACID 5-AMIDE 1-(4-CARBAMIM IDOYL-BENZYLAMIDE)	F7 (0.9992)	F10 (0.9975)	F11 (0.9936)	KLKB1 (0.9893)	F2 (0.9512)	PRSS1 (0.8126)
Custirsen	NFKB1 (0.9905)	RELA (0.9457)	HIF1A (0.9279)	MAPK14 (0.8415)	JUN (0.8206)	CDK2 (0.8184)	PPARG (0.7935)	TP53 (0.7294)	ESR1 (0.7093)
(2S)-2-[3-(AMINOMETHYL)PHENYL]-3-[(R)-[(1R)-1-{[(BENZYLOXY)CARBONYL]AMINO}-2-METHYLPROPYL](HYDROXY)PHOSPHORYL]PROPANOIC ACID	CPB1 (0.9992)	CELA1 (0.9952)	CA2 (0.9891)	PRSS1 (0.9874)	F2 (0.9820)	TTR (0.9758)	CPA1 (0.9617)	HPN (0.9357)	ACE2 (0.9296)	REN (0.9065)
Etamicastat	TH (0.9703)	AANAT (0.9200)	BDNF (0.9096)	COMT (0.8970)	PNMT (0.8845)	DBH (0.8479)	GPR119 (0.8331)	DPP4 (0.7937)	MAOA (0.7422)
BMS-582949	MAPK12 (0.9985)	MAPK14 (0.9940)	MAPK11 (0.9779)	PDPK1 (0.9560)	AR (0.9407)	MAPK10 (0.9373)	CAMK1D (0.8906)	PRKACA (0.8532)	PPARG (0.8407)	MAPK1 (0.8085)
N-METHYL-N-[(1R)-1-METHYL-2-PHENYLETHYL]PROP-2-EN-1-AMINE	COMT (0.9815)	MAOA (0.9611)	EPHX2 (0.9281)	RNASE1 (0.9052)	AANAT (0.8860)	PAOX (0.8750)	DAO (0.8740)	MAOB (0.8460)	SLC6A3 (0.7859)
6-Chloropurine Riboside, 5'-Monophosphate	DTYMK (0.9669)	IMPDH2 (0.9260)	AHCY (0.9166)	IMPDH1 (0.9074)	PGM1 (0.9024)
Binimetinib	CYP3A4 (0.9966)	MTOR (0.9899)	ABCB1 (0.9863)	MAPK14 (0.9801)	PIK3CA (0.9786)	FLT3 (0.9783)	CYP2D6 (0.9765)	CDK2 (0.9750)	PTEN (0.9717)	CYP1A2 (0.9658)
3-(Prop-2-Ene-1-Sulfinyl)-Propene-1-Thiol	GSR (0.9684)	MME (0.9416)	AKR1B1 (0.9222)	PRSS1 (0.8120)	CAT (0.7764)	GLO1 (0.7647)	GSTP1 (0.7429)	EPHX2 (0.7097)	GSTA1 (0.7075)
Magnesium gluconate	PYGM (0.9998)	MYH7 (0.9980)	ATP1A1 (0.9968)	SLC9A1 (0.9930)	RYR2 (0.9888)	TNNC1 (0.9884)	ATP1B1 (0.9874)	SLC8A1 (0.9830)	MYH6 (0.9825)	CA2 (0.9722)
LY-377604	ADRB3 (0.9974)	ADRB1 (0.9967)	ADRB2 (0.9893)	HRH2 (0.9775)	GHRH (0.9554)	HTR6 (0.9269)	HTR4 (0.8174)	ADORA2B (0.7775)	HTR7 (0.7226)
Cyproterone acetate	CYP3A4 (0.9991)	ALB (0.9968)	ABCB1 (0.9955)	CYP1A2 (0.9889)	TNF (0.9878)	CYP11A1 (0.9873)	CYP19A1 (0.9861)	CYP1A1 (0.9848)	PGR (0.9841)	NR3C1 (0.9838)
Mesterolone	CYP3A4 (0.9700)	HSD11B1 (0.8348)	CDK2 (0.7498)	CYP19A1 (0.7417)
AMG-208	KDR (0.9955)	MET (0.9943)	EGFR (0.9700)	ERBB2 (0.9535)	MTOR (0.8851)	PIK3CA (0.8757)	TP53 (0.8585)	CSF1R (0.8518)	PTEN (0.8173)	AR (0.8105)
Indenolol	CYP3A4 (0.9983)	CYP2D6 (0.9717)	ADRA1A (0.9571)	ADRB1 (0.9419)	ADRA1D (0.9338)	ADRB3 (0.9310)	ALB (0.8831)	HRH2 (0.8755)	HRH1 (0.8674)	CHRM3 (0.8288)
1-PHENYL-1H-PYRAZOLE-4-CARBOXYLIC ACID	GSTM1 (0.9909)	HPGDS (0.9616)	CYP3A4 (0.9609)	HSD11B1 (0.9601)	EPHX2 (0.9523)	GSR (0.9497)	ALOX5 (0.9495)	GUSB (0.9436)	CYP1A1 (0.9418)	GLO1 (0.9347)
Eribulin	TUBA4A (0.9995)	TUBB1 (0.9995)	TUBB4B (0.9973)	TUBB (0.9919)	TUBA1A (0.9911)	TUBB4A (0.9897)	TUBB8 (0.9877)	TUBB2A (0.9769)	TUBA1B (0.9736)	TUBB2B (0.9676)
1D-myo-inositol 1,4,5-trisphosphate	ITPR1 (0.9917)	ITPR3 (0.9884)	SLC8A1 (0.9873)	MTOR (0.9868)	PDE9A (0.9861)	FKBP1A (0.9837)	PDE4D (0.9775)	NQO2 (0.9759)	TRPM2 (0.9757)	PIK3R2 (0.9751)
Gandotinib	CDK2 (0.9547)	JAK2 (0.8783)	JAK3 (0.8701)	AURKA (0.8683)	CDK1 (0.7982)	LCK (0.7842)	KRAS (0.7753)	HSP90AA1 (0.7577)	PLK1 (0.7028)
5'-O-(L-Prolylsulfamoyl)adenosine	HRURF (0.9881)	SPEM3 (0.9881)	CCDC192 (0.9881)	FAM90A19 (0.9881)	MBD3L2B (0.9881)	NPIPB2 (0.9881)	DUXB (0.9881)	SPDYE12 (0.9881)	DEFB131B (0.9881)	CXorf51A (0.9881)
AICA ribonucleotide	DPP4 (0.9690)	CYP3A4 (0.9684)	PYGM (0.9567)	SLC5A2 (0.9520)	SI (0.9463)	AMY1A (0.9192)	NOS2 (0.9071)	ALOX5 (0.8968)	HSD11B1 (0.8914)	MME (0.8789)
Terconazole	FDPS (0.9627)	CYP51A1 (0.9346)	CYP3A4 (0.9327)	FADS1 (0.9213)	HMGCS1 (0.9183)	ACAT2 (0.9089)	RPS4Y1 (0.8982)	SQLE (0.8738)	FDFT1 (0.8539)	CDC20 (0.8502)
Pramipexole	HTR2C (0.9885)	ADRA1A (0.9841)	CYP2D6 (0.9831)	HTR2B (0.9819)	HRH1 (0.9773)	CYP3A4 (0.9765)	HTR2A (0.9735)	CHRM1 (0.9726)	ADRA1B (0.9691)	ADRA2C (0.9649)
Doxepin	CYP3A4 (0.9997)	CYP2D6 (0.9995)	CYP2C19 (0.9991)	CYP1A2 (0.9979)	CYP2C9 (0.9964)	CYP3A5 (0.9960)	ABCB1 (0.9958)	CYP2C8 (0.9949)	HTR2C (0.9925)	KCNH2 (0.9924)
Cumidine	CELA1 (0.9998)	PRSS1 (0.9947)	CPB1 (0.9837)	HPN (0.8533)	AMY2A (0.7287)	HSD11B1 (0.7082)
Ipratropium	HRH1 (0.9965)	FOSL1 (0.9950)	CHRM1 (0.9950)	RPS4Y1 (0.9938)	HTR2B (0.9933)	CDC20 (0.9932)	CYP3A4 (0.9922)	TSC22D3 (0.9903)	SCAND1 (0.9903)	ADRB2 (0.9899)
Azlocillin	ALB (0.9899)	CYP3A4 (0.9883)	ABCB1 (0.9816)	SCN9A (0.9802)	SLC22A5 (0.9574)	CYP2E1 (0.9514)	SLC22A4 (0.9481)	SLC15A2 (0.9478)	CYP2D6 (0.9427)	SCN10A (0.9358)
Menadione	CDC45 (0.9992)	CCNA2 (0.9988)	PCNA (0.9988)	CCNF (0.9988)	GADD45A (0.9988)	UBQLN2 (0.9988)	MCM3 (0.9987)	RFC2 (0.9987)	NCAPH (0.9987)	CDKN1A (0.9987)
3,8-Diamino-6-Phenyl-5-[6-[1-[2-[(1,2,3,4-Tetrahydro-9-Acridinyl)Amino]Ethyl]-1h-1,2,3-Triazol-5-Yl]Hexyl]-Phenanthridinium	CA2 (0.9977)	AR (0.9490)	ACHE (0.8983)	ALB (0.7932)
Aminophylline	CYP3A4 (0.9996)	ALB (0.9991)	CYP2D6 (0.9986)	CYP2C19 (0.9975)	CYP2E1 (0.9959)	ABCB1 (0.9956)	CYP1A2 (0.9951)	PRL (0.9949)	SLC22A1 (0.9934)	PDE4A (0.9921)
(3S,5E)-3-propyl-3,4-dihydrothieno[2,3-f][1,4]oxazepin-5(2H)-imine	NOS3 (0.9913)	PPARG (0.9772)	NR3C1 (0.9650)	HIF1A (0.9598)	PPARA (0.9589)	NFKB1 (0.9534)	PPARD (0.9533)	AR (0.9451)	PTGS2 (0.9449)	NOS2 (0.9302)
Citalopram	CYP3A4 (0.9999)	CYP2D6 (0.9997)	CYP2C19 (0.9995)	CYP1A2 (0.9992)	ABCB1 (0.9981)	CYP2C9 (0.9974)	CYP2C8 (0.9965)	HTR2C (0.9955)	CYP3A5 (0.9954)	SLC6A4 (0.9933)
Levocabastine	CYP3A4 (0.9706)	TIPARP (0.9378)	SPAG4 (0.9325)	ERG (0.9317)	TSC22D3 (0.9297)	TOP2B (0.9270)	PTGS2 (0.9247)	CYP2D6 (0.9243)	IFRD2 (0.9235)	ABCB1 (0.9215)
Amlexanox	PDE4A (0.9980)	PDE3B (0.9971)	MTOR (0.9941)	RPS6KB1 (0.9924)	PDE5A (0.9916)	PDE3A (0.9900)	PDE1B (0.9897)	PDE4D (0.9896)	PDE4C (0.9887)	PDE10A (0.9852)
Methionine	INS (0.9969)	SOD2 (0.9967)	CTH (0.9947)	MTRR (0.9944)	BHMT (0.9940)	AHCY (0.9939)	MTAP (0.9937)	SHMT1 (0.9930)	CBS (0.9928)	DHFR (0.9922)
Cilazapril	CYP3A4 (0.9960)	SLC15A2 (0.9907)	ABCB1 (0.9756)	ALB (0.9734)	CYP1A2 (0.9552)	CA4 (0.9548)	KCNMB2 (0.9543)	CYP3A5 (0.9513)	SLC15A1 (0.9448)	REN (0.9443)
Butorphanol	CYP3A4 (0.9714)	ALB (0.9661)	CYP2D6 (0.9554)	HTR2A (0.9432)	HTR1A (0.8971)	ORM1 (0.8969)	HTR2C (0.8908)	HTR3A (0.8904)	CYP1A2 (0.8879)	CHRM2 (0.8704)
Atagabalin	CACNG1 (0.9999)	CACNA2D4 (0.9998)	CACNA2D3 (0.9997)	CACNG6 (0.9996)	CACNB2 (0.9996)	CACNA1S (0.9996)	CACNA1H (0.9996)	CACNA2D1 (0.9995)	CACNB4 (0.9993)	CACNA2D2 (0.9993)
1-Deoxy-1-methoxycarbamido-beta-D-gluco-2-heptulopyranosonamide	PYGM (0.9998)	PYGL (0.9732)	PYGB (0.9638)
Mavoglurant	OXTR (0.9057)	GRIA2 (0.8767)	CHRNB2 (0.8088)	CHRFAM7A (0.7963)	SLC6A3 (0.7803)	CHRNA4 (0.7212)	GRM1 (0.7190)	BDNF (0.7051)	ACHE (0.7002)
Paromomycin	UBQLN2 (0.9765)	ALB (0.9708)	PCNA (0.9695)	TF (0.9679)	NME1 (0.9575)	PROS1 (0.9510)	ATP6V1D (0.9485)	RPS4Y1 (0.9471)	CDC20 (0.9423)	MRPL12 (0.9418)
Sphingosine	CYP3A4 (0.9978)	ATP6V1A (0.9922)	MTOR (0.9917)	F10 (0.9904)	ANXA5 (0.9867)	PLAT (0.9850)	ABCB1 (0.9848)	ATP6V1C1 (0.9817)	ATP2C1 (0.9804)	BCL2 (0.9792)
UDP-alpha-D-glucuronic acid	B3GAT3 (0.9983)	FNTB (0.9308)	GGPS1 (0.9274)	NMT2 (0.8800)	CSNK1G2 (0.8794)	UAP1 (0.8702)	METAP2 (0.8615)	FBP1 (0.7824)	PGGT1B (0.7707)	GALE (0.7398)
Erlotinib	CYP3A4 (0.9996)	TSC22D3 (0.9969)	BIRC5 (0.9959)	CYP3A5 (0.9956)	CYP2C8 (0.9956)	ABCB1 (0.9954)	CYP2D6 (0.9947)	MRPL12 (0.9946)	CYP1A2 (0.9945)	DDIT4 (0.9943)
CE-224535	CFTR (0.7419)	P2RX7 (0.7168)	ANXA5 (0.7059)
2-[(Formyl-Hydroxy-Amino)-Methyl]-Heptanoic Acid [1-(2-Hydroxymethyl-Pyrrolidine-1-Carbonyl)-2-Methyl-Propyl]-Amide	ACE2 (0.9995)	MME (0.9961)	DPP4 (0.9958)	FOLH1 (0.9935)	LNPEP (0.9912)	NAALADL1 (0.9909)	RASL10B (0.9891)	PGC (0.9877)	GFM1 (0.9876)	CPQ (0.9863)
PZM21	SLC6A3 (0.9940)	HTR3A (0.9540)	SLC6A4 (0.9452)	SLC18A2 (0.9264)	DRD2 (0.9180)	SLC6A2 (0.8996)	ADORA2A (0.8868)	OPRM1 (0.8642)	NPY (0.8603)	POMC (0.8451)
AMG-222	DPP4 (0.9694)	CYP3A4 (0.9628)	SI (0.9575)	SLC5A2 (0.9268)	REN (0.9189)	HSD11B1 (0.8966)	F2 (0.8867)	CA2 (0.8783)	PTGS1 (0.8778)	INS (0.8717)
Desmopressin	INS (0.9988)	ALB (0.9979)	PTH (0.9973)	ADRB1 (0.9948)	REN (0.9943)	KCNMB2 (0.9938)	EDN1 (0.9922)	ADRB3 (0.9922)	ADRA1D (0.9918)	PRL (0.9910)
Tioconazole	CYP3A4 (0.9999)	CYP19A1 (0.9969)	CYP3A5 (0.9968)	CYP1A2 (0.9960)	CYP3A7 (0.9960)	CYP2C19 (0.9940)	CYP1A1 (0.9906)	ABCB1 (0.9881)	CYP2C8 (0.9862)	CYP11B1 (0.9839)
Tetrahydrofolic acid	DHFR (0.9953)	SHMT1 (0.9942)	MTR (0.9872)	FPGS (0.9854)	BHMT (0.9847)	SLC19A1 (0.9841)	MTHFD1 (0.9819)	MTRR (0.9811)	AMT (0.9771)	TAT (0.9731)
2-[4-[(Z)-2-Acetamido-3-oxo-3-[[(3S)-2-oxo-1-[(4-phenylphenyl)methyl]azepan-3-yl]amino]prop-1-enyl]-2-formylphenyl]acetic acid	HRURF (0.9880)	TSTD3 (0.9880)	FAM236B (0.9880)	SMIM9 (0.9880)	XNDC1N (0.9880)	KRTAP20-4 (0.9880)	ZNF729 (0.9880)	GLYATL1B (0.9880)	B3GALT9 (0.9880)	PRY2 (0.9880)
Lindane	SLC6A3 (0.9966)	GABRA1 (0.9956)	GABRA4 (0.9925)	GABRB2 (0.9922)	GABRA6 (0.9921)	GABRB3 (0.9919)	CYP3A4 (0.9907)	GABRA2 (0.9905)	CHRNA4 (0.9898)	GABRA3 (0.9863)
Dinoprost tromethamine	SLC22A5 (0.9981)	SLC16A10 (0.9973)	ABCC4 (0.9971)	SLC15A1 (0.9971)	SLC22A4 (0.9969)	FDPS (0.9967)	SLC15A2 (0.9966)	SLC22A6 (0.9964)	SLCO1B3 (0.9953)	SLC47A1 (0.9951)
Zenarestat	DHFR (0.9482)	G6PD (0.9442)	AKR1B1 (0.9349)	TYR (0.8172)	HPD (0.7513)	TNF (0.7410)	ODC1 (0.7406)
Methotrimeprazine	CYP3A4 (0.9995)	HTR2B (0.9986)	CYP2D6 (0.9983)	HTR2C (0.9971)	INSIG1 (0.9950)	ADRA1D (0.9935)	ADRA2A (0.9933)	MSMO1 (0.9931)	HTR2A (0.9929)	ADRA1A (0.9925)
Minoxidil	REN (0.9949)	ALB (0.9933)	KCNMB2 (0.9895)	BGLAP (0.9869)	SCN5A (0.9847)	CA2 (0.9803)	ACE (0.9780)	CYP3A4 (0.9774)	SLC5A8 (0.9742)	ADRB2 (0.9739)
1-Tert-Butyl-3-(4-Chloro-Phenyl)-1h-Pyrazolo[3,4-D]Pyrimidin-4-Ylamine	LCK (0.9956)	HSP90AA1 (0.9927)	KRAS (0.9892)	BRAF (0.9802)	LYN (0.9793)	RET (0.9790)	PRKACA (0.9782)	MAPK14 (0.9774)	FYN (0.9738)	SRC (0.9699)
Vancomycin	ALB (0.9957)	F2 (0.9868)	INS (0.9835)	TNF (0.9781)	CYP3A4 (0.9659)	SERPINC1 (0.9658)	FGB (0.9656)	AGT (0.9597)	KNG1 (0.9565)	SLC22A6 (0.9563)
Gemfibrozil	CYP3A4 (0.9988)	ALB (0.9966)	TNF (0.9935)	ABCB1 (0.9928)	CYP2C19 (0.9925)	ABCG2 (0.9901)	INS (0.9876)	IL6 (0.9872)	UGT2B7 (0.9866)	UGT1A3 (0.9864)
4-CHLORO-6-(4-PIPERAZIN-1-YL-1H-PYRAZOL-5-YL)BENZENE-1,3-DIOL	HSP90AA1 (0.9994)	HSP90AB1 (0.9076)	PRKACA (0.8966)
Dihydrofolic Acid	TYMS (0.9914)	DHFR (0.9868)	TK1 (0.9169)	PCNA (0.9007)	CDK2 (0.8813)	LIG1 (0.8747)	PNP (0.8508)	ODC1 (0.7976)	ADA (0.7950)	NME1 (0.7734)
Aminosalicylic acid	ALB (0.9899)	INS (0.9787)	ABCC4 (0.9725)	TNF (0.9672)	SCNN1A (0.9670)	LTA4H (0.9659)	CA2 (0.9626)	ALOX5 (0.9620)	NOS3 (0.9610)	PAX8 (0.9606)
Tolbutamide	CYP3A4 (0.9994)	ALB (0.9976)	ABCB1 (0.9953)	INS (0.9949)	CYP2C19 (0.9936)	CYP3A5 (0.9929)	UGT1A1 (0.9901)	CYP2C9 (0.9898)	CYP2C8 (0.9892)	UGT1A3 (0.9885)
Memantine	ALB (0.9939)	CYP3A4 (0.9901)	KCNMB2 (0.9894)	CA4 (0.9857)	CYP2D6 (0.9839)	SCN5A (0.9808)	INS (0.9781)	CA1 (0.9764)	ABCB1 (0.9717)	KCNH2 (0.9708)
Thiamine	SLC22A4 (0.9964)	SLC22A16 (0.9953)	SLC47A1 (0.9886)	SLC22A5 (0.9870)	SLC18A2 (0.9673)	SLC22A1 (0.9669)	CYP4B1 (0.9612)	SLC12A2 (0.9579)	SLC15A1 (0.9574)	ASIC3 (0.9497)
Flumazenil	GABRG1 (0.9974)	GABRA6 (0.9943)	GABRA2 (0.9935)	GABRD (0.9922)	GABRB1 (0.9919)	GABRA1 (0.9896)	CYP3A4 (0.9893)	GABRB2 (0.9875)	ALB (0.9868)	GABRR2 (0.9836)
Landiolol	ADRB1 (0.9885)	ADRB3 (0.9782)	CYP3A4 (0.9733)	ADRA1A (0.9719)	ALB (0.9512)	ADRB2 (0.9448)	ADRA1B (0.9399)	ADRA1D (0.9365)	SLC6A2 (0.9349)	CYP2D6 (0.9185)
Tenocyclidine	GRIA2 (0.9999)	GRIN2C (0.9998)	GRIN2B (0.9998)	GRIA4 (0.9997)	GRIN1 (0.9996)	GRIN2A (0.9995)	GRIN2D (0.9995)	GRIA1 (0.9987)	GRIN3A (0.9984)	GRIA3 (0.9984)
LY-3039478	CTSK (0.9872)	TP53 (0.9353)	PLAU (0.8609)	ADAM17 (0.8361)	CTNNB1 (0.8355)	CTSD (0.7886)	EGLN1 (0.7719)	MMP2 (0.7482)
Imexon	CDK2 (0.9989)	RRM1 (0.9978)	DHODH (0.9952)	RRM2 (0.9950)	DHFR (0.9945)	CTPS1 (0.9884)	POLA1 (0.9874)	TYMS (0.9842)	TK1 (0.9800)	DTYMK (0.9785)
LY-2874455	FGFR2 (0.9996)	FGFR4 (0.9996)	CSF1R (0.9990)	FLT1 (0.9988)	PDGFRA (0.9982)	FGFR3 (0.9967)	MET (0.9960)	PDGFRB (0.9951)	FGFR1 (0.9945)	ALK (0.9879)
Ibandronate	CYP3A4 (0.9892)	ALB (0.9659)	TSC22D3 (0.9520)	ABCB1 (0.9272)	PTGS2 (0.9268)	BGLAP (0.8730)	ATP6V1D (0.8719)	RPS4Y1 (0.8707)	MCOLN1 (0.8696)	F2 (0.8695)
AL7099A	CA2 (0.9998)	NR3C2 (0.9907)	AR (0.9381)	HSD11B1 (0.9158)	ACHE (0.8686)	CYP11B2 (0.8640)	CA9 (0.8436)	CYP3A4 (0.7678)	MYH14 (0.7110)
Lopinavir	CYP3A4 (0.9985)	CYP2C19 (0.9913)	CYP3A5 (0.9913)	CYP2C8 (0.9896)	CYP2B6 (0.9879)	ALB (0.9875)	CYP1A2 (0.9872)	CYP2C9 (0.9865)	CYP2D6 (0.9832)	CYP3A7 (0.9826)
Vinpocetine	CACNA1I (0.9977)	KCNH2 (0.9914)	CACNA1G (0.9914)	CACNA1H (0.9891)	CACNG1 (0.9887)	CACNA1C (0.9872)	CACNA1D (0.9853)	CYP2D6 (0.9852)	CACNA1F (0.9851)	CACNB2 (0.9830)
(2R)-2-Acetamido-3-(octadecyloxy)propyl 2-(methylsulfanyl)ethyl hydrogen phosphate	HRURF (0.9881)	CCDC196 (0.9881)	NUDT4B (0.9881)	NPIPB12 (0.9881)	NPIPB7 (0.9881)	NPIPB4 (0.9881)	GOLGA6L22 (0.9881)	SPDYE17 (0.9881)	PTTG1IP2 (0.9881)	MSANTD5 (0.9881)
4-hydroxycoumarin	CYP3A4 (0.9957)	ALB (0.9890)	F2 (0.9089)	CYP1A2 (0.8916)	CYP2D6 (0.8827)	ABCB1 (0.8764)	PTGS2 (0.8498)	ABCC1 (0.8443)	SLCO1B1 (0.8424)	CYP2C19 (0.8415)
Bis(5-Amidino-2-Benzimidazolyl)Methane Ketone Hydrate	PRSS1 (1.0000)	CA2 (0.9976)	F10 (0.9966)	CELA1 (0.9736)	TTR (0.9679)	CPB1 (0.9562)	HPN (0.9532)	CTRB1 (0.8521)	F11 (0.7850)
Palovarotene	RARA (0.9909)	RARG (0.9896)	THRB (0.9892)	RXRA (0.9844)	RARB (0.9827)	VDR (0.9042)	NR0B1 (0.8111)	RXRG (0.8099)	NCOA1 (0.7557)	AR (0.7511)
Deslorelin	GNRHR (0.9620)	GNRH1 (0.8790)	EDNRB (0.8260)	HSD11B1 (0.8007)	SHBG (0.7782)	APP (0.7771)	F2 (0.7256)	OXTR (0.7105)
Bromperidol	CYP3A4 (0.9937)	CYP2D6 (0.9789)	ABCB1 (0.8615)	ALB (0.8381)	HTR1A (0.7851)	HTR2A (0.7718)	ADRA2A (0.7493)	HTR2B (0.7434)
Oseltamivir acid	NEU1 (0.9490)	LTA4H (0.8936)	GAA (0.8857)	HEXB (0.8508)	ANPEP (0.8092)	PLA2G2E (0.7777)	DPP4 (0.7587)	GPR119 (0.7574)	ADGRG3 (0.7182)	FAAH (0.7061)
Cycloserine	ALB (0.9988)	UBQLN2 (0.9902)	HTR3A (0.9877)	SLC36A1 (0.9870)	SLC6A3 (0.9857)	BDNF (0.9825)	SIGMAR1 (0.9815)	CYP3A4 (0.9783)	GRIN3A (0.9771)	SLC7A11 (0.9756)
Nirogacestat	NCSTN (0.9763)	JAG2 (0.9758)	ADAM17 (0.9741)	NOTCH3 (0.9736)	NOTCH2 (0.9661)	NOTCH4 (0.9661)	HES1 (0.9372)	PLAU (0.9240)	DLL4 (0.9112)	PSEN2 (0.9000)
Methylphenidate	INS (0.9881)	SLC22A1 (0.9851)	ADRB1 (0.9845)	CYP3A4 (0.9841)	PTH (0.9815)	ADRB3 (0.9769)	PRL (0.9767)	CYP2D6 (0.9716)	ALB (0.9640)	ABCB1 (0.9610)
Desipramine	CYP3A4 (0.9997)	CYP2D6 (0.9996)	SLC6A2 (0.9994)	CYP2C19 (0.9992)	SLC22A1 (0.9990)	HTR2C (0.9989)	KCNH2 (0.9988)	SLC6A4 (0.9987)	ADRA1A (0.9986)	ABCB1 (0.9985)
Glycochenodeoxycholic Acid	ABCC4 (0.9849)	AKR1C1 (0.9848)	SLCO1B3 (0.9795)	RXRA (0.9649)	SLC10A2 (0.9567)	ABCB11 (0.9536)	SLCO2B1 (0.9473)	NR1I2 (0.9470)	ABCC3 (0.9396)	CYP3A4 (0.9368)
Cetirizine	CYP3A4 (0.9985)	ABCB1 (0.9971)	CYP2D6 (0.9947)	CYP1A2 (0.9897)	CYP2C19 (0.9897)	HTR2B (0.9847)	HRH1 (0.9841)	HTR2C (0.9807)	CDC20 (0.9719)	CYP2C8 (0.9716)
Dihydrotachysterol	PPARG (0.9634)	NR3C1 (0.9413)	VDR (0.9394)	PPARD (0.8909)	AR (0.8776)	NR3C2 (0.8525)	PTGS2 (0.8272)	CA2 (0.8077)	ATP1A1 (0.8075)	PYGM (0.8036)
Ritonavir	CYP3A4 (0.9997)	CYP2C19 (0.9991)	CYP2D6 (0.9981)	ALB (0.9973)	CYP1A2 (0.9972)	ABCB1 (0.9972)	CYP2C8 (0.9968)	CYP3A5 (0.9967)	CYP2C9 (0.9954)	CYP2B6 (0.9937)
Saquinavir	CYP3A4 (0.9994)	CYP2C19 (0.9973)	CYP2C8 (0.9969)	CYP3A5 (0.9954)	CYP2C9 (0.9952)	CYP1A2 (0.9946)	CYP3A7 (0.9941)	CYP2D6 (0.9937)	ABCB1 (0.9921)	CYP2B6 (0.9853)
N-BENZYL-4-[4-(3-CHLOROPHENYL)-1H-PYRAZOL-3-YL]-1H-PYRROLE-2-CARBOXAMIDE	MAPK14 (0.9973)	MAPK12 (0.9871)	MAPK11 (0.9688)	MAPK1 (0.9680)	PDPK1 (0.9661)	PRKCA (0.9600)	MAPK8 (0.9404)	MAPK10 (0.9318)	NFKB1 (0.9273)	PRKCD (0.8748)
Tedisamil	KCNG2 (0.9999)	KCNV2 (0.9999)	KCNA7 (0.9999)	KCNQ1 (0.9999)	KCNH2 (0.9998)	KCNB2 (0.9998)	KCNA10 (0.9998)	KCNA5 (0.9997)	SCN5A (0.9997)	CACNA1B (0.9996)
Indinavir	CYP3A4 (0.9983)	CYP1A2 (0.9791)	ABCB1 (0.9779)	CYP2D6 (0.9776)	CYP2C8 (0.9718)	ALB (0.9709)	TSC22D3 (0.9694)	CYP2C19 (0.9686)	CYP3A5 (0.9672)	ATP6V1D (0.9617)
Nifedipine	CYP3A4 (0.9999)	CYP2C19 (0.9997)	ALB (0.9996)	CYP2D6 (0.9994)	ABCB1 (0.9992)	CYP2C9 (0.9988)	CYP1A2 (0.9987)	CYP3A5 (0.9985)	INS (0.9983)	SCN5A (0.9983)
Cerulenin	TSC22D3 (0.9986)	BIRC5 (0.9986)	UBQLN2 (0.9984)	PLK1 (0.9984)	TOP2A (0.9982)	SQSTM1 (0.9982)	NOSIP (0.9982)	MRPL12 (0.9981)	PCNA (0.9981)	CCNA2 (0.9980)
Mitomycin	CCNF (0.9994)	BIRC5 (0.9991)	NCAPH (0.9990)	CCNB2 (0.9990)	CDC45 (0.9990)	CCNA2 (0.9989)	KIF20A (0.9988)	CDKN1A (0.9988)	H2BC21 (0.9987)	RFC2 (0.9986)
Glutathione	INS (0.9994)	SOD2 (0.9993)	ALB (0.9991)	NQO1 (0.9991)	GSTT1 (0.9990)	GSR (0.9989)	DHFR (0.9988)	CP (0.9984)	GGT1 (0.9983)	TNF (0.9983)
Triamcinolone	CYP3A4 (0.9996)	ALB (0.9987)	TSC22D3 (0.9983)	ABCB1 (0.9976)	CYP3A5 (0.9963)	INS (0.9961)	TNF (0.9960)	PTGS2 (0.9960)	SERPINE1 (0.9955)	TIPARP (0.9948)
Tozadenant	ADORA2B (0.9867)	ADORA2A (0.9657)	ADA (0.9357)	TAAR1 (0.9090)	PTGDR2 (0.9088)	GHRHR (0.8953)	PTGER2 (0.8519)	GHRH (0.8437)	PTGER4 (0.8095)	LHCGR (0.7838)
5-(4-Methoxyphenoxy)-2,4-Quinazolinediamine	PYGM (0.9874)	DHFR2 (0.9841)	AMY2B (0.9813)	RNASE1 (0.9455)	CA2 (0.9273)	AGXT (0.9217)	AMY2A (0.9193)	LCTL (0.9134)	ACCS (0.9104)	CPS1 (0.8885)
Mapracorat	AR (0.9237)	NR3C1 (0.8500)	PPARG (0.8188)	NOS3 (0.8147)
Almitrine	F2 (0.9852)	TRPM2 (0.9841)	ALB (0.9721)	P2RX4 (0.9695)	TTR (0.9541)	KCNJ11 (0.9534)	NOS3 (0.9531)	P2RX1 (0.9371)	TRPV3 (0.9271)	P2RX7 (0.9177)
Amprenavir	CYP3A4 (0.9994)	CYP3A5 (0.9953)	CYP2C19 (0.9931)	CYP3A7 (0.9906)	CYP2C8 (0.9905)	CYP1A2 (0.9879)	CYP2D6 (0.9852)	CYP2B6 (0.9724)	CYP1A1 (0.9717)	CYP2C9 (0.9709)
Lycopene	CYP3A4 (0.9987)	PPARG (0.9821)	CYP19A1 (0.9804)	AR (0.9749)	ESR1 (0.9729)	ABCB1 (0.9644)	VDR (0.9586)	NR3C1 (0.9565)	RXRA (0.9564)	PGR (0.9563)
Figopitant	HRURF (0.9881)	FAM205C (0.9881)	TMEM210 (0.9881)	TAS2R36 (0.9881)	EDDM13 (0.9881)	SPTY2D1OS (0.9881)	TAS2R33 (0.9881)	C13orf46 (0.9881)	BRD3OS (0.9881)	OOSP1 (0.9881)
Avacopan	GPR35 (0.7696)	HCAR2 (0.7209)
Fedratinib	ALK (0.9991)	EPHA8 (0.9991)	BRAF (0.9991)	DDR2 (0.9988)	SLK (0.9987)	DDR1 (0.9986)	FGFR2 (0.9984)	FGFR1 (0.9981)	PDGFRB (0.9981)	FLT4 (0.9981)
L-erythro-7,8-dihydrobiopterin	PAH (0.9892)	DHFR (0.9715)	TH (0.9661)	AGXT (0.9469)	NOS2 (0.9465)	GOT1 (0.9423)	ALAD (0.9357)	POMC (0.9269)	TAT (0.9206)	AANAT (0.9203)
2,2'-Dibenzothiazyl disulfide	ADORA3 (0.9951)	HTR2A (0.9946)	ADRA2A (0.9928)	ADRA2C (0.9906)	DRD2 (0.9905)	HTR2B (0.9895)	HTR6 (0.9888)	HTR1A (0.9872)	HTR2C (0.9848)	CNR1 (0.9826)
Reserpine	CYP3A4 (0.9987)	CDC45 (0.9980)	INSIG1 (0.9977)	CDC20 (0.9976)	PCNA (0.9976)	MRPL12 (0.9975)	MCM3 (0.9975)	SESN1 (0.9974)	PRKAG2 (0.9972)	UBQLN2 (0.9972)
Glyburide	CYP3A4 (0.9998)	ALB (0.9990)	INS (0.9990)	CYP2C19 (0.9988)	ABCB1 (0.9985)	CYP3A5 (0.9983)	KCNJ11 (0.9975)	CYP2D6 (0.9973)	SLCO1A2 (0.9972)	KCNH2 (0.9972)
Arginine	INS (0.9994)	IGF1 (0.9976)	MTOR (0.9974)	AGT (0.9969)	EDN1 (0.9968)	PTH (0.9967)	F2 (0.9964)	SI (0.9957)	ALB (0.9948)	AVP (0.9945)
Ivermectin	KIF20A (0.9983)	KIF18B (0.9979)	CDC45 (0.9979)	BIRC5 (0.9978)	NCAPH (0.9978)	CDC20 (0.9975)	CDCA3 (0.9975)	MRPL12 (0.9974)	CCNB2 (0.9974)	TOP2A (0.9973)
Silicon dioxide	HMOX1 (0.9972)	SERPINE1 (0.9970)	MMP9 (0.9963)	PTGS2 (0.9957)	TNF (0.9957)	IL6 (0.9953)	TGFB1 (0.9942)	IL1B (0.9940)	TP53 (0.9922)	NOS2 (0.9922)
2,6-Diamino-(S)-9-[2-(Phosphonomethoxy)Propyl]Purine	PNP (0.9166)	ODC1 (0.8719)	ADA (0.8077)	TK1 (0.7992)	HMOX1 (0.7973)	DPP4 (0.7874)	DHFR (0.7685)	TYMS (0.7375)
Trimethoprim	CYP3A4 (0.9994)	ALB (0.9978)	ABCB1 (0.9968)	CYP2C19 (0.9919)	CYP3A5 (0.9863)	ABCG2 (0.9862)	CYP1A2 (0.9847)	CYP1A1 (0.9808)	UGT1A1 (0.9805)	PTGS2 (0.9752)
Theobromine	CYP3A4 (0.9951)	CYP2D6 (0.9937)	CYP1A2 (0.9836)	ALB (0.9825)	ABCB1 (0.9796)	PDE4A (0.9760)	SLC22A5 (0.9757)	PDE4D (0.9748)	CYP2C19 (0.9683)	ABCG2 (0.9676)
S,S'-(1,4-Phenylene-Bis(1,2-Ethanediyl))Bis-Isothiourea	PDE5A (0.9810)	NOS1 (0.9704)	MTOR (0.9316)	AR (0.8898)	PYGM (0.8732)	PDE3A (0.7939)	PDE4A (0.7929)	PRKACA (0.7774)	NOS2 (0.7766)	XDH (0.7368)
S-octylglutathione	GSTM4 (0.9903)	GSTA1 (0.9894)	GSTM1 (0.9727)	LTA4H (0.9622)	GSTM3 (0.9542)	EPHX2 (0.9284)	THRB (0.9237)	GSTP1 (0.9233)	GSTO1 (0.8488)	EPHX1 (0.8474)
(5S)-5-Iododihydro-2,4(1H,3H)-pyrimidinedione	DPYD (0.9965)	TYMP (0.9801)	ABCB5 (0.8829)	DHFR (0.8377)	DHODH (0.7510)	ADA (0.7368)
Carteolol	NOS3 (0.9954)	CACNG1 (0.9952)	REN (0.9944)	PYGM (0.9929)	PHKA1 (0.9923)	ALB (0.9914)	ATP1A1 (0.9911)	CA2 (0.9892)	KCNH2 (0.9850)	SLC8A1 (0.9846)
Olsalazine	PTGS2 (0.9679)	ALB (0.9631)	CYP3A4 (0.9576)	PTGS1 (0.9511)	TNF (0.9295)	ABCB1 (0.8859)	CXCL8 (0.8788)	VEGFA (0.8718)	CA2 (0.8391)	CYP4F3 (0.8339)
2-(CARBOXYMETHYL)-1-OXO-1,2-DIHYDRONAPHTHO[1,2-D]ISOTHIAZOLE-4-CARBOXYLIC ACID 3,3-DIOXIDE	PYGM (0.9921)	AKR1B1 (0.9840)	CDK2 (0.9395)	ANXA5 (0.8993)
Cladribine	CCNF (0.9994)	KIF20A (0.9986)	CCNB2 (0.9982)	CCNA2 (0.9979)	CDC20 (0.9978)	BIRC5 (0.9978)	RFC2 (0.9972)	HMMR (0.9971)	CCNA1 (0.9971)	DTL (0.9970)
Daptomycin	ALB (0.9914)	INS (0.9197)	CYP3A4 (0.9135)	TNF (0.8587)	ADRB2 (0.8501)	F2 (0.8281)	PTGS2 (0.8279)	SLC22A6 (0.8085)	RPS4Y1 (0.7934)	AVP (0.7898)
Tiludronic acid	ALB (0.9950)	TF (0.9693)	CA2 (0.9224)	F2 (0.9224)	SERPINC1 (0.9129)	BGLAP (0.9011)	PLAT (0.8879)	FGB (0.8773)	REN (0.8581)	SLC15A1 (0.8536)
Alprazolam	CYP3A4 (0.9999)	CYP2D6 (0.9998)	CYP2C19 (0.9998)	CYP1A2 (0.9993)	ALB (0.9993)	CYP2B6 (0.9992)	CYP2E1 (0.9989)	CYP2C9 (0.9988)	GABRA1 (0.9987)	CYP2C8 (0.9986)
3,5-Dinitrocatechol	COMT (0.9532)	SLC6A3 (0.9330)	TTR (0.9289)	SLC6A4 (0.9246)	MAOA (0.9227)	SLC18A2 (0.9114)	DHFR (0.8770)	TH (0.8767)	HTR4 (0.8619)	NQO2 (0.8106)
Tolcapone	CYP3A4 (0.9955)	CYP2D6 (0.9905)	ALB (0.9712)	ABCB1 (0.9711)	ORM1 (0.9589)	MAOA (0.9585)	ADRB2 (0.9514)	PRL (0.9480)	CYP2C19 (0.9417)	SLC6A3 (0.9311)
Valine	GOT1 (0.9937)	HPD (0.9932)	GLO1 (0.9920)	G6PD (0.9915)	NQO2 (0.9912)	SOD2 (0.9911)	CTH (0.9883)	CBS (0.9881)	DHFR (0.9876)	ASRGL1 (0.9869)
Metipranolol	REN (0.9898)	ALB (0.9839)	KCNH2 (0.9802)	ATP1A1 (0.9768)	KCNQ1 (0.9743)	CA2 (0.9728)	CYP11B2 (0.9583)	KCNA5 (0.9576)	ADRA1A (0.9445)	SLC15A2 (0.9413)
[[4-(Aminomethyl)Phenyl]Amino]Oxo-Acetic Acid,	HSP90AA1 (0.9376)	BRAF (0.8112)	PTPN1 (0.7967)
Fenoldopam	ADRA1A (0.9943)	ADRA1D (0.9929)	ADRA2C (0.9907)	ADRA2A (0.9904)	HTR2C (0.9884)	ADRA1B (0.9849)	HTR2B (0.9806)	KCNMB1 (0.9795)	CHRM1 (0.9783)	SLC6A2 (0.9780)
3-(3,5-Dibromo-4-Hydroxy-Benzoyl)-2-Ethyl-Benzofuran-6-Sulfonic Acid [4-(Thiazol-2-Ylsulfamoyl)-Phenyl]-Amide	PTPN1 (0.9781)	PTK2 (0.7647)
CP-724714	MET (0.9680)	EGFR (0.9630)	ERBB2 (0.9452)	KDR (0.9000)	IGF1R (0.8971)	KIT (0.8629)	SRC (0.8386)	FGFR1 (0.8190)	ABL1 (0.7403)	PDGFRA (0.7392)
Valganciclovir	CYP3A4 (0.9566)	ALB (0.9432)	CYP1A2 (0.9272)	CYP2D6 (0.9193)	CYP2C19 (0.8647)	CYP2B6 (0.8435)	SLC22A5 (0.8306)	ABCB1 (0.8219)	CYP2E1 (0.8216)	RPS4Y1 (0.8190)
Guanosine-3'-monophosphate-5'-diphosphate	PRSS1 (0.9635)	F10 (0.9386)	DPP9 (0.9246)	LTA4H (0.9042)	ARF1 (0.9031)	MME (0.8993)	METAP2 (0.8832)	PREP (0.8708)	HPN (0.8638)	DHFR (0.8254)
Dilmapimod	IL6 (0.9864)	MAPK14 (0.9841)	TNF (0.9820)	IL1B (0.9752)	PTGS2 (0.9471)	CXCL8 (0.9315)	IL1A (0.9139)	CCL2 (0.8919)	NFKB1 (0.8860)	TGFB1 (0.8850)
Altretamine	CYP3A4 (0.9709)	ABCB1 (0.9679)	BIRC5 (0.9181)	ALB (0.9145)	MME (0.9003)	ANPEP (0.8712)	F2 (0.8664)	ABCC1 (0.8478)	PTGS2 (0.8424)	BCL2 (0.8311)
2',3'-Dideoxyadenosine triphosphate	ADA (0.9972)	MME (0.9820)	P2RY1 (0.9612)	P2RY2 (0.9607)	F2 (0.9552)	ANPEP (0.9383)	DHODH (0.9211)	DNTT (0.9009)	DHFR (0.8833)	PTAFR (0.8408)
Fondaparinux	ALB (0.9548)	CYP3A4 (0.9065)	F2 (0.8743)	SLC22A6 (0.8584)	SLC22A11 (0.8557)	CA2 (0.8416)	SLC15A1 (0.8293)	SLC22A8 (0.8014)	UGT1A1 (0.7781)	SLCO1B1 (0.7610)
Thiocitrulline	NOS3 (0.9348)	NOS2 (0.9246)
Octylphenoxy polyethoxyethanol	CYP3A4 (0.9893)	AR (0.9638)	NR3C2 (0.9605)	PGR (0.9586)	ALB (0.9542)	NR3C1 (0.9506)	ESR1 (0.9177)	CYP2E1 (0.9139)	CYP1A1 (0.9018)	CYP19A1 (0.8801)
3-CARBOXY-4-METHYL-5-PROPYL-2-FURANPROPIONIC	ALB (0.9508)	SHBG (0.7843)
(2S)-4-(2,5-DIFLUOROPHENYL)-N,N-DIMETHYL-2-PHENYL-2,5-DIHYDRO-1H-PYRROLE-1-CARBOXAMIDE	CDK2 (0.8067)	AURKA (0.7918)	PLK1 (0.7630)	KIF11 (0.7392)	TOP2B (0.7144)
(2R,3R)-7-(methylsulfonyl)-3-(2,4,5-trifluorophenyl)-1,2,3,4-tetrahydropyrido[1,2-a]benzimidazol-2-amine	DPP4 (0.9775)	MME (0.9144)
Etamiphylline	CYP3A4 (0.9681)	CYP2D6 (0.9160)	CYP1A2 (0.9002)
Sivelestat	PYGM (0.9999)	F2 (0.9922)	NOS3 (0.9898)	FKBP1A (0.9876)	PLAT (0.9859)	AKR1B1 (0.9687)	F10 (0.9629)	PYGB (0.9610)	PRSS1 (0.9566)	LYZ (0.9564)
Tetrabenazine	CYP2D6 (0.9987)	CYP3A4 (0.9984)	SIGMAR1 (0.9957)	SLC6A3 (0.9921)	HTR2C (0.9912)	HTR3A (0.9907)	ALB (0.9903)	CYP1A2 (0.9897)	KCNH2 (0.9895)	SLC6A4 (0.9886)
Toyocamycin	CDK2 (0.9384)	RAD51 (0.9139)	TYMP (0.9117)	HSP90AA1 (0.8674)	CHEK1 (0.8541)	DHFR (0.8501)	TOP1 (0.8058)	EGFR (0.7966)	BRCA2 (0.7590)	MLH1 (0.7420)
Axitinib	CYP3A4 (0.9998)	ABCB1 (0.9981)	CYP1A2 (0.9978)	CYP3A5 (0.9976)	CYP2C8 (0.9969)	ABCG2 (0.9954)	CYP2C19 (0.9954)	CYP2C9 (0.9946)	CYP2D6 (0.9944)	UGT1A1 (0.9935)
IDD594	AKR1B1 (0.9837)	F10 (0.8880)	ODC1 (0.7593)
GW-3965	NCOA1 (0.9879)	NCOA2 (0.9846)	RXRA (0.9844)	FABP4 (0.9460)	PPARA (0.9248)	HSD11B1 (0.9109)	SHBG (0.8931)	NR1H2 (0.8920)	NR1H3 (0.8749)	THRB (0.7675)
Epicept NP-1	HTR2B (0.9998)	HTR2C (0.9997)	ADRA1D (0.9997)	HTR2A (0.9995)	ADRA1A (0.9995)	HRH1 (0.9994)	ADRA1B (0.9986)	HTR1A (0.9981)	DRD2 (0.9972)	ADRA2A (0.9960)
1-N-(4-SULFAMOYLPHENYL-ETHYL)-2,4,6-TRIMETHYLPYRIDINIUM	C8orf89 (0.9881)	SCYGR7 (0.9881)	SPDYE14 (0.9881)	DEFB109B (0.9881)	OR1D4 (0.9881)	SCYGR10 (0.9881)	NPIPB13 (0.9881)	ANKRD30BL (0.9881)	GOLGA8Q (0.9881)	TEX49 (0.9881)
Epalrestat	PPARA (0.9848)	NOS3 (0.9846)	CYP3A4 (0.9772)	NOS2 (0.9768)	CA2 (0.9736)	XDH (0.9721)	PPARG (0.9714)	G6PD (0.9646)	INS (0.9605)	AKR1B1 (0.9502)
Caroverine	CYP3A4 (0.8065)	GGPS1 (0.7183)
N-cyclopropyl-6-[(6,7-dimethoxyquinolin-4-yl)oxy]naphthalene-1-carboxamide	KDR (0.9514)	RET (0.8996)	LCK (0.7775)	PIM1 (0.7082)	PDGFRB (0.7064)
Phloroglucinol	TP53 (0.9593)	CDK2 (0.9059)	PPARG (0.9036)	PTGS2 (0.8946)	HIF1A (0.8839)	VHL (0.8795)	MYC (0.8601)	PARP1 (0.8598)	ATM (0.8427)	FOS (0.8405)
Levonordefrin	ADRB3 (0.9902)	ADRB1 (0.9814)	ADRB2 (0.9796)	ADRA1A (0.9688)	ADRA1B (0.9412)	ADRA1D (0.9332)	ADRA2A (0.9330)	ADRA2C (0.9087)	HRH2 (0.8664)	HRH1 (0.8662)
indane-5-sulfonamide	CA1 (1.0000)	CA2 (1.0000)	CA4 (0.9998)	CA3 (0.9998)	CA7 (0.9997)	CA14 (0.9997)	CA5A (0.9996)	CA12 (0.9994)	CA9 (0.9986)	CA5B (0.9986)
Dabigatran	F2 (0.9673)	INS (0.9668)	PLAT (0.9586)	F10 (0.9561)	ALB (0.9474)	F3 (0.8784)	TNF (0.8731)	AGT (0.8726)	CA2 (0.8478)	PTGS2 (0.8255)
CUDC-907	HDAC10 (0.9970)	HDAC8 (0.9963)	HDAC3 (0.9961)	HDAC9 (0.9955)	HDAC5 (0.9939)	HDAC2 (0.9922)	HDAC1 (0.9910)	MTOR (0.9863)	PTEN (0.9852)	ATM (0.9795)
MN-305	HRURF (0.9881)	ETDB (0.9881)	FAM90A19 (0.9881)	MBD3L2B (0.9881)	NPIPB2 (0.9881)	DUXB (0.9881)	SPDYE12 (0.9881)	DEFB131B (0.9881)	CXorf51A (0.9881)	SMIM27 (0.9881)
3,5-diiodothyropropionic acid	AGT (0.7598)
Dihydroxyacetone	INS (0.9988)	TNF (0.9985)	CXCL8 (0.9982)	IL6 (0.9978)	IL1B (0.9972)	ALB (0.9972)	TGFB1 (0.9971)	HMOX1 (0.9963)	NFE2L2 (0.9957)	SERPINE1 (0.9954)
Ferric oxide	TF (0.9770)	CA2 (0.9566)	FGF2 (0.8298)	TFRC (0.8012)	EGLN1 (0.8010)	ABCB5 (0.7802)	MMP20 (0.7395)	RAD51 (0.7099)
4-[[(2S)-1-[[6-[(1-Amino-1-oxo-3-sulfanylpropan-2-yl)amino]-6-oxohexyl]amino]-3-[4-[difluoro(phosphono)methyl]phenyl]-1-oxopropan-2-yl]amino]-3-[[2-[4-[difluoro(phosphono)methyl]phenyl]acetyl]amino]-4-oxobutanoic acid	PTPN1 (0.8296)	CDK2 (0.8060)	ERBB2 (0.7844)	KDR (0.7707)	PTEN (0.7559)
Enalkiren	REN (0.9706)	F2 (0.9696)	PPARG (0.9072)	ACE (0.7925)	PRSS1 (0.7880)	PPARD (0.7613)	AGT (0.7566)	NOS3 (0.7081)
Risedronic acid	CYP3A4 (0.9571)	ALB (0.9514)	RPS4Y1 (0.8911)	PTGS2 (0.8805)	F2 (0.8521)	ABCB1 (0.8356)	PLAU (0.8083)	TF (0.7942)	KLK3 (0.7812)	TNF (0.7766)
2,4-Difluorobenzyl Alcohol 2,4-Difluoro-1-(Hydroxymethyl)Benzene	HSD11B1 (0.9975)	EPHX2 (0.9729)	AKR1D1 (0.9513)	ADH1C (0.9271)	RNASE1 (0.8572)	ADH1B (0.7959)	TTPA (0.7929)	ADH1A (0.7828)	AKR1C2 (0.7235)
Rilmenidine	ADRB1 (0.9910)	ADRB3 (0.9900)	ADRA1A (0.9884)	ADRB2 (0.9778)	ADRA1B (0.9678)	ADRA1D (0.9574)	HRH2 (0.9489)	ADRA2A (0.9477)	ADRA2C (0.9255)	KCNMB2 (0.9086)
N-Ethyl-5'-Carboxamido Adenosine	HSP90B1 (0.9894)	P4HB (0.7791)
4-(Hydroxymethyl)Benzamidine	PRSS3 (0.9134)	CTSH (0.8926)	LYZ (0.8290)	PRSS1 (0.8248)	LTA4H (0.7401)
Debromohymenialdisine	CHEK1 (0.9989)	CDK2 (0.9972)	MAP3K9 (0.9964)	CLK1 (0.9952)	CDK15 (0.9926)	SLK (0.9910)	DYRK1A (0.9906)	ALK (0.9901)	CDK4 (0.9897)	WEE1 (0.9892)
Aprocitentan	EDNRB (0.9927)	EDNRA (0.9925)	F2 (0.9865)	OXTR (0.9861)	AVPR1A (0.9814)	PTGFR (0.9752)	ADA (0.9718)	F2R (0.9711)	AVPR1B (0.9695)	EDN3 (0.9590)
Trans-6-(2-Phenylcyclopropyl)-Naphthalene-2-Carboxamidine	PLAU (0.9985)	PRSS1 (0.9492)	CTSB (0.9379)	MMP9 (0.9186)	F2 (0.8717)	MMP13 (0.7251)
D-tartaric acid	ATP6V1C1 (0.9947)	ITGB3 (0.9907)	MTOR (0.9841)	PAPSS1 (0.9831)	RHEB (0.9811)	MYH9 (0.9802)	ANXA5 (0.9683)	AHCY (0.9658)	EIF4E (0.9652)	SDC4 (0.9608)
Sparsentan	F2 (0.9991)	AGTR1 (0.9990)	AVPR2 (0.9978)	EDNRB (0.9972)	KNG1 (0.9965)	OXTR (0.9960)	AVPR1A (0.9960)	PTGFR (0.9953)	EDNRA (0.9952)	TACR1 (0.9947)
ASP-4058	S1PR5 (0.9646)	EDNRA (0.9434)	PTGDR2 (0.9403)	CXCR1 (0.9399)	S1PR3 (0.9300)	S1PR1 (0.9185)	PTGER3 (0.9153)	LPAR1 (0.9038)	S1PR4 (0.9037)	ADORA2B (0.8802)
HOMOPHENYLALANINYLMETHANE	HRURF (0.9882)	CCDC200 (0.9882)	EDDM13 (0.9882)	SPTY2D1OS (0.9882)	OR2B8P (0.9882)	C13orf46 (0.9882)	OR52E1 (0.9882)	OR5AL1 (0.9882)	SMIM35 (0.9882)	PVALEF (0.9882)
Norethynodrel	CYP3A4 (0.9957)	CYP19A1 (0.9704)	PGR (0.9574)	SHBG (0.9561)	ALB (0.9504)	AR (0.9181)	ESR1 (0.9175)	HSD11B1 (0.9111)	ABCB1 (0.8470)	NR3C2 (0.8185)
(2R,6S)-6-{[methyl(3,4,5-trimethoxyphenyl)amino]methyl}-1,2,5,6,7,8-hexahydroquinazoline-2,4-diamine	DHFR (0.9993)	DHODH (0.9908)	DPYD (0.9871)	F10 (0.9693)	DHFR2 (0.9639)	ADA (0.9326)	XDH (0.8920)	DPP4 (0.8627)	SHMT1 (0.8591)	AKR1B1 (0.8108)
(2S)-1-[4-({6-[(2,6-Difluorophenyl)amino]-4-pyrimidinyl}amino)phenoxy]-3-(dimethylamino)-2-propanol	CDK2 (0.9989)	CCNA2 (0.8449)	CHEK1 (0.8378)	TP53 (0.7850)
4-HYDROXY-N-PROPARGYL-1(R)-AMINOINDAN	MAOB (0.9995)	MAOA (0.9989)	COMT (0.9960)	AANAT (0.9857)	DDC (0.9711)	NQO2 (0.9639)	DAO (0.9518)	SLC6A3 (0.9455)	SLC18A2 (0.9446)	PAOX (0.9367)
Nandrolone decanoate	CYP3A4 (0.9978)	CYP19A1 (0.9843)	ABCB1 (0.9812)	SHBG (0.9756)	CYP2D6 (0.9587)	CYP1A2 (0.9503)	CYP17A1 (0.9473)	CYP3A5 (0.9447)	CYP11A1 (0.9425)	SULT2A1 (0.9396)
N,4-Dimethyl-N-(1-phenyl-1H-pyrazol-5-yl)benzenesulfonamide	HRURF (0.9881)	FAM236B (0.9881)	FAM236A (0.9881)	ETDB (0.9881)	TEX13C (0.9881)	FAM205C (0.9881)	OR4E1 (0.9881)	C8orf89 (0.9881)	CD300H (0.9881)	TSTD3 (0.9881)
(Z)-2-[2-(4-methylpiperazin-1-yl)benzyl]diazenecarbothioamide	S100B (0.8337)	CELA1 (0.7535)
4-{4-[(5-hydroxy-2-methylphenyl)amino]quinolin-7-yl}-1,3-thiazole-2-carbaldehyde	LCK (0.9852)	MAPK14 (0.9794)	JAK2 (0.9529)	KRAS (0.9505)	RET (0.9281)	KDR (0.9262)	PIM1 (0.9202)	PDPK1 (0.8930)	FLT3 (0.8854)	MAPK1 (0.8595)
Ramosetron	CYP2D6 (0.9991)	CYP3A4 (0.9990)	CYP1A2 (0.9954)	CYP2C19 (0.9918)	CYP2B6 (0.9724)	MAOA (0.9708)	CYP3A5 (0.9626)	ABCB1 (0.9563)	CYP2C8 (0.9541)	CYP2C9 (0.9449)
BENZYL 6-BENZYL-5,7-DIOXO-6,7-DIHYDRO-5H-[1,3]THIAZOLO[3,2-C]PYRIMIDINE-2-CARBOXYLATE	CA2 (0.9965)	MMP9 (0.9949)	MMP13 (0.9837)	PRSS1 (0.9474)	CTSB (0.9349)	MMP12 (0.8801)	MMP2 (0.8748)	CELA1 (0.8498)	DPP4 (0.8256)	TP53 (0.8001)
12-Phenylheme	NQO1 (0.9932)	HMOX1 (0.9930)	NFE2L2 (0.9387)	PTGS2 (0.9339)	GSTP1 (0.9050)	PPARG (0.8877)	AKR1B1 (0.8670)	F10 (0.8607)	GSTM1 (0.8575)	XDH (0.7990)
Pentosan polysulfate	F2 (0.9701)	ALB (0.9633)	ABCB1 (0.9604)	SLCO1B1 (0.9574)	SLC22A6 (0.9453)	CYP3A4 (0.9423)	SLCO1B3 (0.9356)	ABCC4 (0.9285)	SLC15A1 (0.9166)	SLC22A8 (0.9028)
M-(N,N,N-Trimethylammonio)-2,2,2-Trifluoro-1,1-Dihydroxyethylbenzene	CA2 (0.9967)	ACHE (0.9907)	ALB (0.8704)	GPR119 (0.7552)	TTR (0.7468)
2-[{4-[(2S)-2-{[(Allyloxy)carbonyl]amino}-3-({4-[3-hydroxy-2-(methoxycarbonyl)phenoxy]butyl}amino)-3-oxopropyl]phenyl}(carboxycarbonyl)amino]benzoic acid	HSP90AA1 (0.9310)	PTPN1 (0.8775)
Metamfetamine	CYP3A4 (0.9955)	CYP2D6 (0.9952)	PRL (0.9929)	ALB (0.9913)	SLC6A3 (0.9912)	SLC6A2 (0.9849)	MAOA (0.9805)	SLC6A4 (0.9800)	ABCB1 (0.9798)	ADRA1A (0.9765)
Levamisole	FOLH1 (0.9820)	TYR (0.9797)	ALB (0.9796)	ANPEP (0.9776)	MPO (0.9762)	MME (0.9736)	F2 (0.9704)	DPP4 (0.9663)	TNF (0.9637)	TF (0.9585)
Dihydro-2-thioxo-5-((5-(2-(trifluoromethyl)phenyl)-2-furanyl)methyl)-4,6(1H,5H)-pyrimidinedione	CHRND (0.9995)	CHRNE (0.9995)	CHRNA4 (0.9994)	CHRNG (0.9994)	CHRNB1 (0.9993)	CHRNA2 (0.9992)	CHRNA7 (0.9992)	CHRNA6 (0.9989)	GRIA2 (0.9983)	CHRNA1 (0.9979)
Benzquinamide	CYP3A4 (0.9958)	ALB (0.9871)	ABCB1 (0.9847)	ADRA1A (0.9830)	ADRA1D (0.9805)	CHRM1 (0.9705)	ORM1 (0.9683)	HRH1 (0.9620)	CYP2D6 (0.9619)	HTR2B (0.9563)
Selamectin	CYP3A4 (0.9560)	CYP2D6 (0.7362)	CYP1A2 (0.7223)
Zicronapine	SLC6A3 (0.9839)	AANAT (0.9527)	MAOA (0.9460)	DRD2 (0.8568)	NOS1 (0.8544)	TH (0.8432)	AKR1B1 (0.8222)	COMT (0.8046)	SLC6A4 (0.7986)	CNR1 (0.7392)
Misoprostol	INS (0.9717)	PTH (0.9682)	EDN1 (0.9519)	GNRH1 (0.9418)	TNF (0.9392)	ADA (0.9390)	GHRH (0.9364)	NOS2 (0.9348)	TAC1 (0.9341)	CXCL8 (0.9326)
Triethylenetetramine	ALB (0.9866)	TF (0.9388)	F2 (0.8369)	TTR (0.8279)	PRSS1 (0.8229)	SERPINC1 (0.7343)	CYP3A4 (0.7306)	UGT1A1 (0.7231)	APP (0.7183)	AGTR1 (0.7149)
Enoximone	PDE3A (0.9836)	PDE4A (0.9809)	PDE5A (0.9771)	KCNMB2 (0.9659)	PDE3B (0.9644)	PDE10A (0.9537)	NPPA (0.9212)	NOS1 (0.9149)	PDE4D (0.8926)	KCNMB1 (0.8898)
Butyrfentanyl	CYP3A4 (0.9997)	CYP2D6 (0.9981)	CYP1A2 (0.9632)	CYP2C19 (0.9631)	CYP2C8 (0.9368)	CYP2C9 (0.8949)	ALB (0.8716)	HRH1 (0.8557)	HTR6 (0.8454)	HTR4 (0.8387)
Emodin	CDKN1A (0.9879)	HMOX1 (0.9875)	NFE2L2 (0.9863)	MTOR (0.9853)	HIF1A (0.9848)	PTGS2 (0.9844)	PTEN (0.9843)	TP53 (0.9815)	CDK2 (0.9814)	EGFR (0.9810)
Cortisone	CYP3A4 (0.9990)	ALB (0.9970)	INS (0.9933)	SHBG (0.9914)	HSD11B1 (0.9858)	CYP1A2 (0.9826)	CYP11B1 (0.9823)	CYP19A1 (0.9795)	TNF (0.9763)	PTGS2 (0.9763)
Estradiol acetate	CYP3A4 (0.9998)	ABCB1 (0.9978)	SLC22A11 (0.9977)	SLCO1B1 (0.9976)	CYP2C19 (0.9969)	ALB (0.9969)	CYP3A5 (0.9968)	UGT1A1 (0.9965)	SLCO1B3 (0.9964)	CYP2C8 (0.9964)
1-(9-ethyl-9H-carbazol-3-yl)-N-methylmethanamine	HRURF (0.9882)	PRY2 (0.9882)	FAM236B (0.9882)	SMIM9 (0.9882)	XNDC1N (0.9882)	CCDC163 (0.9882)	KRTAP20-4 (0.9882)	ZNF729 (0.9882)	GLYATL1B (0.9882)	B3GALT9 (0.9882)
PF-06651600	LCK (0.9868)	JAK3 (0.9860)	JAK1 (0.9715)	JAK2 (0.9691)	RET (0.9559)	IL2RG (0.9545)	TYK2 (0.9509)	PIK3CA (0.9473)	MERTK (0.9418)	ITK (0.9409)
(2S,3S,4E,6E,8S,9S)-3-amino-9-methoxy-2,6,8-trimethyl-10-phenyldeca-4,6-dienoic acid	PPP2R1A (0.9966)	CSNK1E (0.9828)	PPP2CA (0.9802)	HSP90AA1 (0.9686)	PLK1 (0.9418)	CDK1 (0.9365)	CDK2 (0.9334)	PPP2R5C (0.9286)	PPP2CB (0.9194)	PRKACA (0.9162)
Xanthinol	ATP5F1A (0.9994)	SDHA (0.9990)	AHCY (0.9989)	CS (0.9989)	ADSS1 (0.9982)	ATP5F1B (0.9980)	GLUD2 (0.9976)	PKM (0.9975)	CMPK1 (0.9964)	MDH2 (0.9963)
Troxacitabine	DPYD (0.9538)	TYMP (0.9426)	DHFR (0.9365)	TYMS (0.9335)	RAD51 (0.9006)	PNP (0.8992)	MGMT (0.8894)	FPGS (0.8649)	PCNA (0.8363)	NME1 (0.8212)
Ginkgolide A	SLC6A3 (0.9829)	GRIA2 (0.9746)	CHRNB2 (0.9629)	AANAT (0.9530)	GLRA1 (0.9499)	CHRNA4 (0.9337)	CHRNA7 (0.9334)	COMT (0.8888)	CHRNA9 (0.8149)	OAZ3 (0.8025)
N-Ethylretinamide	RBP4 (0.8056)	NR3C1 (0.7604)	TP53 (0.7172)	HIF1A (0.7141)
Bempedoic acid	CYP3A4 (0.9661)	DPP4 (0.8425)
(5R,6S,8S)-8-[3-(AMINOMETHYL)PHENYL]-6-HYDROXY-5-ISOPROPYL-3-OXO-1-PHENYL-2,7-DIOXA-4-AZA-6-PHOSPHANONAN-9-OIC ACID 6-OXIDE	HRURF (0.9881)	FAM205C (0.9881)	TMEM210 (0.9881)	TAS2R36 (0.9881)	EDDM13 (0.9881)	SPTY2D1OS (0.9881)	C13orf46 (0.9881)	TAS2R33 (0.9881)	BRD3OS (0.9881)	OOSP1 (0.9881)
Lonidamine	CYP3A4 (0.9866)	MYC (0.9863)	CDK2 (0.9839)	HSP90AA1 (0.9818)	CDKN1A (0.9778)	CCNA2 (0.9777)	ESR1 (0.9759)	PGR (0.9694)	ALB (0.9686)	AR (0.9679)
Neamine	ALB (0.9917)	F2 (0.9027)	CA2 (0.8098)	TTR (0.7810)	FGB (0.7707)	PLAT (0.7684)	CYP3A4 (0.7555)	PRSS1 (0.7382)	AGTR1 (0.7202)	CA12 (0.7193)
O-Benzylsulfonyl-Serine	PRSS1 (1.0000)	CTSG (0.9955)	PRSS3 (0.9951)	CELA1 (0.9934)	CTRB1 (0.9906)	PRSS2 (0.9775)	CTSB (0.9768)	F10 (0.9767)	LYZ (0.9753)	CTSH (0.9651)
4-(6-HYDROXY-1H-INDAZOL-3-YL)BENZENE-1,3-DIOL	ESR1 (0.9819)	NCOA2 (0.9751)	ESR2 (0.9704)	THRB (0.9655)	AR (0.9599)	NCOA1 (0.9597)	RARA (0.9251)	RXRA (0.8948)	THRA (0.8530)	NR5A1 (0.8306)
6-(3-BROMO-2-NAPHTHYL)-1,3,5-TRIAZINE-2,4-DIAMINE	HSP90AA1 (0.9999)	HSP90AB1 (0.9812)	PRKACA (0.9027)	ATP1A1 (0.8292)
Pazufloxacin	CYP3A4 (0.9978)	CYP1A2 (0.9144)	ABCB1 (0.8850)	CYP3A5 (0.7595)	ABCG2 (0.7412)
AKN-028	FLT3 (0.9859)	KIT (0.9466)	MET (0.9406)	ERBB2 (0.8944)	CDK2 (0.8909)	KDR (0.8899)	FGFR2 (0.8801)	JAK2 (0.8775)	PDGFRA (0.8016)	FGFR1 (0.7968)
Forodesine	TYMS (0.9231)	TYMP (0.9045)	PCNA (0.8819)	PNP (0.8380)	CDA (0.7993)	HMOX1 (0.7783)	NME1 (0.7629)	CDK2 (0.7416)	TK1 (0.7399)	HOXA10 (0.7347)
1-{4-[4-Amino-6-(4-methoxyphenyl)furo[2,3-d]pyrimidin-5-yl]phenyl}-3-[2-fluoro-5-(trifluoromethyl)phenyl]urea	KDR (0.9987)	FLT4 (0.9983)	TEK (0.9969)	MET (0.9967)	CSF1R (0.9906)	PDGFRB (0.9778)	FLT1 (0.9693)	RET (0.9349)	KIT (0.8015)	ALK (0.7851)
Hyperforin	ABCG2 (0.9945)	CA2 (0.9920)	ABCC4 (0.9905)	CYP3A4 (0.9902)	ABCB1 (0.9878)	SLC47A2 (0.9877)	ABCC1 (0.9860)	SLCO4A1 (0.9857)	ABCC2 (0.9832)	SLCO1B3 (0.9827)
Chromium gluconate	CYB5A (0.9245)	ALB (0.8634)	TF (0.8466)	CYP3A4 (0.7643)	CFTR (0.7293)
Voclosporin	MTOR (0.9377)	CYP3A4 (0.9341)	CDK2 (0.9190)	F2 (0.8951)	KRAS (0.8470)	KDR (0.8154)	MAPK14 (0.8126)	PTGS2 (0.8058)	PIK3CA (0.7874)	PTEN (0.7726)
alpha-L-iduronic acid	F2 (0.9984)	PRSS1 (0.9981)	F7 (0.9976)	F10 (0.9973)	PROC (0.9964)	F11 (0.9912)	SERPINA5 (0.9892)	F9 (0.9837)	CPB1 (0.9828)	SERPINC1 (0.9777)
Cenisertib	CDK2 (0.9988)	HSP90AA1 (0.9915)	AURKA (0.9913)	ALK (0.9860)	CDK1 (0.9845)	CHEK1 (0.9831)	AURKB (0.9652)	CCNA2 (0.9605)	PLK1 (0.9589)	CDKN1A (0.9534)
6-[(Z)-AMINO(IMINO)METHYL]-N-[3-(CYCLOPENTYLOXY)PHENYL]-2-NAPHTHAMIDE	PRSS1 (1.0000)	PLG (1.0000)	MMP12 (1.0000)	KLK1 (0.9997)	PROC (0.9997)	CTRB1 (0.9996)	F2 (0.9995)	PLAT (0.9991)	F10 (0.9990)	KLKB1 (0.9989)
4'-Deoxy-4'-Acetylyamino-Pyridoxal-5'-Phosphate	GOT1 (0.9759)	AGXT (0.9625)	ARG2 (0.9452)	GLUD1 (0.9424)	GOT2 (0.9339)	AKR1B1 (0.9003)	ALDOB (0.8993)	AHCY (0.8707)	SHMT1 (0.7666)	ODC1 (0.7284)
(1R)-2-amino-1-[3-(trifluoromethyl)phenyl]ethanol	PNMT (0.9220)	AANAT (0.8686)
Nanatinostat	HDAC8 (0.9995)	HDAC3 (0.9993)	HDAC1 (0.9991)	HDAC9 (0.9974)	HDAC2 (0.9965)	HDAC10 (0.9941)	HDAC4 (0.9926)	HDAC5 (0.9860)	KAT2B (0.9859)	HDAC6 (0.9698)
Vandetanib	EPHA2 (0.9989)	FLT3 (0.9988)	ALK (0.9987)	DDR2 (0.9987)	FGFR2 (0.9986)	EPHA8 (0.9986)	BRAF (0.9986)	FGFR1 (0.9983)	FLT4 (0.9983)	PDGFRA (0.9982)
Revefenacin	CYP3A4 (0.9998)	CYP2D6 (0.9986)	ALB (0.9930)	ABCB1 (0.9907)	CYP1A2 (0.9900)	UGT1A1 (0.9818)	CYP2C19 (0.9804)	CYP3A5 (0.9430)	CYP2C8 (0.9029)	UGT1A4 (0.8937)
N-methylnicotinamide	CYP3A4 (0.9693)	ALB (0.9538)	UGT1A1 (0.9214)	UGT1A9 (0.9063)	UGT1A3 (0.8518)	CYP1A1 (0.8329)	CYP1A2 (0.8135)	UGT2B7 (0.7805)	CYP2E1 (0.7797)	ORM1 (0.7711)
Sinapoyl coenzyme A	COMTD1 (0.9491)	GPR35 (0.9317)	PYGM (0.8860)	AMY2B (0.8224)	SLC18A2 (0.7564)	GGPS1 (0.7002)
Magnesium salicylate	ALB (0.9933)	CYP3A4 (0.9702)	SLC15A2 (0.9694)	PTGS1 (0.9683)	SLC22A6 (0.9367)	PTGS2 (0.9344)	SLC12A1 (0.9208)	SLC22A8 (0.9034)	ORM1 (0.9029)	REN (0.9020)
Epinephrine	INS (0.9996)	CYP3A4 (0.9987)	ALB (0.9987)	PRL (0.9983)	BGLAP (0.9982)	PTH (0.9981)	TNF (0.9976)	CYP2D6 (0.9974)	ABCB1 (0.9973)	GH1 (0.9972)
Clotiazepam	GABRB3 (1.0000)	GABRA1 (1.0000)	GABRA6 (1.0000)	GABRA2 (1.0000)	GABRG1 (1.0000)	GABRB1 (1.0000)	GABRA5 (1.0000)	GABRA3 (1.0000)	GABRE (1.0000)	GABRA4 (1.0000)
CRA-9334	PRSS1 (0.9994)	CELA1 (0.9889)	TTR (0.9536)	CPB1 (0.7426)
Etodolac	CYP3A4 (0.9955)	ALB (0.9923)	PTGS2 (0.9727)	ABCB1 (0.9712)	PTGS1 (0.9672)	CYP2D6 (0.9670)	TNF (0.9662)	UGT1A1 (0.9655)	TSC22D3 (0.9625)	CYP2E1 (0.9607)
Cinalukast	TBXA2R (0.9889)	PLSCR3 (0.9768)	AVPR1A (0.9757)	PTGFR (0.9740)	HRH1 (0.9726)	KCNK1 (0.9724)	FDPS (0.9613)	GAA (0.9580)	CYSLTR1 (0.9573)	S100A13 (0.9549)
Acarbose Derived Hexasaccharide	AMY2A (0.9977)	AMY2B (0.9968)	PYGM (0.9253)	PRSS1 (0.9076)	DHFR2 (0.8779)
2-amino-6-[2-(1H-indol-6-yl)ethyl]pyrimidin-4(3H)-one	BACE1 (0.9814)	MME (0.9633)	PRSS1 (0.9501)	APP (0.9192)
Rufloxacin	CYP3A4 (0.9968)	CYP1A2 (0.9540)	ABCB1 (0.9255)	CYP3A5 (0.8462)	ALB (0.8076)	CYP3A7 (0.8001)	CYP1A1 (0.7388)
Indole-3-carbinol	PIK3CA (0.9887)	CDK2 (0.9811)	MTOR (0.9622)	PTEN (0.9478)	CHEK1 (0.9466)	PIK3CG (0.9372)	CDKN1A (0.9362)	KDR (0.9337)	EGFR (0.9330)	PLK1 (0.9310)
Merimepodib	AHCY (0.8782)	LTA4H (0.7844)
THIENO[3,2-B]PYRIDINE-2-SULFONIC ACID [2-OXO-1-(1H-PYRROLO[2,3-C]PYRIDIN-2-YLMETHYL)-PYRROLIDIN-3-YL]-AMIDE	PRSS1 (0.9998)	F10 (0.9998)	F7 (0.9997)	F2 (0.9938)	F9 (0.9866)	F11 (0.9864)	PLAT (0.9843)	SERPINA5 (0.9615)	HPN (0.9543)	ACE2 (0.9489)
Ligandrol	ESR2 (0.9879)	NR3C1 (0.9852)	AR (0.9811)	ESR1 (0.9776)	PGR (0.9420)	THRA (0.8894)	RARA (0.8663)	AHR (0.8430)	CDK2 (0.8347)	CTNNB1 (0.7850)
Boldione	CYP19A1 (0.9802)	HSD11B1 (0.9684)	CYP3A4 (0.8911)	XDH (0.8757)	AHR (0.8718)	CYP1A1 (0.8620)	NR1I2 (0.8347)	CYP17A1 (0.8329)	HSD3B1 (0.8046)
5-hydroxyvaleric acid	ALAD (0.9719)	DPP4 (0.7284)
Olaparib	CYP3A4 (0.9987)	SKP2 (0.9947)	CCNA2 (0.9946)	CDK2 (0.9928)	CCNE1 (0.9914)	CDKN1A (0.9899)	ABCB1 (0.9895)	MYC (0.9895)	CYP3A5 (0.9848)	CCNA1 (0.9842)
4-{[4-(4-fluoro-3-methylphenyl)-1,3-thiazol-2-yl]amino}-2-hydroxybenzoic acid	GSTM1 (0.9641)	AR (0.9241)	HSD11B1 (0.9214)	THRB (0.9186)	ALOX5 (0.8946)	THRA (0.8937)	LTA4H (0.8903)	HSP90AA1 (0.8665)	CYP1A1 (0.8658)	NR3C1 (0.8641)
4-(2-(1H-IMIDAZOL-4-YL)ETHYLAMINO)-2-(PHENYLAMINO)PYRAZOLO[1,5-A][1,3,5]TRIAZINE-8-CARBONITRILE	CDK2 (0.9973)	CSNK2A1 (0.9917)	PIM1 (0.9760)	CSNK2B (0.8577)	GSK3B (0.7008)
4-(2-amino-1,3-thiazol-4-yl)phenol	LTA4H (0.9931)	HBB (0.9761)	NOS3 (0.9679)	EPHX2 (0.9667)	PRSS1 (0.9407)	G6PD (0.8945)	CAT (0.8622)	MME (0.7997)	XDH (0.7439)	GLO1 (0.7355)
CP-547632	KDR (0.9897)	EPHA2 (0.8008)	MET (0.7374)
Lacidipine	CYP3A4 (0.9978)	ADRA1A (0.9410)	CYP2D6 (0.8713)	ADRB1 (0.8136)	PTGS1 (0.7866)	ADRA1B (0.7183)
N-[[2-METHYL-4-HYDROXYCARBAMOYL]BUT-4-YL-N]-BENZYL-P-[PHENYL]-P-[METHYL]PHOSPHINAMID	MMP9 (0.9998)	MMP13 (0.9995)	MMP2 (0.9995)	MMP12 (0.9982)	MMP1 (0.9980)	MMP3 (0.9966)	MMP8 (0.9796)	PLAU (0.9720)	SERPINE1 (0.9361)	CTSK (0.9333)
(R)-3-BROMO-2-HYDROXY-2-METHYL-N-[4-NITRO-3-(TRIFLUOROMETHYL)PHENYL]PROPANAMIDE	HRURF (0.9881)	PRY2 (0.9881)	FAM236B (0.9881)	SMIM9 (0.9881)	XNDC1N (0.9881)	KRTAP20-4 (0.9881)	ZNF729 (0.9881)	GLYATL1B (0.9881)	B3GALT9 (0.9881)	CCDC163 (0.9881)
Lornoxicam	ALB (0.9972)	CYP3A4 (0.9945)	CYP2C19 (0.9852)	PTGS2 (0.9815)	CYP2C8 (0.9797)	CYP2C9 (0.9757)	CYP2B6 (0.9706)	UGT1A9 (0.9704)	UGT1A1 (0.9699)	CXCL8 (0.9680)
N-[2-(1-Formyl-2-Methyl-Propyl)-1-(4-Piperidin-1-Yl-but-2-Enoyl)-Pyrrolidin-3-Yl]-Methanesulfonamide	CELA1 (0.9977)	PRSS1 (0.9973)	F10 (0.8416)	CPB1 (0.7693)	TTR (0.7413)
SB-409513	CDK2 (0.9824)	GSK3B (0.9587)	MTOR (0.9574)	CSNK2A1 (0.9454)	PIM1 (0.9385)	MAP2K1 (0.8779)	CTNNB1 (0.8334)	CSNK2B (0.7933)	TP53 (0.7640)	APC (0.7591)
3-[5-(3-nitrophenyl)thiophen-2-yl]propanoic acid	CDK2 (0.9892)	AKR1B1 (0.9722)	EGLN1 (0.8259)	XIAP (0.8137)	CASP3 (0.7524)	GPI (0.7446)	TP53 (0.7129)
Phencyclidine	ALB (0.9978)	INS (0.9937)	GRIA2 (0.9932)	TNF (0.9921)	FOS (0.9911)	SLC6A3 (0.9890)	BDNF (0.9861)	IL6 (0.9848)	HTR3A (0.9846)	CYP3A4 (0.9837)
L-thioproline	ODC1 (0.9392)	AKR1B1 (0.9382)	TP53 (0.9284)	PARP1 (0.9224)	CDK2 (0.9051)	NQO1 (0.8865)	APEX1 (0.8823)	DHFR (0.8809)	ANXA5 (0.8759)	GSTP1 (0.8530)
Budiodarone	CACNA1C (0.9995)	CACNA1D (0.9994)	CACNA1S (0.9989)	CACNA1H (0.9987)	CACNG1 (0.9983)	CACNA1B (0.9980)	CACNB2 (0.9977)	SCN5A (0.9973)	CACNA2D1 (0.9972)	KCNA5 (0.9969)
Amelubant	F2 (0.9982)	PTGFR (0.9930)	EDNRB (0.9929)	AVPR1A (0.9928)	CYSLTR1 (0.9928)	AGTR1 (0.9926)	F2RL2 (0.9923)	LTB4R (0.9917)	F2RL3 (0.9916)	P2RY2 (0.9899)
1,4-Butanediol	HDAC8 (0.9834)	HDAC6 (0.9728)	PLA2G2A (0.9548)	HDAC3 (0.9523)	HDAC4 (0.9284)	ARG2 (0.9057)	NOS3 (0.9027)	LTA4H (0.8827)	HSP90AA1 (0.8781)	F2 (0.8776)
5'-O-(L-Cysteinylsulfamoyl)adenosine	EPRS1 (0.9986)	NQO2 (0.9981)	MARS1 (0.9969)	METAP2 (0.9967)	YARS1 (0.9956)	IARS1 (0.9952)	KARS1 (0.9907)	WARS1 (0.9904)	ASNS (0.9899)	GARS1 (0.9625)
4-((3r,4s,5r)-4-Amino-3,5-Dihydroxy-Hex-1-Ynyl)-5-Fluoro-3-[1-(3-Methoxy-1h-Pyrrol-2-Yl)-Meth-(Z)-Ylidene]-1,3-Dihydro-Indol-2-One	CDK2 (0.9994)
SR12813	RXRA (0.9975)	NCOA2 (0.9553)	NCOA1 (0.9363)	PPARA (0.9152)	VDR (0.8819)	HSD11B1 (0.8501)	ESR1 (0.8495)	NR1H3 (0.8339)	NR1H4 (0.8169)	SHBG (0.8137)
Pimonidazole	ODC1 (0.7893)	AR (0.7856)	MME (0.7307)
Cinnamyl alcohol	ALB (0.9916)	CYB5A (0.9782)	CYP3A4 (0.9413)	UGT1A1 (0.9008)	AOX1 (0.8988)	CYP1A1 (0.8916)	MAOA (0.8505)	CYP2D6 (0.8460)	UGT1A3 (0.8428)	CYP2E1 (0.7671)
(3AALPHA,4ALPHA,7ALPHA,7AALPHA)- 3A,4,7,7A-TETRAHYDRO-2-(4-NITRO-1-NAPHTHALENYL)-4,7-ETHANO-1H-ISOINDOLE-1,3(2H)-DIONE	PGR (0.9466)	AR (0.9450)
Mosapride	CYP3A4 (0.9954)	CYP2D6 (0.9943)	ALB (0.9814)	HTR2A (0.9806)	HTR1A (0.9794)	NAT1 (0.9774)	HTR6 (0.9750)	OPRK1 (0.9738)	SLC6A4 (0.9717)	HTR2C (0.9713)
5-[1-(4-methoxyphenyl)-1H-benzimidazol-6-yl]-1,3,4-oxadiazole-2(3H)-thione	GSK3B (0.9877)	CDK2 (0.9737)	PIM1 (0.9572)	CHEK1 (0.8180)	ATM (0.7719)
Formoterol	CYP3A4 (0.9995)	CYP2C19 (0.9962)	CYP2C8 (0.9955)	CYP2D6 (0.9935)	CYP2C9 (0.9925)	CYP3A5 (0.9899)	CYP1A2 (0.9883)	ABCB1 (0.9811)	ALB (0.9809)	CYP2B6 (0.9581)
Osilodrostat	CYP3A4 (0.9945)	CYP19A1 (0.9926)	HSD11B1 (0.9913)	CYP11B2 (0.9809)	NR1I2 (0.9776)	AKR1D1 (0.9679)	HSD3B1 (0.9591)	CYP11B1 (0.9580)	HSD11B2 (0.9483)	NR1I3 (0.9402)
Decernotinib	JAK1 (0.9945)	TYK2 (0.9858)	JAK2 (0.9807)	PDGFRB (0.9579)	JAK3 (0.9242)	FLT3 (0.9172)	KDR (0.9130)	LCK (0.9118)	EGFR (0.8969)	ERBB2 (0.8847)
Hexestrol	ALB (0.9982)	CYP3A4 (0.9978)	PGR (0.9662)	CYP1A1 (0.9647)	UGT1A1 (0.9557)	NR1I2 (0.9545)	NR3C2 (0.9541)	NR3C1 (0.9505)	CYP19A1 (0.9403)	ESR1 (0.9397)
Quinalizarin	CDK2 (0.9991)	CSNK2A1 (0.9864)	AURKA (0.9756)	GSK3B (0.9686)	PIM1 (0.9464)	CTNNB1 (0.9412)	CSNK2B (0.9350)	CDK1 (0.9299)	VHL (0.9285)	CCNA2 (0.9252)
Azilsartan medoxomil	REN (0.9460)	F2 (0.9326)	CYP3A4 (0.9056)	CA2 (0.8879)	ACE (0.8647)	ALB (0.8539)	AGTR1 (0.8457)	AGT (0.8123)	GGPS1 (0.7910)	ANPEP (0.7878)
Bedaquiline	CYP3A4 (0.9871)	HRH1 (0.8860)	CYP1A2 (0.8813)	ABCB1 (0.8145)	CYP2D6 (0.7772)	CHRM3 (0.7362)	ADRA1A (0.7355)	CYP2C8 (0.7280)	P2RY1 (0.7029)	P2RY2 (0.7015)
ONT-093	CYP3A4 (0.9995)	ABCB1 (0.9952)	CYP3A5 (0.9751)	ABCB5 (0.9621)	CYP2C8 (0.9313)	ABCG2 (0.9247)	CYP1A2 (0.9195)	HMGCR (0.8681)	UGT1A1 (0.8521)	PTGS2 (0.8125)
2-Hydroxyethyl Disulfide	PRSS1 (0.9953)	GSTM4 (0.9828)	EPHX2 (0.9779)	GSTM1 (0.9739)	GSTA1 (0.9705)	LTA4H (0.9693)	ALOX5 (0.9335)	GSTP1 (0.8988)	GLO1 (0.8925)	PTGES3 (0.8656)
Methylumbelliferyl chitotriose	LYZ (0.9937)	PRSS1 (0.9770)	CTSG (0.9644)	ELANE (0.9601)	TTR (0.9562)	MME (0.9511)	LTA4H (0.9485)	CTSB (0.9250)	DPP4 (0.7824)	CELA1 (0.7664)
Talsaclidine	CHRM5 (0.9974)	CHRM3 (0.9968)	CHRM4 (0.9965)	CHRM2 (0.9950)	HTR2C (0.9938)	ADRA1D (0.9927)	CHRM1 (0.9914)	ADRA1A (0.9858)	HRH1 (0.9752)	HTR2A (0.9451)
Toluene	CYP3A4 (0.9926)	COMT (0.9798)	CHRNA4 (0.9783)	SLC6A3 (0.9777)	CYP2E1 (0.9758)	CHRNA7 (0.9711)	CHRNB2 (0.9709)	PRL (0.9692)	ALB (0.9676)	BCHE (0.9672)
2-(Acetylamino)-2-Deoxy-6-O-Methyl-Alpha-D-Allopyranose	LYZ (0.9988)	LTA4H (0.9965)	CHIT1 (0.9954)	CTSH (0.9910)	CTSB (0.9879)	LTF (0.9816)	ELANE (0.9807)	EPHX2 (0.9795)	CTSG (0.9748)	CTSS (0.9657)
(3-Carboxy-2-(R)-Hydroxy-Propyl)-Trimethyl-Ammonium	CRAT (0.9984)	CROT (0.9970)	HMGCL (0.9936)	PAOX (0.9881)	ACOX1 (0.9851)	EPHX2 (0.9849)	AGXT (0.9819)	ACADS (0.9709)	ACOT4 (0.9667)	PIPOX (0.9656)
Pentanal	HSP90AA1 (0.9935)	NEK2 (0.9836)	AURKA (0.9808)	CDK1 (0.9696)	PLK1 (0.9647)	CSNK1E (0.9639)	PRKACA (0.9572)	CDK2 (0.9459)	PLK4 (0.9199)	CSNK2A1 (0.8529)
Alprenolol	ALDOC (0.9897)	KCNH2 (0.9871)	CDC20 (0.9848)	IFRD2 (0.9840)	ADRB2 (0.9822)	SPAG4 (0.9820)	STUB1 (0.9816)	ACAT2 (0.9811)	MRPL12 (0.9809)	ATP6V1D (0.9807)
Nitrazepam	GABRA6 (1.0000)	GABRA5 (1.0000)	GABRB2 (1.0000)	GABRA1 (1.0000)	GABRA4 (1.0000)	GABRQ (1.0000)	GABRA3 (1.0000)	GABRA2 (1.0000)	GABRD (0.9999)	GABRB3 (0.9999)
Tempol	ALB (0.9817)	INS (0.8944)	F2 (0.8845)	ACHE (0.8740)	TTR (0.8246)	PNLIP (0.8014)	CA2 (0.7996)	REN (0.7894)	ACE2 (0.7733)	GPR119 (0.7522)
Inositol	INS (0.9983)	ALB (0.9972)	TNF (0.9944)	IL6 (0.9911)	PRL (0.9880)	GH1 (0.9865)	IGF1 (0.9852)	GPR119 (0.9849)	ADORA2A (0.9844)	CXCL8 (0.9830)
PD173955	ALK (0.9984)	FLT3 (0.9981)	LCK (0.9973)	EPHA7 (0.9973)	EPHA2 (0.9973)	FLT4 (0.9970)	CSF1R (0.9969)	FGFR4 (0.9950)	FRK (0.9945)	DDR2 (0.9944)
6,4'-Dihydroxy-3-Methyl-3',5'-Dibromoflavone	HRURF (0.9881)	C11orf97 (0.9881)	ZNF487 (0.9881)	IQANK1 (0.9881)	SPDYE13 (0.9881)	PRRT1B (0.9881)	SPDYE15 (0.9881)	OR4N4C (0.9881)	PERCC1 (0.9881)	CPHXL (0.9881)
AZD-3839	BACE1 (0.9966)	REN (0.8796)	F2 (0.8757)	APP (0.8471)	MME (0.8275)	DPP4 (0.7700)
(9S,10S)-9-(S-glutathionyl)-10-hydroxy-9,10-dihydrophenanthrene	GSTM1 (0.9891)	ALOX5 (0.9779)	GSTP1 (0.9748)	GSTA1 (0.9678)	CYP3A4 (0.9032)	CYP1A1 (0.8824)	GSTA2 (0.8791)	EPHX2 (0.7829)	HPGDS (0.7536)
Xylazine	MAOA (0.9661)	HTR1A (0.9333)	SLC6A4 (0.9292)	PRL (0.9112)	ADRB3 (0.8988)	ADRB1 (0.8970)	HTR3A (0.8794)	ADRA1A (0.8774)	SLC6A3 (0.8639)	ALB (0.8608)
Fulvestrant	CCNF (0.9994)	BIRC5 (0.9991)	NCAPH (0.9990)	H2BC21 (0.9990)	ZWINT (0.9989)	CDCA8 (0.9988)	RUVBL1 (0.9987)	NUP85 (0.9987)	KIF2C (0.9987)	CKS1B (0.9986)
Trinitrotoluene	HSP90AA1 (0.9989)	CDK2 (0.9974)	DHFR (0.9955)	TUBB1 (0.9939)	TUBB4A (0.9937)	AURKA (0.9915)	NQO2 (0.9909)	TUBB2A (0.9904)	CDK1 (0.9853)	AKR1B1 (0.9847)
(4R)-4-(3-butoxy-4-methoxybenzyl)imidazolidin-2-one	PDE4A (0.9998)	PDE4D (0.9997)	PDE4C (0.9989)	PDE3A (0.9987)	PDE5A (0.9979)	PDE4B (0.9978)	PDE10A (0.9950)	PDE3B (0.9906)	NOS1 (0.9780)	PDE9A (0.9739)
1-[(4S)-4-amino-5-(1,3-benzothiazol-2-yl)-5-oxopentyl]guanidine	F2 (0.9983)	PLAU (0.9772)	AHR (0.9700)	ALB (0.9510)	AR (0.9470)	AGT (0.9296)	PRSS1 (0.9227)	F10 (0.9134)	F7 (0.9105)	TP53 (0.8954)
Octasulfur	DHFR (0.9541)	FPGS (0.9475)	TYMS (0.9345)	LIG1 (0.9312)	GGPS1 (0.9289)	FEN1 (0.9187)	FOLH1 (0.9138)	CDC25B (0.9124)	ABCC1 (0.9117)	RAD51 (0.9093)
N-(4-PHENYLAMINO-QUINAZOLIN-6-YL)-ACRYLAMIDE	HSP90AA1 (0.9920)	KDR (0.9864)	KRAS (0.9835)	EGFR (0.9791)	ERBB2 (0.9754)	RET (0.9747)	SRC (0.9733)	MET (0.9722)	BRAF (0.9706)	MAP2K1 (0.9704)
1-METHYL-3-TRIFLUOROMETHYL-1H-THIENO[2,3-C]PYRAZOLE-5-CARBOXYLIC ACID (2-MERCAPTO-ETHYL)-AMIDE	CASP1 (0.9636)	KDR (0.9499)	CTSB (0.9411)	PRSS1 (0.9338)	ACTA1 (0.9130)	CASP3 (0.9073)	F10 (0.8881)	TLR2 (0.8638)	ANXA5 (0.8614)	AKR1B1 (0.7926)
Asoprisnil	PGR (0.9957)	AR (0.9923)	ESR1 (0.9823)	NR3C1 (0.9748)	NR3C2 (0.9345)	ESR2 (0.9007)	CYP3A4 (0.8763)	SHBG (0.7389)	CYP19A1 (0.7268)
2-(3-METHYLPHENYL)-1H-INDOLE-5-CARBOXIMIDAMIDE	PRSS1 (0.9988)	CA2 (0.9818)	CELA1 (0.7370)
1-[2-DEOXYRIBOFURANOSYL]-2,4-DIFLUORO-5-METHYL-BENZENE-5'MONOPHOSPHATE	POLK (0.9923)	MAN1B1 (0.9266)	MAN2A1 (0.7217)
6-(5-BROMO-2-HYDROXYPHENYL)-2-OXO-4-PHENYL-1,2-DIHYDROPYRIDINE-3-CARBONITRILE	PIM1 (0.9932)	CDK2 (0.9386)	CSNK2B (0.8797)	CSNK2A1 (0.8504)	CSNK1G3 (0.8272)	FNTB (0.7826)	ACVR1B (0.7044)
Eluxadoline	CYP3A4 (0.9928)	SLCO1B1 (0.9883)	ALB (0.9791)	SLCO1B3 (0.9564)	CYP2D6 (0.9440)	UGT1A1 (0.9311)	CYP1A2 (0.9178)	SLC22A6 (0.8669)	ABCC2 (0.8455)	NR1I2 (0.8352)
Gibberellic acid	RNASE1 (0.9919)	GUSB (0.9910)	MAN2A1 (0.9865)	TTR (0.9767)	HSD11B1 (0.9734)	CPN1 (0.9711)	DPYD (0.9704)	SUGCT (0.9675)	CPQ (0.9657)	FOLH1 (0.9591)
Cyclohexyl-pentyl-maltoside	CYP3A4 (0.9997)	CYP1A1 (0.9816)	CYP2B6 (0.9729)	CYP1A2 (0.9694)	CYP2A6 (0.9674)	CYP2E1 (0.9671)	CYP2C19 (0.9616)	ABCB1 (0.9133)	CYP2C8 (0.8909)	CYP3A5 (0.8738)
1,4-Dideoxy-O2-Sulfo-Glucuronic Acid	ANXA5 (0.9955)	MTOR (0.9742)	FGF2 (0.9549)	ABCB5 (0.9438)	PYGM (0.9368)	F10 (0.9120)	TNF (0.9008)	CASP3 (0.8975)	DPP4 (0.8971)	CA2 (0.8962)
5,8-dimethoxy-1,4-dimethylquinolin-2(1H)-one	NQO2 (0.9988)	AKR1B1 (0.9816)	EPHX2 (0.9801)	PPAT (0.9751)	IMPA2 (0.9594)	PAOX (0.9255)	SDHA (0.9232)	AHCY (0.9157)	PYGM (0.9124)	ALDH2 (0.9057)
Dotarizine	CYP2D6 (0.9977)	CYP3A4 (0.9936)	KCNH2 (0.9892)	CACNB2 (0.9873)	CACNA1I (0.9828)	CACNA1C (0.9757)	CACNA1D (0.9753)	CACNA1H (0.9718)	SIGMAR1 (0.9708)	HTR2A (0.9632)
Fenoxazoline	F10 (0.9036)	NISCH (0.8958)	F2 (0.8461)	LTA4H (0.8420)	GAA (0.8143)	GGPS1 (0.7844)
N-{2-methyl-5-[(6-phenylpyrimidin-4-yl)amino]phenyl}methanesulfonamide	BACE1 (0.9563)	PRSS1 (0.9361)	APP (0.9038)	CTRB1 (0.8647)	CTSB (0.7382)
Eslicarbazepine acetate	SCN9A (0.9999)	SCN1A (0.9998)	CYP2D6 (0.9998)	CYP3A4 (0.9997)	CYP2C19 (0.9996)	SCN2A (0.9994)	CACNA1I (0.9993)	CYP1A2 (0.9993)	SCN8A (0.9991)	SCN4A (0.9990)
Tafenoquine	CYP3A4 (0.9989)	ALB (0.9920)	CYP2D6 (0.9906)	CYP1A2 (0.9366)	KCNH2 (0.9238)	ABCB1 (0.9065)	ADRA1A (0.9048)	CYP2C19 (0.9038)	CYP2C8 (0.8553)	CHRM3 (0.8447)
N-[3-(1H-BENZIMIDAZOL-2-YL)-1H-PYRAZOL-4-YL]BENZAMIDE	CDK2 (0.9986)	CDK1 (0.9946)	AURKA (0.9880)	CCNA2 (0.9820)	PLK1 (0.9790)	AURKB (0.9527)	CDK4 (0.9079)	CHEK1 (0.9001)	NEK2 (0.8888)	CCNE1 (0.8408)
alpha-D-quinovopyranose	PYGM (0.9924)	AMY2A (0.9887)	PYGL (0.9883)	AMY2B (0.9882)	SLC16A7 (0.9880)	SLC16A3 (0.9857)	SLC16A1 (0.9758)	SLC16A10 (0.9635)	SLC7A3 (0.9100)	CTRB1 (0.9002)
Mirodenafil	NPR1 (0.9220)	GGPS1 (0.8935)	GUCY1A2 (0.8867)	CA2 (0.8300)	SLC12A2 (0.7842)	PDE4A (0.7504)	ADRB1 (0.7164)	PYGM (0.7106)	PDE10A (0.7045)	KCNH2 (0.7033)
Opaganib	MTOR (0.9931)	PIK3CA (0.9907)	RPS6KB1 (0.9768)	MERTK (0.9700)	PIK3CB (0.9625)	KDR (0.9502)	BRAF (0.9383)	SPHK2 (0.9310)	PTEN (0.9214)	RET (0.9163)
2-Hydroxyquinoline	CA14 (1.0000)	CA12 (1.0000)	CA7 (0.9999)	CA4 (0.9999)	CA5B (0.9999)	CA5A (0.9999)	CA2 (0.9998)	CA1 (0.9998)	CA9 (0.9997)	CA3 (0.9995)
3-({2-[(4-{[6-(CYCLOHEXYLMETHOXY)-9H-PURIN-2-YL]AMINO}PHENYL)SULFONYL]ETHYL}AMINO)PROPAN-1-OL	CDK2 (0.9956)	CCNA2 (0.9924)	AURKA (0.8309)	CHEK1 (0.7875)	TTK (0.7850)
Empagliflozin	CYP3A4 (0.9992)	INS (0.9886)	CYP2C19 (0.9881)	UGT1A1 (0.9879)	ALB (0.9868)	CYP1A2 (0.9857)	UGT1A9 (0.9836)	CYP2C8 (0.9826)	CYP2B6 (0.9769)	CYP3A5 (0.9758)
Tramiprosate	CYP3A4 (0.9725)	ALB (0.9720)	SLC36A1 (0.9687)	CACNA1G (0.9522)	CYP2D6 (0.9465)	CYP2E1 (0.9398)	ORM1 (0.9331)	UGT1A1 (0.9188)	CACNA1I (0.9105)	CYP1A2 (0.8981)
Sulfate ion	GJE1 (0.9994)	PGLYRP3 (0.9986)	TF (0.9978)	INS (0.9971)	NOS3 (0.9960)	CA2 (0.9958)	ITGB2 (0.9954)	SDC3 (0.9948)	LYVE1 (0.9948)	COMP (0.9941)
3-({4-[(5-CHLORO-1,3-BENZODIOXOL-4-YL)AMINO]PYRIMIDIN-2-YL}AMINO)BENZAMIDE	EPHB4 (0.9832)	EPHA2 (0.9828)	RET (0.9737)	EPHB2 (0.9529)	YES1 (0.9422)	ABL1 (0.9379)	KDR (0.8957)	CTSK (0.8705)	LCK (0.8605)	ALK (0.8503)
(5-Chloropyrazolo[1,5-a]Pyrimidin-7-Yl)-(4-Methanesulfonylphenyl)Amine	CDK2 (0.9997)	CHEK1 (0.7950)	CCNA2 (0.7823)
1-(2,2'-bithiophen-5-yl)methanamine	LTA4H (0.9932)	EPHX2 (0.9791)	NOS3 (0.9287)	CTRB1 (0.9115)	PGM1 (0.8723)	CTSH (0.8332)	LYZ (0.8182)	CTSS (0.7693)	GLO1 (0.7439)	AOC1 (0.7170)
4-[3-(dibenzylamino)phenyl]-2,4-dioxobutanoic acid	PTPN1 (0.9515)	MTOR (0.9357)	HSP90AA1 (0.7566)
bis(4-nitrophenyl) hydrogen phosphate	CES1 (0.9516)	CYP19A1 (0.9075)	CYP3A4 (0.8849)	AR (0.7676)
5-Carbamoyl-1,1':4',1''-terphenyl-3-carboxylic acid	DHODH (0.9262)	ADA (0.8316)	DHFR (0.8128)
Cadaverine	CA12 (1.0000)	CA14 (1.0000)	CA4 (0.9999)	CA2 (0.9999)	CA7 (0.9999)	CA3 (0.9999)	CA5B (0.9999)	CA6 (0.9999)	CA5A (0.9998)	CA9 (0.9997)
Carbimazole	CDC20 (0.9732)	ALB (0.9654)	CYP3A4 (0.9654)	KIF20A (0.9545)	RPS4Y1 (0.9518)	CCNB2 (0.9515)	ABCB1 (0.9511)	PTGFR (0.9497)	BIRC5 (0.9479)	EDN1 (0.9479)
Tubocurarine	UBQLN2 (0.9971)	CA4 (0.9967)	CYP3A4 (0.9966)	CHRNA1 (0.9960)	CHRNB1 (0.9959)	CA12 (0.9953)	CHRNA2 (0.9948)	CYP2D6 (0.9924)	PPP2R5E (0.9922)	CHRNG (0.9920)
Acamprosate	GRIN2B (0.9995)	GRIN3A (0.9992)	GRIN2A (0.9991)	GRIN2C (0.9986)	GRIN3B (0.9985)	GRIN1 (0.9978)	GRIA2 (0.9974)	GRIN2D (0.9949)	GABBR1 (0.9921)	SLC6A3 (0.9911)
Mibefradil	CYP3A4 (0.9999)	CYP2D6 (0.9998)	SCN5A (0.9995)	CYP2C19 (0.9994)	KCNH2 (0.9992)	CACNA1C (0.9991)	CACNB2 (0.9989)	CACNA1D (0.9988)	SCN7A (0.9988)	KCNQ1 (0.9988)
Oxycodone	CYP3A4 (0.9998)	CYP2C19 (0.9998)	CYP2D6 (0.9991)	CYP1A2 (0.9989)	CYP2C9 (0.9987)	ALB (0.9987)	CYP2C8 (0.9984)	CYP2B6 (0.9980)	CYP3A5 (0.9965)	CYP2E1 (0.9946)
Benzoylformic Acid	AGXT (0.9939)	HAO1 (0.9828)	ARG2 (0.9565)	F10 (0.9471)	AKR1B1 (0.8989)	EPHX2 (0.8701)	BHMT (0.8454)	NMRAL1 (0.8102)	ODC1 (0.7662)	F7 (0.7382)
2-Bromoacetyl Group	ADA (0.9985)	MPO (0.9930)	DPP4 (0.9908)	NOS2 (0.9859)	HMOX1 (0.9825)	XDH (0.9820)	B3GAT1 (0.9813)	TNF (0.9807)	PGLYRP3 (0.9804)	PLA2G1B (0.9787)
Carbenicillin	ALB (0.9738)	SLC15A2 (0.9728)	SLC15A1 (0.9704)	SLC22A4 (0.9524)	SLC22A5 (0.9500)	CYP3A4 (0.9485)	SLC22A6 (0.9443)	PTGFR (0.9400)	F2 (0.9252)	ABCB1 (0.9050)
Nicotinamide 8-bromo-adenine dinucleotide phosphate	HRURF (0.9880)	TEX13D (0.9880)	CXorf51A (0.9880)	SMIM27 (0.9880)	FAM236A (0.9880)	ETDB (0.9880)	TEX13C (0.9880)	FAM205C (0.9880)	C8orf89 (0.9880)	CD300H (0.9880)
Solithromycin	CYP3A4 (0.9773)	CYP1A2 (0.7058)
Iron sucrose	GC (0.9850)	HBB (0.9685)	TF (0.9562)	CP (0.9446)	ALB (0.9366)	CA2 (0.8737)	HBA2 (0.8074)	PRSS1 (0.8051)	AHSP (0.7956)
Binodenoson	PTGDR2 (0.9929)	ADORA2A (0.9917)	ADORA2B (0.9904)	SSTR5 (0.9774)	ADORA3 (0.9769)	SSTR2 (0.9767)	ADORA1 (0.9596)	NPY4R (0.9517)	SSTR1 (0.9475)	HRH3 (0.9362)
6-PHENYL[5H]PYRROLO[2,3-B]PYRAZINE	CDK2 (0.9982)	GSK3B (0.9924)	CDK5 (0.9865)	CDK1 (0.9813)	CHEK1 (0.9778)	CDK5R1 (0.9747)	ACVR1B (0.9540)	PKIA (0.9502)	WEE1 (0.9491)	CCNA2 (0.9333)
Dotatate gallium Ga-68	GNRHR (0.7573)
Otamixaban	F2 (0.9982)	F9 (0.9919)	F10 (0.9905)	PRSS1 (0.9818)	PROC (0.9759)	ALB (0.9685)	AGT (0.9558)	PTGFR (0.9516)	ABCC1 (0.9500)	GPR119 (0.9468)
3-(1-NAPHTHYLMETHOXY)PYRIDIN-2-AMINE	MTOR (0.9525)	AR (0.9435)	NOS3 (0.8154)	NOS2 (0.8146)	MAPK14 (0.7275)
Cobicistat	CYP3A4 (1.0000)	CYP1A2 (0.9990)	CYP2C19 (0.9989)	CYP2B6 (0.9979)	CYP3A7 (0.9975)	UGT1A1 (0.9970)	CYP2C9 (0.9970)	CYP3A5 (0.9966)	CYP2C8 (0.9961)	ALB (0.9955)
4-[5-(3-IODO-PHENYL)-2-(4-METHANESULFINYL-PHENYL)-1H-IMIDAZOL-4-YL]-PYRIDINE	MAPK14 (0.9780)
1-GUANIDINO-4-(N-PHENYLMETHANESULFONYL-L-LEUCYL-L-PROLYLAMINO)BUTANE	F2 (1.0000)	F10 (0.9907)	EDNRB (0.9466)	F2R (0.9314)	F7 (0.9198)	AGT (0.8813)	APP (0.8764)	PRSS1 (0.8479)	EDNRA (0.7813)	GNRHR (0.7507)
9-benzyl-2,3,4,9-tetrahydro-1H-carbazole-8-carboxylic acid	HRURF (0.9881)	FAM236B (0.9881)	FAM236A (0.9881)	ETDB (0.9881)	TEX13C (0.9881)	FAM205C (0.9881)	OR4E1 (0.9881)	C8orf89 (0.9881)	CD300H (0.9881)	TSTD3 (0.9881)
Gaboxadol	GABRA1 (1.0000)	GABRA2 (0.9999)	GABRA5 (0.9999)	GABRG1 (0.9998)	GABRB1 (0.9998)	GABRA6 (0.9998)	GABRD (0.9998)	GABRB2 (0.9997)	GABRA4 (0.9997)	GABRB3 (0.9996)
Barnidipine	CYP3A4 (0.9953)	CYP2D6 (0.8106)	NR3C2 (0.7521)
Rifalazil	CYP3A4 (0.9398)	TTR (0.8139)	NAT1 (0.7946)	CES1 (0.7804)	CYP2E1 (0.7740)	ALOX5 (0.7503)	CYP1A2 (0.7294)
(2S,3R,4S,5S)-3,4-Dihydroxy-2-[(methylsulfanyl)methyl]-5-(4-oxo-4,5-dihydro-1H-pyrrolo[3,2-d]pyrimidin-7-yl)pyrrolidinium	CDK2 (0.8607)	PNP (0.8120)
Fospropofol	GABRB1 (1.0000)	GABRA2 (1.0000)	GABRA6 (1.0000)	GABRD (1.0000)	GABRA1 (1.0000)	GABRB3 (1.0000)	GABRA4 (1.0000)	GABRA3 (1.0000)	GABRA5 (1.0000)	GABRB2 (1.0000)
5-CHLORO-N-((1R,2S)-2-(4-(2-OXOPYRIDIN-1(2H)-YL)BENZAMIDO) CYCLOPENTYL)THIOPHENE-2-CARBOXAMIDE	F7 (0.9997)	F10 (0.9996)	F2 (0.9983)	F11 (0.9970)	PRSS1 (0.9936)	CPB2 (0.9169)	KLKB1 (0.8694)	PLAU (0.8647)	F9 (0.8161)
4-Flourobenzenesulfonamide	HRURF (0.9883)	XNDC1N (0.9883)	ETDB (0.9883)	TEX13C (0.9883)	FAM205C (0.9883)	C8orf89 (0.9883)	CD300H (0.9883)	TSTD3 (0.9883)	TEX13D (0.9883)	FAM236B (0.9883)
Varespladib	PLA2G2E (0.9995)	PLA2G2A (0.9988)	PLA2G2D (0.9984)	PLA2G10 (0.9957)	PLA2G5 (0.9954)	PLA2G2F (0.9945)	PLA2G1B (0.9925)	PLB1 (0.9820)	PLA2G12B (0.9807)	PLA2G3 (0.9755)
Lumateperone	CYP3A4 (0.9994)	CYP2D6 (0.9985)	CYP2C19 (0.9959)	CYP1A2 (0.9949)	ALB (0.9949)	CYP3A5 (0.9938)	CYP2C8 (0.9919)	CYP2B6 (0.9895)	CYP3A7 (0.9871)	UGT1A1 (0.9871)
PU-H71	HSP90AA1 (0.9659)	TP53 (0.8805)	HSPA4 (0.8386)	CDK2 (0.7814)	MAPK14 (0.7621)	CSNK2A1 (0.7464)
Spermidine	SLC22A4 (0.9983)	ALB (0.9969)	INS (0.9951)	SLC47A1 (0.9933)	ABCB5 (0.9932)	SLC22A1 (0.9928)	NQO2 (0.9927)	CATSPER2 (0.9922)	CA2 (0.9921)	SLC22A5 (0.9919)
N-(Benzoylcarbamoyl)-beta-D-glucopyranosylamine	PYGM (0.9998)	PYGL (0.9950)	FNTB (0.8770)	PAPSS1 (0.8626)
4-(Hydrogen sulfate)-beta-D-galactopyranose	REG1A (0.8997)	MBL2 (0.8460)	APCS (0.8177)
Futibatinib	FGFR4 (0.9999)	FGFR2 (0.9998)	CSF1R (0.9994)	FGFR1 (0.9993)	PDGFRA (0.9981)	ERBB2 (0.9975)	FGFR3 (0.9971)	EGFR (0.9962)	MET (0.9948)	ERBB4 (0.9947)
Bisindolylmaleimide VIII	BRAF (0.9995)	MTOR (0.9994)	KRAS (0.9910)	RAF1 (0.9841)	PRKACA (0.9824)	HRAS (0.9797)	PYGM (0.9764)	AKT2 (0.9761)	MYLK2 (0.9722)	KDR (0.9708)
Barasertib	FLT3 (0.9983)	ALK (0.9980)	FGFR1 (0.9947)	RET (0.9899)	PDGFRA (0.9884)	LCK (0.9850)	KDR (0.9850)	JAK3 (0.9818)	ERBB4 (0.9811)	PDGFRB (0.9806)
CPG-52852	CTSK (0.9828)	CTSS (0.9744)	DPP4 (0.9234)	CTSB (0.9062)	CTSH (0.9028)	TLR7 (0.8748)	ELANE (0.8668)	LGALS9 (0.8345)	TLR2 (0.8331)	LTA4H (0.7921)
2'-Deoxycytidine	ADA (0.9970)	DPYD (0.9938)	DHODH (0.9896)	TK2 (0.9824)	TYMS (0.9794)	TK1 (0.9770)	DHFR (0.9720)	POLA1 (0.9690)	TYMP (0.9634)	RRM2B (0.9568)
Turofexorate isopropyl	ESR1 (0.9191)	NR1H4 (0.9174)	RXRA (0.8132)	PPARA (0.7055)
Buparlisib	PIK3CB (0.9995)	PIK3R2 (0.9993)	PIK3CG (0.9990)	PIK3CA (0.9986)	PIK3R6 (0.9976)	PIK3C3 (0.9973)	MTOR (0.9953)	BRAF (0.9951)	NRAS (0.9949)	PIK3R1 (0.9946)
13-Acetylphorbol	HRURF (0.9881)	SPEM3 (0.9881)	CCDC192 (0.9881)	FAM90A19 (0.9881)	MBD3L2B (0.9881)	NPIPB2 (0.9881)	DUXB (0.9881)	SPDYE12 (0.9881)	DEFB131B (0.9881)	CXorf51A (0.9881)
Esreboxetine	SLC6A3 (0.9803)	SLC6A4 (0.9699)	CYP2D6 (0.9679)	SLC6A2 (0.9621)	CYP3A4 (0.9552)	NAT1 (0.9427)	MAOA (0.9392)	HTR1A (0.9320)	HTR2A (0.9207)	DRD2 (0.9097)
Zardaverine	PDE4A (0.9999)	PDE4D (0.9998)	PDE4C (0.9998)	PDE5A (0.9998)	PDE10A (0.9998)	PDE3A (0.9998)	PDE9A (0.9997)	PDE4B (0.9997)	PDE3B (0.9996)	PDE8A (0.9986)
alpha-D-Fucopyranose	CTSH (0.9620)	LTF (0.9380)	LYZ (0.9289)	AHSP (0.8495)	CTSB (0.8236)	ELANE (0.7989)	CTSS (0.7708)	LTA4H (0.7574)	CELA1 (0.7228)	FTL (0.7026)
(2R)-1-[(4-tert-butylphenyl)sulfonyl]-2-methyl-4-(4-nitrophenyl)piperazine	HSD11B1 (0.9937)	SI (0.9758)	EPHX2 (0.9313)	HSD3B1 (0.7973)	HSD11B2 (0.7320)	AMY2B (0.7127)
Agerafenib	MET (0.9997)	FLT4 (0.9992)	KDR (0.9989)	FLT1 (0.9988)	ALK (0.9988)	CSF1R (0.9983)	TEK (0.9982)	PDGFRB (0.9979)	FLT3 (0.9976)	RET (0.9973)
9-Butyl-8-(3-Methoxybenzyl)-9h-Purin-6-Amine	HSP90AA1 (0.9968)
Neratinib	CYP3A4 (0.9989)	ABCB1 (0.9920)	MTOR (0.9879)	ALK (0.9837)	FGFR2 (0.9786)	FLT3 (0.9749)	ERBB2 (0.9680)	PTEN (0.9644)	CDK2 (0.9635)	CYP1A2 (0.9621)
FK-614	PPARG (0.9597)	NR3C1 (0.8980)	AR (0.8291)	PTGS2 (0.7782)	PPARD (0.7687)	TP53 (0.7375)	HIF1A (0.7361)
Edetic acid	F2 (0.9966)	ENPEP (0.9965)	ALB (0.9965)	BGLAP (0.9964)	PLAU (0.9953)	DPP4 (0.9919)	MMP9 (0.9915)	REN (0.9905)	TNF (0.9891)	INS (0.9889)
N-oxo-2-(phenylsulfonylamino)ethanamide	MMP12 (0.9994)	MMP13 (0.9987)	MMP9 (0.9960)	PRSS1 (0.9944)	PLAU (0.9923)	CTSB (0.9850)	MMP3 (0.9844)	CELA1 (0.9788)	CTSK (0.9784)	MMP2 (0.9769)
3'-THIO-THYMIDINE-5'-PHOSPHATE	HRURF (0.9881)	GOLGA6L7 (0.9881)	ZSCAN5C (0.9881)	PNMA6E (0.9881)	GOLGA8S (0.9881)	TMIGD3 (0.9881)	GOLGA8T (0.9881)	OR1D4 (0.9881)	ANKRD40CL (0.9881)	MDFIC2 (0.9881)
3-[(1E,7E)-8-(2,6-dioxo-1,2,3,6-tetrahydropyrimidin-4-yl)-3,6-dioxa-2,7-diazaocta-1,7-dien-1-yl]benzoic acid	TYMS (0.9801)	DHFR (0.9666)	UNG (0.9017)	PCNA (0.8745)	MGMT (0.8376)	LIG1 (0.8016)	TK1 (0.7841)	DPYD (0.7765)	RAD51 (0.7749)	FEN1 (0.7691)
Geranylgeranyl diphosphate	GGPS1 (0.9921)	ATP1A1 (0.9844)	FNTB (0.9828)	FNTA (0.9808)	GAA (0.9773)	SLC5A6 (0.9634)	FDPS (0.9629)	RABGGTB (0.9603)	RAB9A (0.9557)	ABCB5 (0.9533)
N-({4-[4-(2-Methyl-1H-imidazol-1-yl)butyl]phenyl}acetyl)-L-seryl-N-(2-cyclohexylethyl)-L-lysinamide	PYGM (0.9054)	NMT1 (0.8792)	FNTB (0.7218)	TOP2B (0.7201)
N-Benzyl-4-Sulfamoyl-Benzamide	GRIA2 (0.9999)	GABRA1 (0.9999)	GABRG1 (0.9999)	GABRB2 (0.9998)	GABRA2 (0.9998)	GABRA4 (0.9996)	GABRB3 (0.9996)	GABRB1 (0.9995)	GABRD (0.9993)	GABRA6 (0.9993)
Propiverine	CYP3A4 (0.9969)	CYP2D6 (0.9953)	SLC6A3 (0.9899)	SLC6A2 (0.9885)	ADRA1A (0.9883)	SLC6A4 (0.9854)	CHRM2 (0.9798)	HTR3A (0.9790)	HTR2C (0.9730)	KCNH2 (0.9709)
Furosemide	ALB (0.9977)	CA1 (0.9977)	REN (0.9970)	CYP3A4 (0.9951)	INS (0.9944)	CA4 (0.9923)	CA5B (0.9923)	CA6 (0.9910)	SLC15A2 (0.9890)	SLC22A6 (0.9889)
Chloroform	ALB (0.9881)	CYP3A4 (0.9660)	TRPV1 (0.9455)	TRPM8 (0.9148)	BDNF (0.9007)	IL6 (0.8751)	TNF (0.8665)	INS (0.8638)	CFTR (0.8543)	SLC6A3 (0.8492)
5-Methyl-5-(4-Phenoxy-Phenyl)-Pyrimidine-2,4,6-Trione	MMP9 (0.9995)	MMP3 (0.9988)	MMP13 (0.9977)	MMP12 (0.9977)	MMP2 (0.9972)	PLAU (0.9685)	MMP1 (0.9587)	MMP8 (0.9405)	MMP7 (0.8986)	CTSK (0.8752)
Nandrolone	CYP3A4 (0.9950)	CYP19A1 (0.9869)	SHBG (0.9847)	ESR1 (0.9824)	AR (0.9821)	NR3C1 (0.9799)	HSD11B1 (0.9754)	CDK2 (0.9701)	CTNNB1 (0.9557)	ALB (0.9538)
Ursodeoxycholic acid	INS (0.9953)	SLCO1B3 (0.9952)	ABCC4 (0.9947)	CYP3A4 (0.9924)	ABCC2 (0.9915)	ABCC1 (0.9908)	PPARG (0.9892)	ABCC3 (0.9889)	ALB (0.9889)	SLC10A2 (0.9885)
Terbinafine	CYP3A4 (0.9978)	TSC22D3 (0.9971)	MRPL12 (0.9957)	KIF18B (0.9955)	BIRC5 (0.9953)	ATP6V1D (0.9948)	KIF2C (0.9948)	CSNK1E (0.9943)	RFC2 (0.9941)	NUP85 (0.9941)
N-(3-Phenyl-2-Sulfanylpropanoyl)Phenylalanylalanine	MME (0.9404)	TP53 (0.8764)	DPP4 (0.8565)	CDK2 (0.8138)	MDM2 (0.7221)
BIIB021	HSP90AA1 (0.9835)	PPARG (0.9538)	NCOA1 (0.9491)	HDAC8 (0.9472)	HDAC3 (0.9382)	HDAC6 (0.9275)	HDAC1 (0.9237)	HSP90B1 (0.9174)	CREBBP (0.8947)	PPARD (0.8709)
Oxcarbazepine	CYP3A4 (0.9995)	CYP2C19 (0.9990)	CYP2D6 (0.9983)	CYP1A2 (0.9971)	ABCB1 (0.9962)	CYP2C8 (0.9958)	CYP2C9 (0.9952)	SCN8A (0.9948)	CYP3A5 (0.9946)	CYP2B6 (0.9942)
Di-Stearoyl-3-Sn-Phosphatidylcholine	LYZ (0.9985)	LTA4H (0.9970)	GGH (0.9867)	HEXB (0.9851)	CAT (0.9828)	CTSB (0.9823)	CTSD (0.9814)	CTSH (0.9805)	HBB (0.9803)	GSS (0.9791)
N-(4-{2-[(3-chlorobenzyl)amino]ethyl}phenyl)thiophene-2-carboximidamide	PDE3A (0.9852)	NOS2 (0.9756)	NOS1 (0.9733)	INS (0.9551)	NOS3 (0.8751)	MTOR (0.8451)	AR (0.8319)	PYGM (0.8197)	PDE4D (0.7963)	ESR2 (0.7872)
8-azaguanine	CYP3A4 (0.9771)	ABCB1 (0.9151)	CYP1A2 (0.8941)	TOP2B (0.8734)	PTGS2 (0.8644)	ALB (0.8578)	CYP2D6 (0.8404)	MME (0.8378)	CES1 (0.8374)	CYP1A1 (0.8167)
Methylethylamine	MB (0.9898)	CA2 (0.9893)	NOS3 (0.9788)	DPP4 (0.9560)	ODC1 (0.8979)	PYGM (0.8890)	AKR1B1 (0.8825)	CTSB (0.8670)	PRSS1 (0.7728)	XDH (0.7695)
Salmeterol	CYP3A4 (0.9979)	TSC22D3 (0.9966)	INSIG1 (0.9910)	ABCB1 (0.9903)	ATP6V1D (0.9880)	HMGCR (0.9863)	TIPARP (0.9856)	SPAG4 (0.9846)	CYP3A5 (0.9845)	IFRD2 (0.9841)
N-(3-AMINOPROPYL)-2-NITROBENZENAMINE	PIM1 (0.9870)	KAT2B (0.9681)	CDK2 (0.9529)	CTNNB1 (0.9001)	KAT5 (0.8850)	NR2F2 (0.8515)	RORB (0.8134)	RARA (0.7827)	CTBP1 (0.7732)	CDK9 (0.7659)
1-CYCLOHEXYL-N-{[1-(4-METHYLPHENYL)-1H-INDOL-3-YL]METHYL}METHANAMINE	FABP4 (0.9590)	NOS3 (0.9501)	ESRRA (0.9172)	AR (0.9089)	PPARD (0.8804)	PPARG (0.8722)	SHBG (0.8710)	VDR (0.8528)	HSD11B1 (0.8450)	RXRA (0.8370)
Chrysin	CYP3A4 (0.9986)	CA2 (0.9984)	INS (0.9973)	ABCB1 (0.9968)	CA12 (0.9956)	MTOR (0.9956)	MMP9 (0.9952)	CA9 (0.9949)	AR (0.9921)	MMP2 (0.9915)
N-[4-(2,4-DIMETHYL-THIAZOL-5-YL)-PYRIMIDIN-2-YL]-N',N'-DIMETHYL-BENZENE-1,4-DIAMINE	CDK2 (0.9985)	CDK1 (0.9978)	CCNA2 (0.9968)	PLK1 (0.9937)	CDK4 (0.9930)	AURKA (0.9885)	CDK7 (0.9857)	CCND1 (0.9717)	SKP2 (0.9706)	AURKB (0.9703)
2-[4-(DIMETHYLAMINO)PHENYL]-6-HYDROXY-3-METHYL-1,3-BENZOTHIAZOL-3-IUM	ACHE (0.9910)	MME (0.9670)	CA2 (0.9616)	ALB (0.9604)	CHRNA4 (0.9015)	CHRNB2 (0.8937)	BCHE (0.8761)	NR3C2 (0.8686)	MAOA (0.8603)	TTR (0.8448)
2-Nonyl-4-quinolinol 1-oxide	UQCRH (0.9998)	UQCRC1 (0.9996)	UQCRFS1 (0.9991)	COX4I1 (0.9991)	CYTB (0.9990)	CYC1 (0.9988)	UQCRQ (0.9954)	UQCR11 (0.9945)	UQCRB (0.9936)	PYGM (0.9930)
Indeglitazar	PPARG (0.9947)	PPARA (0.9837)	NCOA1 (0.9769)	PPARD (0.9557)	RXRA (0.9499)	FABP4 (0.9176)	VDR (0.8545)	NR1H3 (0.8207)	PTGS2 (0.7775)
1-({2-[2-(4-CHLOROPHENYL)ETHYL]-1,3-DIOXOLAN-2-YL}METHYL)-1H-IMIDAZOLE	HMOX1 (0.9737)	LCN2 (0.8244)	NR3C1 (0.7997)	PTGS2 (0.7972)	AR (0.7448)	HIF1A (0.7162)
5-{[1-(2,3-dichlorobenzyl)piperidin-4-yl]methoxy}quinazoline-2,4-diamine	CDK2 (0.9930)	TOP2B (0.9117)	CHEK1 (0.8989)	DCPS (0.8935)	TOP1 (0.8746)	PIM1 (0.8180)	RAD51 (0.8159)	MDM2 (0.8101)	CTSV (0.7649)	MTAP (0.7320)
Tasquinimod	HDAC1 (0.9774)	FTL (0.9756)	SOD1 (0.9755)	HDAC4 (0.9722)	HDAC8 (0.9713)	FHIT (0.9607)	ODC1 (0.9348)	APP (0.9318)	NAE1 (0.9298)	GSTP1 (0.9041)
5-(2-fluorophenyl)-N-(pyridin-4-ylmethyl)pyrazolo[1,5-a]pyrimidin-7-amine	CDK2 (0.9991)	DHFR (0.9406)	CHEK1 (0.9222)	CCNA2 (0.8834)
Lesopitron	HRURF (0.9881)	BAGE4 (0.9881)	OR4E1 (0.9881)	CT45A8 (0.9881)	TLE7 (0.9881)	SPDYE21 (0.9881)	OR2I1P (0.9881)	OR2J1 (0.9881)	BAGE3 (0.9881)	SPDYE17 (0.9881)
4-Methyl-5-[(2Z)-2-{[4-(4-morpholinyl)phenyl]imino}-2,5-dihydro-4-pyrimidinyl]-1,3-thiazol-2-amine	CDK2 (0.9998)	CCNA2 (0.9931)	CDK1 (0.8936)	CCNE1 (0.8915)	CDKN1A (0.7967)	CHEK1 (0.7849)	CCND1 (0.7812)
Metoprine	DHFR (0.9877)	FPGS (0.9798)	ABCB5 (0.9771)	SHMT1 (0.9770)	ABCG2 (0.9642)	MGMT (0.9584)	TK1 (0.9442)	TYMS (0.9429)	MTOR (0.9384)	CDK2 (0.9354)
5alpha-androstane-3beta,17alpha-diol	SHBG (0.9954)	HSD11B1 (0.9310)	REN (0.9244)	CYP19A1 (0.8694)	HSD11B2 (0.8457)	CYP17A1 (0.8271)	SI (0.7056)	AHR (0.7051)
GTS-21	ALB (0.9972)	CYP3A4 (0.9972)	CHRNA4 (0.9767)	CYP2D6 (0.9733)	CYP1A2 (0.9721)	SLC22A1 (0.9676)	ABCB1 (0.9603)	CHRNA7 (0.9375)	CYP2C19 (0.9241)	CHRNB2 (0.9212)
Grapiprant	CYP3A4 (0.9985)	ABCB1 (0.9856)	ABCB5 (0.9672)	CDK2 (0.9446)	CYP19A1 (0.9126)	CYP1A2 (0.9104)	UGT1A1 (0.9023)	CXCL8 (0.8863)	ABCC1 (0.8731)	CYP2D6 (0.8406)
Metamizole	ALB (0.9890)	CYP3A4 (0.9875)	CYP2C19 (0.9538)	CYP2E1 (0.9367)	CYP1A2 (0.9279)	PTGS1 (0.9268)	UGT1A1 (0.9247)	CYP2C9 (0.9172)	ABCB1 (0.9164)	CYP2C8 (0.9128)
Fructose-6-phosphate	FBP1 (0.9993)	IDH2 (0.9982)	PFKFB1 (0.9975)	CMPK1 (0.9959)	GPI (0.9956)	PFKFB4 (0.9922)	AHCY (0.9907)	GYG1 (0.9802)	PFKM (0.9771)	PGK1 (0.9709)
Imidapril	REN (0.9916)	ALB (0.9845)	ACE (0.9843)	CA2 (0.9712)	DPP4 (0.9685)	INS (0.9558)	PLAT (0.9535)	F2 (0.9457)	BGLAP (0.9381)	PTH (0.9304)
N-(2-chloro-6-methylphenyl)-8-[(3S)-3-methylpiperazin-1-yl]imidazo[1,5-a]quinoxalin-4-amine	HSP90AA1 (0.9653)	PIM1 (0.9114)	LCK (0.8223)	ABL1 (0.8181)
METHYL 4-{[({[(2R,5S)-5-{[(2S)-2-(AMINOMETHYL)PYRROLIDIN-1-YL]CARBONYL}PYRROLIDIN-2-YL]METHYL}AMINO)CARBONYL]AMINO}BENZOATE	HRURF (0.9881)	CCDC196 (0.9881)	NUDT4B (0.9881)	NPIPB12 (0.9881)	NPIPB7 (0.9881)	NPIPB4 (0.9881)	GOLGA6L22 (0.9881)	SPDYE17 (0.9881)	PTTG1IP2 (0.9881)	MSANTD5 (0.9881)
Branebrutinib	CDK2 (0.7211)
Elocalcitol	PPARG (0.7862)	VDR (0.7328)
Zoptarelin doxorubicin	ABCB1 (0.9933)	GNRHR (0.9898)	GNRH1 (0.9894)	F2 (0.9858)	CYP3A4 (0.9792)	ABCB5 (0.9656)	TPO (0.9638)	TYR (0.9578)	MME (0.9500)	AVPR1A (0.9473)
2-ACETAMIDO-2-DEOXY-BETA-D-GLUCOPYRANOSE(BETA1-4)-2-ACETAMIDO-1,6-ANHYDRO-3-O-[(R)-1-CARBOXYETHYL]-2-DEOXY-BETA-D-GLUCOPYRANOSE-L-ALANYL-GAMMA-D-GLUTAMYL-MESO-DIAMINOPIMELYL-D-ALANINE	HRURF (0.9880)	OR52P1 (0.9880)	XNDC1N (0.9880)	BAGE4 (0.9880)	KRTAP20-4 (0.9880)	ZNF729 (0.9880)	GLYATL1B (0.9880)	B3GALT9 (0.9880)	PRR20G (0.9880)	LGTN (0.9880)
Tandutinib	ALK (0.9973)	MTOR (0.9963)	CDK2 (0.9942)	IGF1R (0.9922)	MET (0.9916)	CHEK1 (0.9913)	EGFR (0.9910)	EPHA7 (0.9897)	PIK3CA (0.9886)	BRAF (0.9880)
2-{[Formyl(Hydroxy)Amino]Methyl}-4-Methylpentanoic Acid	MMP9 (0.9226)	MMP13 (0.9123)	CASP3 (0.9008)	CTSK (0.8875)	MMP1 (0.8858)	MMP2 (0.8393)	TP53 (0.8192)	SERPINE1 (0.7822)
R-1487	MAPK10 (0.9869)	MAPK14 (0.9818)	MAPK12 (0.9806)	RPS6KA4 (0.9794)	CAMK1G (0.9777)	MAPK9 (0.9751)	MAPK1 (0.9750)	PRKACA (0.9700)	MAP2K3 (0.9687)	CAMK1D (0.9631)
[2'-HYDROXY-3'-(1H-PYRROLO[3,2-C]PYRIDIN-2-YL)-BIPHENYL-3-YLMETHYL]-UREA	F7 (0.9995)	F10 (0.9977)	F2 (0.9963)	F3 (0.9808)	PLAU (0.8034)	PRSS1 (0.7358)
TAK-580	MTOR (0.9999)	MAP2K1 (0.9988)	MAP2K2 (0.9982)	PTEN (0.9977)	KRAS (0.9971)	BRAF (0.9948)	ARAF (0.9941)	PRKACA (0.9940)	HRAS (0.9920)	CDK2 (0.9888)
Apaziquone	HSP90AA1 (0.9980)	TUBB1 (0.9897)	CA2 (0.9894)	EGFR (0.9819)	ATP6V1A (0.9730)	HSP90AB1 (0.9694)	SPDYE15 (0.9665)	OR10J4 (0.9665)	PRAMEF18 (0.9665)	PTTG1IP2 (0.9665)
Estrone sulfate	CYP3A4 (0.9991)	ALB (0.9969)	ABCB1 (0.9954)	CYP3A5 (0.9926)	CYP2C19 (0.9923)	CYP1A2 (0.9906)	CYP2C8 (0.9892)	CYP2C9 (0.9887)	CYP3A7 (0.9875)	CYP2D6 (0.9862)
P1-(5'-Adenosyl)P5-(5'-(3'azido-3'-Deoxythymidyl))Pentaphosphate	HRURF (0.9880)	OR52P1 (0.9880)	XNDC1N (0.9880)	BAGE4 (0.9880)	KRTAP20-4 (0.9880)	ZNF729 (0.9880)	GLYATL1B (0.9880)	B3GALT9 (0.9880)	PRR20G (0.9880)	LGTN (0.9880)
Preladenant	ADORA2A (0.9943)	ADORA2B (0.9904)	ADORA3 (0.9706)	ADORA1 (0.9533)	PTGDR2 (0.9385)	SSTR2 (0.9314)	P2RY11 (0.8765)	SSTR1 (0.8687)	SSTR5 (0.8346)	HRH3 (0.8326)
{[(2,6-difluorophenyl)carbonyl]amino}-N-(4-fluorophenyl)-1H-pyrazole-3-carboxamide	CDK2 (0.9986)	CCNA2 (0.9976)	CDK1 (0.9866)	CDK4 (0.9718)	CDKN1A (0.9612)	CCNB1 (0.9488)	CHEK1 (0.9393)	CCNE1 (0.9328)	TYMS (0.9107)	AURKA (0.9043)
(1-HYDROXY-1-PHOSPHONO-2-[1,1';4',1'']TERPHENYL-3-YL-ETHYL)-PHOSPHONIC ACID	HRURF (0.9881)	SPEM3 (0.9881)	CCDC192 (0.9881)	FAM90A19 (0.9881)	MBD3L2B (0.9881)	NPIPB2 (0.9881)	DUXB (0.9881)	SPDYE12 (0.9881)	DEFB131B (0.9881)	CXorf51A (0.9881)
Dolutegravir	CYP3A4 (0.9988)	ABCB1 (0.9846)	ABCG2 (0.9839)	ALB (0.9812)	UGT1A1 (0.9789)	SLCO1B1 (0.9722)	CYP1A2 (0.9681)	UGT1A9 (0.9653)	ABCC4 (0.9633)	SLCO1B3 (0.9570)
Penciclovir	GTPBP8 (0.9807)	MTHFD2 (0.9802)	TYMS (0.9766)	IFRD2 (0.9760)	NT5DC2 (0.9756)	MCOLN1 (0.9755)	NPDC1 (0.9738)	RPS4Y1 (0.9712)	HAT1 (0.9690)	CD320 (0.9668)
4-guanidinobenzoic acid	CA2 (0.9997)	CA12 (0.9979)	ELANE (0.9975)	LYZ (0.9964)	PGLYRP3 (0.9935)	CLC (0.9933)	PRSS1 (0.9923)	CA1 (0.9918)	CTSG (0.9917)	CELA1 (0.9888)
Isoflurophate	BCHE (0.9926)	CA1 (0.9884)	CA2 (0.9880)	ALB (0.9876)	REN (0.9871)	ACHE (0.9827)	CA4 (0.9717)	CYP3A4 (0.9673)	CA12 (0.9665)	CHRNA4 (0.9649)
Heptane-1,2,3-Triol	RHO (0.9820)	ADORA2B (0.9691)	LHCGR (0.9058)	TSHR (0.9033)	TAAR1 (0.8752)	P2RY11 (0.8693)	MC1R (0.8690)	GNRHR (0.8653)	PTGIR (0.8547)	P2RY1 (0.8467)
2-Amino-6-Chloropyrazine	CDK2 (0.9998)	CHEK1 (0.9731)	HSP90AA1 (0.8505)	CCNA2 (0.8490)	AURKA (0.7774)
Tolazamide	CYP3A4 (0.9979)	ALB (0.9921)	CYP2D6 (0.9758)	CYP3A5 (0.9733)	CYP2C19 (0.9705)	CYP2C8 (0.9704)	ABCB1 (0.9653)	UGT1A1 (0.9601)	CYP2C9 (0.9599)	CYP1A2 (0.9558)
Clopidogrel	CYP3A4 (0.9995)	CYP2C19 (0.9980)	ABCB1 (0.9975)	TSC22D3 (0.9965)	CYP2D6 (0.9960)	CYP3A5 (0.9950)	CYP2C8 (0.9950)	CYP1A2 (0.9947)	ALB (0.9945)	ATP6V1D (0.9944)
Ulobetasol	CYP3A4 (0.9412)	NR3C1 (0.8094)	SERPINA6 (0.7825)	PTGS2 (0.7632)	CYP3A5 (0.7508)
7-methyl-GpppA	EIF4E (0.9992)	DDX6 (0.9955)	NOCT (0.9916)	MTOR (0.9879)	EIF4A1 (0.9868)	CDK2 (0.9793)	ATP6V1C1 (0.9782)	DCPS (0.9729)	PIM1 (0.9715)	UBA1 (0.9714)
MMI-175	HRURF (0.9880)	TEX13D (0.9880)	CXorf51A (0.9880)	SMIM27 (0.9880)	FAM236A (0.9880)	ETDB (0.9880)	TEX13C (0.9880)	FAM205C (0.9880)	C8orf89 (0.9880)	CD300H (0.9880)
N'-(5-CHLOROBENZOFURAN-2-CARBONYL)-2-(TRIFLUOROMETHYL)BENZENESULFONOHYDRAZIDE	KYAT1 (0.9969)	BCAT2 (0.9933)	BCAT1 (0.9932)	AHCY (0.9899)	PYGM (0.9876)	PSPH (0.9828)	HNF4G (0.9816)	MTAP (0.9650)	KYNU (0.9580)	GOT1 (0.9497)
4-(Fluorophenyl)-1-Cyclopropylmethyl-5-(2-Amino-4-Pyrimidinyl)Imidazole	HRURF (0.9881)	TEX13C (0.9881)	MBD3L2B (0.9881)	NPIPB2 (0.9881)	DUXB (0.9881)	SPDYE12 (0.9881)	DEFB131B (0.9881)	CXorf51A (0.9881)	SMIM27 (0.9881)	FAM236A (0.9881)
Ammonia N-13	OTC (0.9189)	CPS1 (0.9179)	AGXT (0.8521)	CA2 (0.8398)	ARG2 (0.8002)	ACCS (0.7953)	AMD1 (0.7744)	PYGM (0.7713)	KYAT1 (0.7660)	DHFR (0.7351)
Xamoterol	ADRB1 (0.9943)	ADRB3 (0.9919)	ADRB2 (0.9630)	KCNMB2 (0.9568)	ADRA2C (0.9543)	ADRA1A (0.9496)	INS (0.9405)	REN (0.9403)	ACE (0.9192)	HRH2 (0.9061)
(5E,14E)-11-oxoprosta-5,9,12,14-tetraen-1-oic acid	PPARG (0.9885)	PPARA (0.9610)	NR3C1 (0.9582)	RXRA (0.9540)	AR (0.9404)	PPARD (0.9102)	MTOR (0.8748)
2-Hydroxyestradiol	ABCB1 (0.8653)	TYR (0.8603)	DPYD (0.8474)	PTGER2 (0.7434)	MPO (0.7228)	CYP19A1 (0.7219)	DPP4 (0.7176)
Dihydrexidine	DRD2 (0.9614)	HTR1A (0.9519)	DRD1 (0.8867)	OPRD1 (0.8857)	ADORA3 (0.8769)	DRD3 (0.8759)	ADRA2A (0.8692)	OPRK1 (0.8675)	HTR6 (0.8561)	DRD4 (0.8508)
Lorcaserin	CYP3A4 (0.9984)	CYP2D6 (0.9960)	CYP2C19 (0.9954)	CYP1A2 (0.9887)	CYP3A5 (0.9860)	CYP2C8 (0.9840)	CYP2B6 (0.9803)	CYP2C9 (0.9803)	ABCB1 (0.9764)	CYP2E1 (0.9381)
N~2~-1H-benzimidazol-5-yl-N~4~-(3-cyclopropyl-1H-pyrazol-5-yl)pyrimidine-2,4-diamine	PIM1 (0.9933)	MTOR (0.9881)	EGLN1 (0.9657)	CDK2 (0.9476)	HSP90AA1 (0.9238)	RHEB (0.9185)	ACVR1B (0.8576)	FKBP1A (0.8309)	CSNK2A1 (0.8121)	MAP2K1 (0.7966)
Testosterone cypionate	CYP3A4 (0.9999)	CYP3A5 (0.9994)	CYP2C9 (0.9993)	CYP2C19 (0.9993)	CYP3A7 (0.9992)	CYP2C8 (0.9991)	ABCB1 (0.9990)	UGT1A1 (0.9983)	CYP1A2 (0.9982)	CYP2D6 (0.9978)
2-(4-CHLOROBENZYLAMINO)-4-(PHENYLAMINO)PYRAZOLO[1,5-A][1,3,5]TRIAZINE-8-CARBONITRILE	CSNK2A1 (0.9850)	CDK2 (0.9801)	HSP90AA1 (0.9597)	CSNK2B (0.7866)
Ivabradine	CYP3A4 (0.9777)	ATP1A1 (0.8203)	HDAC8 (0.8135)
4-(2-aminoethoxy)-N-(2,5-diethoxyphenyl)-3,5-dimethylbenzamide	PLAU (0.9955)	F2 (0.9636)	PRSS1 (0.8366)	F10 (0.8241)
2,5-bis-O-{3-[amino(imino)methyl]phenyl}-1,4:3,6-dianhydro-D-glucitol	PRSS1 (1.0000)	F9 (0.9997)	F2 (0.9994)	F10 (0.9993)	TTR (0.9949)	CPB1 (0.9680)	CELA1 (0.9474)	ALB (0.8127)	F7 (0.7968)	F11 (0.7048)
Magnesium chloride	ALB (0.9872)	INS (0.9587)	NR3C2 (0.9462)	CYP3A4 (0.9411)	SLC12A2 (0.8981)	SLC12A1 (0.8769)	F2 (0.8159)	UGT1A3 (0.7884)	SCN5A (0.7854)	SLC12A3 (0.7807)
(S)-(+)-2-[4-(FLUOROBENZYLOXY-BENZYLAMINO)PROPIONAMIDE]	MAOA (0.9901)	COMT (0.9713)	MAOB (0.9069)	AKR1B1 (0.8775)	ODC1 (0.8669)	AOC1 (0.8593)	NQO2 (0.8172)	AANAT (0.8011)	EPHX2 (0.7744)	SMOX (0.7489)
Toloxatone	CYP3A4 (0.9917)	CYP2D6 (0.9880)	MAOA (0.9860)	COMT (0.9072)	CYP1A2 (0.9064)	PRL (0.8798)	SLC6A4 (0.8716)	CYP2C19 (0.8486)	MAOB (0.8442)	SLC6A3 (0.8203)
Pactimibe	AKR1B1 (0.8468)	GGPS1 (0.8327)	ESR2 (0.8292)	SOAT1 (0.8007)	TOP1 (0.7590)	PCK1 (0.7392)
Bafilomycin B1	CYP3A4 (0.9993)	ABCB1 (0.9875)	ABCB5 (0.9135)	ALB (0.8938)	CYP1A2 (0.8775)	MTOR (0.8627)	CYP2B6 (0.8611)	UGT1A1 (0.8591)	BCL2 (0.8582)	ABCG2 (0.8551)
2-(4-CARCOXY-5-ISOPROPYLTHIAZOLYL)BENZOPIPERIDINE	HSP90AA1 (0.9727)	KRAS (0.8177)	MAPK14 (0.8153)	SRC (0.7719)	EGFR (0.7234)
Lodenafil carbonate	PDE5A (0.9917)	ADA (0.9810)	PDE4D (0.9793)	PDE9A (0.9504)	PDE3B (0.9383)	PDE4A (0.9215)	DPP4 (0.8829)	PDE4B (0.8236)	EDNRB (0.7899)	EDNRA (0.7717)
N-(3-Propylcarbamoyloxirane-2-Carbonyl)-Isoleucyl-Proline	PRSS1 (0.9734)	CTSB (0.9686)	MME (0.9553)	ODC1 (0.9391)	OGA (0.9288)	DHFR (0.9234)	F10 (0.9120)	CTSK (0.8931)	RAD51 (0.8530)	SERPINB5 (0.8301)
(6S)-1-chloro-3-[(4-fluorobenzyl)oxy]-6-(pyrrolidin-1-ylcarbonyl)pyrrolo[1,2-a]pyrazin-4(6H)-one	F10 (0.9946)	METAP2 (0.9823)	PRSS1 (0.9800)	PREP (0.9762)	PYGM (0.9372)	F2 (0.9090)	ARG1 (0.8989)	F11 (0.8891)	DPP4 (0.8560)	F7 (0.8339)
Fallypride	MAOA (0.9850)	SLC6A4 (0.9655)	DRD2 (0.9502)	SLC6A3 (0.9397)	HTR1D (0.9291)	ADRA2C (0.9244)	HTR2A (0.9211)	HTR1A (0.9074)	OPRD1 (0.9018)	HTR3A (0.8923)
Cethromycin	CYP3A4 (0.9991)	CYP3A5 (0.9789)	CYP2C19 (0.9758)	CYP1A2 (0.9747)	CYP3A7 (0.9729)	CYP2D6 (0.9725)	CYP2B6 (0.9706)	CYP2C8 (0.9693)	ABCB1 (0.9545)	CYP2E1 (0.9535)
AL5424	CA2 (0.9999)	MYH14 (0.9464)	PRSS1 (0.8201)	CLCN2 (0.8145)	CA4 (0.8136)
PF-04991532	GCK (0.9812)	PYGM (0.9630)	PCK1 (0.8992)	INS (0.8781)	G6PC1 (0.8445)	SREBF1 (0.8311)	IGF1 (0.8207)	MTOR (0.7380)
SGI-1776	PRKACA (0.9994)	CSNK1G3 (0.9992)	CDK15 (0.9991)	CDK16 (0.9985)	ALK (0.9983)	PIM1 (0.9974)	MAP3K9 (0.9972)	CAMK2A (0.9943)	MYLK2 (0.9940)	CDK2 (0.9940)
(3Z)-N,N-DIMETHYL-2-OXO-3-(4,5,6,7-TETRAHYDRO-1H-INDOL-2-YLMETHYLIDENE)-2,3-DIHYDRO-1H-INDOLE-5-SULFONAMIDE	PRKACA (0.9998)	LCK (0.9993)	FYN (0.9990)	CSNK1G3 (0.9986)	ALK (0.9974)	MYLK2 (0.9973)	CAMK2D (0.9971)	PRKACB (0.9963)	BRAF (0.9958)	ABL1 (0.9954)
Romidepsin	CYP3A4 (0.9996)	CYP3A5 (0.9977)	ABCB1 (0.9964)	CYP2B6 (0.9960)	CYP2C8 (0.9955)	HDAC2 (0.9954)	CYP2C19 (0.9941)	ABCG2 (0.9935)	CYP1A2 (0.9934)	CYP2C9 (0.9926)
3-Nitro-4-(2-Oxo-Pyrrolidin-1-Yl)-Benzenesulfonamide	CA2 (1.0000)	PRSS1 (0.8644)
4-(1-Benzyl-3-Carbamoylmethyl-2-Methyl-1h-Indol-5-Yloxy)-Butyric Acid	PLA2G2A (0.9828)	PLA2G1B (0.9733)	ALOX5 (0.9401)	PLA2G2E (0.8163)	CYP19A1 (0.7785)
3-{5-[AMINO(IMINIO)METHYL]-1H-INDOL-2-YL}-5-METHOXY-1,1'-BIPHENYL-2-OLATE	PRSS1 (0.9999)	TTR (0.9932)	CPB1 (0.9920)	F10 (0.9884)	CTRB1 (0.9869)	F2 (0.9673)	CELA1 (0.8487)	F11 (0.7949)	CA2 (0.7641)	MMP12 (0.7132)
1,3-Propanediol	PRSS1 (0.9728)	MAN1B1 (0.9174)	LTA4H (0.8891)	HSPD1 (0.8714)	ARF1 (0.8666)	METAP2 (0.8603)	DCPS (0.8375)	HSPA5 (0.8145)	UBC (0.8094)	MAN2A1 (0.7986)
(2S,3S)-3-{3-[4-(METHYLSULFONYL)PHENYL]-1,2,4-OXADIAZOL-5-YL}-1-OXO-1-PYRROLIDIN-1-YLBUTAN-2-AMINE	DPP4 (0.9973)	CA2 (0.9479)	PLAU (0.8846)	CTSH (0.8194)	ODC1 (0.7998)	MME (0.7452)	F2 (0.7320)	CMA1 (0.7132)
Creatinine	INS (0.9997)	ALB (0.9993)	F2 (0.9988)	TNF (0.9988)	CRP (0.9985)	TGFB1 (0.9984)	IL6 (0.9981)	IGF1 (0.9981)	FGF23 (0.9980)	PTH (0.9979)
NAP-226-90	ACHE (0.9839)	CA2 (0.9461)	ALB (0.9246)	CHRNA4 (0.8319)	CHRNB2 (0.7975)
Methyl aminolevulinate	ANPEP (0.9096)	DPP4 (0.8930)	AHR (0.8856)	ELANE (0.8099)	CTSG (0.8010)	CA2 (0.7932)	CYP3A4 (0.7928)	MPO (0.7759)	CES1 (0.7689)	ALB (0.7478)
9-(3-IODOBENZYLAMINO)-1,2,3,4-TETRAHYDROACRIDINE	BCHE (0.9971)	ACHE (0.9956)	CA2 (0.9753)	REN (0.9750)	ALB (0.9705)	MAOA (0.9515)	HSD11B1 (0.9343)	COMT (0.9039)	CHRNA4 (0.8855)	SHBG (0.8763)
2-deoxyglucose	INS (0.9981)	BDNF (0.9861)	POMC (0.9768)	SST (0.9726)	GHRH (0.9590)	TNF (0.9555)	GH1 (0.9553)	PRL (0.9479)	NPY (0.9457)	MTOR (0.9441)
1-[4-(AMINOMETHYL)BENZOYL]-5'-FLUORO-1'H-SPIRO[PIPERIDINE-4,2'-QUINAZOLIN]-4'-AMINE	HRURF (0.9881)	SPEM3 (0.9881)	CCDC192 (0.9881)	FAM90A19 (0.9881)	MBD3L2B (0.9881)	NPIPB2 (0.9881)	DUXB (0.9881)	SPDYE12 (0.9881)	DEFB131B (0.9881)	CXorf51A (0.9881)
Dabrafenib	CCNF (0.9980)	CYP3A4 (0.9968)	DTL (0.9967)	MCM10 (0.9963)	TSC22D3 (0.9960)	RFC2 (0.9960)	CCNE2 (0.9958)	CCNA2 (0.9956)	RFC5 (0.9956)	CDC25A (0.9956)
9-(4-hydroxybutyl)-N2-phenylguanine	CDK2 (0.9738)	TK1 (0.7888)	TOP2B (0.7611)
Beta-(2-Naphthyl)-Alanine	CDK2 (0.9979)	F10 (0.9921)	WARS1 (0.9833)	DHFR (0.9818)	VHL (0.9773)	F2 (0.9719)	ASNS (0.9593)	LTA4H (0.9530)	MTHFD1 (0.9497)	YARS1 (0.9467)
Medronic acid	PLA2G2A (0.9969)	MTOR (0.9964)	TRPM2 (0.9963)	PLAU (0.9963)	F2 (0.9961)	ANXA5 (0.9957)	PLA2G1B (0.9936)	INS (0.9929)	F10 (0.9912)	NOS2 (0.9907)
Muscimol	SLC18A2 (0.9984)	GABRA2 (0.9982)	GABRB1 (0.9981)	GABRA6 (0.9980)	GABRA1 (0.9978)	SLC6A3 (0.9968)	GABRB2 (0.9963)	GABRR2 (0.9949)	GRIA2 (0.9941)	GABRA4 (0.9937)
Vintafolide	TUBB1 (0.9972)	PRSS1 (0.9908)	TK1 (0.9747)	CTSG (0.9740)	TUBA4A (0.9679)	HLA-B (0.9647)	MME (0.9578)	HLA-A (0.9514)	LTA4H (0.9507)	MAN2A1 (0.9502)
Flupentixol	CYP3A4 (0.9957)	CYP2D6 (0.9922)	KCNH2 (0.9890)	ADRA1A (0.9887)	ADRA1D (0.9848)	HTR2C (0.9834)	HTR2B (0.9804)	ADRA2A (0.9728)	HTR2A (0.9710)	CYP1A2 (0.9705)
Afuresertib	MTOR (0.9996)	PIK3CA (0.9943)	AKT1 (0.9932)	AKT2 (0.9863)	KDR (0.9829)	KRAS (0.9817)	RPS6KB1 (0.9813)	PTEN (0.9800)	HRAS (0.9724)	EGFR (0.9683)
Ganaxolone	GABRA1 (1.0000)	GABRG1 (1.0000)	GABRA2 (1.0000)	GABRB2 (1.0000)	GABRB1 (1.0000)	GABRA4 (1.0000)	GABRA6 (0.9999)	GABRA5 (0.9999)	GABRB3 (0.9999)	GABRE (0.9999)
Primidone	CYP3A4 (0.9997)	CYP2C19 (0.9996)	CYP2D6 (0.9991)	GABRA1 (0.9989)	SCN1A (0.9987)	CYP1A2 (0.9987)	GABRD (0.9986)	CYP2C8 (0.9985)	CYP2C9 (0.9984)	GABRA6 (0.9980)
Pteroic acid	KYAT1 (0.9549)	RIDA (0.9530)	FPGS (0.9515)	HPD (0.9494)	DHFR (0.9459)	UROD (0.9438)	CBS (0.9416)	SHMT1 (0.9017)	MTAP (0.8916)	ODC1 (0.8904)
Naringenin	CYP3A4 (0.9994)	ALB (0.9994)	ABCB1 (0.9994)	INS (0.9992)	ABCG2 (0.9981)	MTOR (0.9976)	PRR20G (0.9976)	SDIM1 (0.9976)	TMEM272 (0.9976)	NUTM2E (0.9976)
Oltipraz	CYP3A4 (0.9977)	ESR1 (0.9909)	PTGS2 (0.9839)	GSTM1 (0.9827)	CYP19A1 (0.9820)	AR (0.9819)	CYP1A1 (0.9792)	CYP2A6 (0.9781)	HMOX1 (0.9780)	PCNA (0.9762)
Hydrocodone	CYP3A4 (0.9993)	CYP2C19 (0.9973)	ALB (0.9967)	CYP2D6 (0.9955)	CYP2C8 (0.9930)	CYP3A5 (0.9905)	CYP1A2 (0.9889)	CYP2C9 (0.9865)	CYP2B6 (0.9852)	CYP3A7 (0.9754)
Topiroxostat	CYP3A4 (0.9972)	CYP2C19 (0.9925)	CYP2C8 (0.9912)	UGT1A9 (0.9907)	UGT1A1 (0.9897)	UGT1A4 (0.9892)	UGT1A3 (0.9888)	ALB (0.9885)	CYP1A2 (0.9881)	CYP2C9 (0.9878)
BIS-1,2-{[(Z)-2CARBOXY-2-METHYL-1,3-DIOXANE]-5-YLOXYCARBONYL}-PIPERAZINE	CELA1 (0.9949)	APCS (0.9851)	ELANE (0.9812)	AHSP (0.9788)	PRSS1 (0.9509)	CTSG (0.9487)	LYZ (0.9407)	SHBG (0.8851)	ACTA1 (0.8796)	MMP8 (0.8372)
PF-5190457	PTGFR (0.9865)	AVPR1A (0.9817)	GNRHR (0.9744)	F2 (0.9690)	GHSR (0.9645)	EDNRB (0.9587)	OXTR (0.9433)	GNRH1 (0.9391)	FFAR1 (0.9350)	ADORA2B (0.9225)
N-(pyridin-3-ylmethyl)aniline	LTA4H (0.9578)	LYZ (0.9377)	CTSH (0.9147)	NOS3 (0.9115)	ELANE (0.9062)	CTSG (0.8947)	HBB (0.8605)	LTF (0.7784)	GUSB (0.7735)	PRSS3 (0.7618)
TNP-470	CTSB (0.9783)	CHEK1 (0.9267)	TF (0.9266)	CTSV (0.9243)	TP53 (0.9106)	MMP1 (0.9017)	MDM2 (0.8979)	PARP1 (0.8788)	F2 (0.8709)	CTSK (0.8646)
N-(2,3-DIFLUORO-BENZYL)-4-SULFAMOYL-BENZAMIDE	CA2 (0.9998)	MYH14 (0.9565)	NR3C2 (0.9383)	PYGM (0.9373)	HSD11B1 (0.8175)	AKR1B1 (0.7605)	MME (0.7363)
10,11-dimethoxy-4-methyldibenzo[c,f]-2,7-naphthyridine-3,6-diamine	MTOR (0.9971)	KDR (0.9835)	KRAS (0.9426)	PDPK1 (0.9231)	PIM1 (0.9050)	BRAF (0.8780)	SRC (0.8127)	MAP2K1 (0.7840)	MAPK14 (0.7723)	HRAS (0.7179)
Benzyl alcohol	CYP3A4 (0.9998)	CYP2C19 (0.9997)	CYP2D6 (0.9992)	CYP2C8 (0.9992)	CYP2C9 (0.9989)	CYP3A5 (0.9986)	CYP1A2 (0.9983)	CYP2B6 (0.9983)	CYP3A7 (0.9958)	CYP2A6 (0.9932)
4-(5-BENZENESULFONYLAMINO-1-METHYL-1H-BENZOIMIDAZOL-2-YLMETHYL)-BENZAMIDINE	F2 (0.9944)	PRSS1 (0.9520)	F10 (0.8588)
2'-deoxy-N-(naphthalen-1-ylmethyl)guanosine 5'-(dihydrogen phosphate)	POLK (0.9766)
Gusperimus	F2 (0.9818)	CYP3A4 (0.9614)	MTOR (0.9574)	PTGS2 (0.9548)	PLAU (0.9443)	CXCL8 (0.9118)	AR (0.9094)	CDK2 (0.9084)	BCL2 (0.9058)	ALB (0.9025)
4-[(5-CHLOROINDOL-2-YL)SULFONYL]-2-(2-METHYLPROPYL)-1-[[5-(PYRIDIN-4-YL)PYRIMIDIN-2-YL]CARBONYL]PIPERAZINE	F10 (0.9999)	F7 (0.9997)	PRSS1 (0.9995)	F11 (0.9968)	HPN (0.9851)	F2 (0.9821)	F9 (0.9654)	CELA1 (0.9351)	CPB1 (0.9325)	SERPINA5 (0.9184)
5-[1-(3,4-Dimethoxy-Benzoyl)-1,2,3,4-Tetrahydro-Quinolin-6-Yl]-6-Methyl-3,6-Dihydro-[1,3,4]Thiadiazin-2-One	TNNC1 (0.9958)	MYH7 (0.9957)	PYGM (0.9926)	MYH6 (0.9783)	MYL3 (0.9566)	ATP1A1 (0.8922)	TNNC2 (0.8611)	SLC9A1 (0.8605)	MYL1 (0.8589)	TNNI3 (0.8374)
Dacomitinib	CYP3A4 (0.9998)	ABCB1 (0.9980)	CYP2D6 (0.9975)	CYP1A2 (0.9942)	CYP2C19 (0.9942)	CYP3A5 (0.9936)	CYP2C8 (0.9935)	CDK2 (0.9894)	CYP2B6 (0.9853)	CYP2C9 (0.9844)
Meclinertant	GNRHR (0.9958)	FFAR1 (0.9933)	AVPR1A (0.9927)	CCKBR (0.9926)	CCKAR (0.9919)	NTSR2 (0.9914)	OXTR (0.9904)	SSTR1 (0.9899)	HCRTR1 (0.9892)	TACR3 (0.9886)
Brexpiprazole	CYP3A4 (0.9995)	CYP2D6 (0.9993)	HTR6 (0.9778)	CYP1A2 (0.9629)	SLC6A4 (0.9593)	HTR1A (0.9589)	HTR2A (0.9165)	CYP2C19 (0.9130)	HTR4 (0.9064)	ADRB1 (0.9043)
BMS-908662	MTOR (0.9988)	PRKACA (0.9979)	MAP2K2 (0.9978)	BRAF (0.9974)	MAP2K1 (0.9972)	TGFBR1 (0.9963)	KRAS (0.9962)	RAF1 (0.9958)	ARAF (0.9929)	HRAS (0.9832)
Maraviroc	CYP3A4 (0.9974)	ALB (0.9819)	CYP2C8 (0.9764)	ABCC4 (0.9721)	CYP2D6 (0.9664)	CYP3A5 (0.9616)	CYP1A2 (0.9586)	CYP2B6 (0.9570)	CYP3A43 (0.9558)	CYP2C19 (0.9557)
N-(1-adamantyl)-N'-(4-guanidinobenzyl)urea	F2 (0.9991)	PLAU (0.9948)	PRSS1 (0.9881)	F10 (0.9877)	F7 (0.9575)	PLG (0.9286)	PLAT (0.8645)
Triciribine phosphate	MTOR (0.9998)	AKT2 (0.9996)	TGFBR1 (0.9987)	AKT1 (0.9983)	GSK3B (0.9979)	RPS6KB1 (0.9937)	AKT3 (0.9936)	PDPK1 (0.9888)	MAP2K1 (0.9863)	BRAF (0.9824)
4-(2-aminoethyl)-2-ethylphenol	PRSS1 (0.9790)	REN (0.9383)	CPB1 (0.9178)	BACE1 (0.9051)	MME (0.8685)	CA2 (0.8537)	CPA1 (0.7560)
Finafloxacin	CCNA2 (0.9830)	CDK2 (0.9798)	CDK4 (0.9632)	TYMS (0.9609)	TOP2A (0.9608)	PCNA (0.9450)	CHEK1 (0.9418)	CDK1 (0.9259)	AURKA (0.9250)	CDKN1A (0.8938)
GUANOSINE-2',3'-O-ETHYLIDENEPHOSPHONATE	DHFR (0.9912)	PNP (0.9687)	G6PD (0.9002)	HPD (0.8864)	ODC1 (0.8486)	TYMS (0.8351)	PGM1 (0.8158)	PGAM1 (0.8091)	HMOX1 (0.7586)	TPI1 (0.7330)
Tesaglitazar	PPARG (0.9920)	PPARA (0.9906)	RXRA (0.9846)	NCOA1 (0.9718)	PPARD (0.9466)	ESRRA (0.9321)	VDR (0.9247)	AR (0.8838)	FABP4 (0.8766)	NCOA2 (0.8738)
3-(9-HYDROXY-1,3-DIOXO-4-PHENYL-2,3-DIHYDROPYRROLO[3,4-C]CARBAZOL-6(1H)-YL)PROPANOIC ACID	CDK2 (0.9967)	CHEK1 (0.9884)	WEE1 (0.9574)	CCNA2 (0.8771)	PIM1 (0.7614)	AURKA (0.7585)	ATM (0.7305)	CDK1 (0.7158)	PLK1 (0.7099)
Pholcodine	CYP3A4 (0.7224)
Elacestrant	ESR2 (0.9429)	ESR1 (0.8666)	AR (0.8358)
Remogliflozin etabonate	CYP3A4 (0.9813)
3-[4-(AMINOSULFONYL)PHENYL]PROPANOIC ACID	CA2 (0.9998)	CA1 (0.9986)	CA4 (0.9933)	MYH14 (0.9847)	NR3C2 (0.9815)	CA3 (0.9782)	ACHE (0.9601)	CA14 (0.9574)	CA9 (0.9243)	CA5A (0.9141)
2-[(2-methoxy-5-methylphenoxy)methyl]pyridine	HBA2 (0.9997)	HBB (0.9994)	PRSS1 (0.9982)	NOS3 (0.9910)	AHSP (0.9902)	TNNC1 (0.9889)	MME (0.9871)	GUSB (0.9860)	ELANE (0.9834)	CA2 (0.9813)
Vidofludimus	TRPM2 (0.9868)	PLA2G1B (0.9810)	PPARA (0.9759)	NOS2 (0.9748)	LYZ (0.9649)	RXRA (0.9632)	IL25 (0.9582)	TTR (0.9475)	PLA2G2A (0.9461)	IL17F (0.9416)
Sorafenib	CYP3A4 (0.9997)	CCNF (0.9981)	CDC45 (0.9981)	MRPL12 (0.9980)	TSC22D3 (0.9976)	ABCB1 (0.9976)	KIF20A (0.9976)	BIRC5 (0.9976)	RFC2 (0.9975)	PCNA (0.9973)
Glisoxepide	CYP3A4 (0.9987)	CYP2C8 (0.9908)	KCNH2 (0.9813)	CYP2C9 (0.9811)	CYP2C19 (0.9744)	CYP2D6 (0.9736)	ALB (0.9712)	CYP1A2 (0.9629)	CYP3A5 (0.9612)	ABCB1 (0.9427)
Amikacin	ALB (0.9756)	INS (0.8890)	CYP3A4 (0.8890)	PRL (0.8785)	PTGS2 (0.8740)	SLC22A6 (0.8672)	CXCL8 (0.8638)	ABCB1 (0.8542)	SLC15A1 (0.8454)	TNF (0.8414)
Protoporphyrin Ix Containing Co	BCL2 (0.9148)	CA2 (0.8998)	PTGS2 (0.8783)	G6PD (0.8578)	CYCS (0.8439)	NR3C1 (0.8113)	AKR1B1 (0.8082)	CYP3A4 (0.8008)	CYP1A1 (0.7748)	ALOX5 (0.7232)
Trichlormethiazide	CA4 (0.9983)	CA2 (0.9975)	CA12 (0.9966)	SCN5A (0.9944)	REN (0.9919)	CA5B (0.9914)	CA14 (0.9912)	SLC12A3 (0.9881)	TF (0.9879)	SLC12A1 (0.9878)
L-Glutamine	AHCY (0.9966)	METAP1 (0.9947)	CTH (0.9936)	FOLH1 (0.9931)	DHFR (0.9930)	CPS1 (0.9927)	CBS (0.9922)	KYAT1 (0.9915)	CDO1 (0.9914)	ASPA (0.9906)
Arbutamine	ADRA1A (0.9743)	ADRB1 (0.9650)	REN (0.9609)	KCNMB2 (0.9553)	ADRB3 (0.9420)	ADRA1D (0.9280)	ACE (0.9269)	HRH2 (0.9212)	ADRB2 (0.9208)	RNF167 (0.8912)
Midodrine	ADRB1 (0.9955)	KCNMB2 (0.9893)	ADRB3 (0.9882)	ALB (0.9863)	INS (0.9846)	CYP3A4 (0.9817)	SLC22A1 (0.9745)	ADRA1A (0.9731)	ADRA1B (0.9689)	ADRB2 (0.9689)
Cromoglicic acid	CDC20 (0.9851)	SMC1A (0.9849)	GTPBP8 (0.9725)	RPS4Y1 (0.9723)	PCNA (0.9723)	SPAG4 (0.9715)	PPP2R5E (0.9714)	BIRC5 (0.9712)	KIF20A (0.9707)	AURKB (0.9705)
Fostamatinib	SLK (0.9999)	MAP3K9 (0.9997)	EPHA2 (0.9997)	CLK1 (0.9997)	ALPK3 (0.9996)	MYLK3 (0.9996)	DDR2 (0.9996)	MYLK2 (0.9995)	MAP3K2 (0.9995)	MAP3K20 (0.9995)
6-Nitroindazole	NOS3 (0.9990)	NR3C1 (0.9553)	NOS2 (0.9532)	NOS1 (0.9020)	NFKB1 (0.8851)	AR (0.8830)	PYGM (0.8706)	PPARG (0.8554)	TNF (0.8006)	PTGS2 (0.7826)
Chlorthalidone	CA4 (0.9975)	REN (0.9973)	CA1 (0.9970)	KCNMB2 (0.9949)	SCN5A (0.9918)	CA12 (0.9894)	CA2 (0.9894)	CA5B (0.9879)	ADRB1 (0.9874)	SLC12A1 (0.9844)
Rifapentine	CYP3A4 (0.9987)	CYP2C19 (0.9954)	ALB (0.9916)	CYP1A2 (0.9912)	ABCB1 (0.9902)	CYP2B6 (0.9894)	CYP2D6 (0.9880)	CYP2E1 (0.9875)	CYP2C9 (0.9858)	CYP2C8 (0.9827)
Gliclazide	CYP3A4 (0.9997)	CYP2C19 (0.9979)	CYP2C8 (0.9978)	CYP2C9 (0.9967)	ABCB1 (0.9964)	CYP3A5 (0.9960)	KCNH2 (0.9958)	ALB (0.9952)	CYP2D6 (0.9951)	KCNJ11 (0.9944)
N-(Phosphonoacetyl)-L-Ornithine	OTC (0.9972)	F10 (0.9901)	GLUL (0.9894)	DHFR2 (0.9887)	CA2 (0.9784)	RNASE1 (0.9744)	DHFR (0.9697)	ODC1 (0.9630)	ALAD (0.9520)	HPN (0.9519)
Patupilone	TUBA4A (0.9999)	TUBB1 (0.9999)	TUBA3E (0.9998)	TUBB4B (0.9997)	TUBB4A (0.9997)	TUBB2B (0.9991)	TUBA1B (0.9990)	TUBB3 (0.9989)	TUBB (0.9988)	TUBB2A (0.9982)
Abemaciclib	CYP3A4 (0.9997)	ABCB1 (0.9978)	CDK2 (0.9974)	CDKN1A (0.9955)	CCNA2 (0.9955)	CDKN1B (0.9941)	ABCG2 (0.9904)	CYP3A5 (0.9902)	MYC (0.9888)	CYP1A2 (0.9885)
Topotecan	CCNF (0.9991)	UBE2C (0.9988)	RFC2 (0.9986)	H2BC21 (0.9984)	CCNA2 (0.9984)	NCAPH (0.9982)	CCNB2 (0.9982)	PCNA (0.9981)	BIRC5 (0.9981)	UBE2S (0.9981)
Flucloxacillin	CYP3A4 (0.9935)	ALB (0.9887)	HTR2B (0.9639)	ABCB1 (0.9638)	CYP2D6 (0.9623)	HRH1 (0.9604)	CYP1A2 (0.9529)	AVPR1A (0.9456)	CHRM3 (0.9321)	PTGFR (0.9243)
Nelfinavir	CYP3A4 (0.9994)	TSC22D3 (0.9964)	CD320 (0.9936)	CYP2D6 (0.9935)	CYP1A2 (0.9933)	FDPS (0.9931)	HMGCR (0.9930)	MRPL12 (0.9925)	ATP6V1D (0.9913)	ABCB1 (0.9910)
Cinacalcet	CYP3A4 (0.9992)	CYP2D6 (0.9973)	ALB (0.9972)	CYP2C19 (0.9930)	CYP3A5 (0.9887)	CYP1A2 (0.9873)	ABCB1 (0.9872)	SLC15A2 (0.9863)	CYP2C8 (0.9808)	ABCC2 (0.9804)
Biotin	BCKDK (0.9970)	SLC5A6 (0.9934)	SHMT1 (0.9924)	CBS (0.9924)	AHCY (0.9924)	PAPSS1 (0.9904)	MAT2A (0.9888)	CD320 (0.9884)	GGPS1 (0.9878)	FDPS (0.9875)
Succinylcholine	ALB (0.9956)	SCN5A (0.9934)	PRL (0.9893)	KCNMB2 (0.9887)	CHRNA1 (0.9882)	CYP3A4 (0.9866)	CACNA1G (0.9864)	CA1 (0.9852)	HTR3A (0.9832)	BDNF (0.9823)
Abediterol	ADRB1 (0.9681)	ADRB3 (0.9546)	ADRB2 (0.8855)	DPP4 (0.8735)	REN (0.8324)	ADRA1A (0.8297)	ACE (0.8210)	AGT (0.7600)	ALB (0.7562)	F2 (0.7312)
Bromo-Willardiine	GRIA1 (0.9973)	PYGM (0.9866)	GRIA2 (0.9862)	GRIA4 (0.9805)	GRIA3 (0.9322)
(S,R)-fidarestat	AKR1B1 (0.9895)	NQO2 (0.9372)	ODC1 (0.9365)	METAP2 (0.9345)	EPHX2 (0.8756)	CDK2 (0.8056)	AHCY (0.7971)	SAT1 (0.7713)
Levobunolol	SPAG4 (0.9886)	ADRB2 (0.9862)	GJA1 (0.9853)	TIPARP (0.9850)	IFRD2 (0.9845)	REN (0.9839)	MCOLN1 (0.9834)	ATP6V1D (0.9816)	RNF167 (0.9813)	RGS2 (0.9798)
Griseofulvin	CYP3A4 (0.9981)	ALB (0.9926)	ABCB1 (0.9919)	CYP2D6 (0.9857)	CYP1A2 (0.9833)	CYP1A1 (0.9797)	CYP2C19 (0.9795)	CYP3A5 (0.9740)	CYP2E1 (0.9592)	ABCC2 (0.9591)
Alrestatin	TYR (0.9948)	DHFR (0.9943)	F2 (0.9897)	AKR1B1 (0.9884)	DHODH (0.9860)	AVPR1A (0.9855)	F10 (0.9844)	TTR (0.9829)	OXTR (0.9826)	EDNRB (0.9823)
Gadoxetic acid	ALB (0.9990)	SLCO1B1 (0.9984)	CYP3A4 (0.9973)	SLCO1B3 (0.9951)	ABCC2 (0.9933)	ABCG2 (0.9931)	ABCC4 (0.9931)	SLCO2B1 (0.9929)	SLC22A8 (0.9920)	SLC22A11 (0.9903)
N~3~-[3-(1H-INDOL-6-YL)BENZYL]PYRIDINE-2,3-DIAMINE	BACE1 (0.8538)	PRSS1 (0.7909)	ACE2 (0.7192)
MK-8776	CDK2 (0.9989)	CHEK1 (0.9889)	CCNA2 (0.9687)	CDKN1A (0.9363)	CDK1 (0.9358)	CDK4 (0.9264)	CCND1 (0.9074)	ATM (0.7838)	PLK1 (0.7432)	CSNK2A1 (0.7411)
CRA_10972	PRSS1 (0.9998)	CA2 (0.9988)	F10 (0.9901)	CTRB1 (0.7794)	TTR (0.7695)
Magnesium acetate	CA2 (0.9755)	PYGM (0.9302)	CYB5A (0.9082)	ATP1A1 (0.7449)
4-{[(E)-2-(5-CHLOROTHIEN-2-YL)VINYL]SULFONYL}-1-(1H-PYRROLO[3,2-C]PYRIDIN-2-YLMETHYL)PIPERAZIN-2-ONE	F10 (0.9997)	F7 (0.9956)	AKR1B1 (0.9689)	F2 (0.9647)	PRSS1 (0.7638)	ODC1 (0.7609)
PF-04620110	HRURF (0.9881)	SPEM3 (0.9881)	CCDC192 (0.9881)	FAM90A19 (0.9881)	MBD3L2B (0.9881)	NPIPB2 (0.9881)	DUXB (0.9881)	SPDYE12 (0.9881)	DEFB131B (0.9881)	CXorf51A (0.9881)
N-(3-chlorobenzyl)-1-(4-methylpentanoyl)-L-prolinamide	F2 (0.9999)	F10 (0.9968)	PRSS1 (0.9941)	F7 (0.9895)	ALB (0.9831)	CELA1 (0.9745)	F9 (0.9708)	TTR (0.9617)	DPP4 (0.9528)	MME (0.8948)
CIS-(1R,2S)-2-AMINO-1,2,3,4-TETRAHYDRONAPHTHALEN-1-OL	PNMT (0.9980)	SLC18A2 (0.9800)	PYGM (0.9299)	DBH (0.9122)	MAOB (0.8607)	AANAT (0.8159)	DAO (0.7505)
Hexocyclium	CHRM3 (0.9888)	CHRM5 (0.9881)	HRH1 (0.9870)	ADRA1A (0.9810)	CHRM2 (0.9788)	CHRM1 (0.9761)	CYP3A4 (0.9711)	HRH2 (0.9685)	ADRA1D (0.9684)	CHRM4 (0.9552)
3-PYRIDIN-4-YL-2,4-DIHYDRO-INDENO[1,2-.C.] PYRAZOLE	PRKACA (0.9999)	MTOR (0.9991)	AKT2 (0.9973)	PRKCA (0.9896)	CAMK2D (0.9869)	PDPK1 (0.9790)	BRAF (0.9783)	PKIA (0.9770)	CSNK1E (0.9756)	AKT1 (0.9695)
Silibinin	ABCG2 (0.9946)	ABCB5 (0.9730)	CYP3A4 (0.9469)	UGT1A1 (0.9433)	ABCB1 (0.9145)	ABCC1 (0.9113)	SLCO1B1 (0.9059)	SLCO1B3 (0.9052)	CYP1A2 (0.8538)	SLC47A2 (0.8345)
(9ALPHA,13BETA,17BETA)-2-[(1Z)-BUT-1-EN-1-YL]ESTRA-1,3,5(10)-TRIENE-3,17-DIOL	HRURF (0.9881)	MMP24OS (0.9881)	BRD3OS (0.9881)	SDIM1 (0.9881)	OOSP1 (0.9881)	TMEM210 (0.9881)	TEX49 (0.9881)	EDDM13 (0.9881)	SPTY2D1OS (0.9881)	C13orf46 (0.9881)
Bifeprunox	HTR2A (0.9929)	HTR2B (0.9919)	HTR2C (0.9887)	HTR3A (0.9866)	DRD2 (0.9859)	SIGMAR1 (0.9852)	CYP2D6 (0.9848)	HTR1A (0.9827)	SLC6A3 (0.9804)	HTR6 (0.9799)
Cerdulatinib	JAK1 (0.9790)	FLT4 (0.9612)	ALK (0.9608)	JAK2 (0.9587)	EPHA2 (0.9585)	JAK3 (0.9578)	CSF1R (0.9555)	TYK2 (0.9547)	PDGFRB (0.9498)	FLT3 (0.9464)
LY-518674	PPARA (0.8384)
Glecaprevir	CYP3A4 (0.9996)	ABCG2 (0.9986)	ABCB1 (0.9980)	SLCO1B3 (0.9949)	SLCO1B1 (0.9936)	UGT1A1 (0.9930)	UGT1A9 (0.9728)	CYP1A2 (0.9721)	CYP3A5 (0.9617)	UGT1A3 (0.9604)
Pazopanib	CYP3A4 (0.9986)	CYP2C8 (0.9938)	TSC22D3 (0.9937)	CYP3A5 (0.9927)	ABCB1 (0.9918)	FGFR2 (0.9917)	CYP2D6 (0.9912)	ATP6V1D (0.9909)	CYP1A2 (0.9889)	CYP2C19 (0.9888)
Guvacine	GRIA2 (0.9989)	SLC6A3 (0.9988)	SLC18A2 (0.9985)	SLC6A1 (0.9978)	SLC6A9 (0.9963)	CHRNB2 (0.9955)	SLC6A12 (0.9950)	GLRA1 (0.9948)	SLC6A13 (0.9940)	AANAT (0.9926)
Fisetin	CDKN1A (0.9906)	BIRC5 (0.9904)	CXCL8 (0.9885)	NFKB1 (0.9880)	TNF (0.9868)	NFKBIA (0.9866)	CDK1 (0.9854)	MYC (0.9846)	AURKA (0.9832)	TP53 (0.9830)
METHYL(2-ACETOXY-2-(2-CARBOXY-4-AMINO-PHENYL))ACETATE	HRURF (0.9881)	PRAMEF26 (0.9881)	TMEM191C (0.9881)	FAM90A22 (0.9881)	FAM90A23 (0.9881)	FAM90A14 (0.9881)	LACTBL1 (0.9881)	ZNF723 (0.9881)	MINDY4B (0.9881)	C13orf42 (0.9881)
(S)-2-METHYL-1-[(4-METHYL-5-ISOQUINOLINE)SULFONYL]-HOMOPIPERAZINE	PRKACA (0.9998)	CAMK2D (0.9971)	ROCK2 (0.9929)	CAMK2A (0.9886)	CAMK2B (0.9885)	PKIA (0.9875)	ROCK1 (0.9869)	PRKACB (0.9712)	CAMK2G (0.9576)	MYLK2 (0.9569)
2-[({4-[2-(trifluoromethyl)phenyl]piperidin-1-yl}carbonyl)amino]benzoic acid	AR (0.9839)	NR3C1 (0.9687)	RBP4 (0.9673)	VDR (0.9211)	PPARD (0.9055)	NOS3 (0.8842)	AHR (0.8724)	PPARG (0.8629)	NCOA1 (0.8189)	RXRA (0.7895)
Velneperit	NPY4R (0.9893)	PTGDR2 (0.9826)	SSTR1 (0.9757)	SSTR5 (0.9736)	NPY5R (0.9383)	SSTR2 (0.9285)	TAAR1 (0.8951)	SSTR4 (0.8377)	OXTR (0.8332)	GALR1 (0.7977)
5-methyltetrahydrofolic acid	TPO (0.9949)	ABCB5 (0.9924)	MTHFR (0.9921)	IL2 (0.9903)	INS (0.9861)	XDH (0.9799)	EPO (0.9794)	FGF2 (0.9792)	DHFR (0.9768)	BGLAP (0.9763)
(2S)-2-(4-chlorophenyl)-2-[4-(1H-pyrazol-4-yl)phenyl]ethanamine	PRKACA (0.9997)	PKIA (0.9938)	PYGM (0.9860)	CAMK2D (0.9840)	PRKACB (0.9793)	MTOR (0.9774)	PRKCA (0.9714)	AKT2 (0.9708)	PDPK1 (0.9526)	PRKACG (0.9377)
6-ETHYL-5-[9-(3-METHOXYPROPYL)-9H-CARBAZOL-2-YL]PYRIMIDINE-2,4-DIAMINE	CMA1 (0.9909)	F2 (0.9907)	REN (0.9898)	ACE (0.9758)	ACE2 (0.9724)	THRB (0.9534)	DPP4 (0.9425)	PLAU (0.8952)	AGT (0.8831)	PRSS1 (0.8058)
methyl (3S)-3-[(tert-butoxycarbonyl)amino]-4-oxopentanoate	HRURF (0.9882)	H3Y2 (0.9882)	ANKRD40CL (0.9882)	SMIM27 (0.9882)	FAM236A (0.9882)	ETDB (0.9882)	TEX13C (0.9882)	FAM205C (0.9882)	PRSS51 (0.9882)	C8orf89 (0.9882)
3-(2-AMINO-6-BENZOYLQUINAZOLIN-3(4H)-YL)-N-CYCLOHEXYL-N-METHYLPROPANAMIDE	PRSS1 (0.9731)	BACE1 (0.9317)	DPP4 (0.8477)
ENMD-1198	CTSK (0.9461)	KDR (0.9305)	PTPN1 (0.8932)	TNFRSF11A (0.8882)	TNFSF11 (0.8836)	CDK2 (0.8649)	STAT3 (0.8622)	CTSS (0.8523)	RET (0.8441)	MAPK14 (0.8266)
Selisistat	SIRT1 (0.9807)	PPARD (0.8470)	CDK2 (0.7895)
Netoglitazone	CYP3A4 (0.9999)	CYP2C8 (0.9966)	CYP2C9 (0.9924)	CYP2C19 (0.9878)	CYP3A5 (0.9874)	CYP2B6 (0.9833)	CYP1A2 (0.9799)	UGT1A1 (0.9794)	ABCB1 (0.9790)	UGT1A9 (0.9302)
Bis-1,2-{[(Z)-2-carboxy-2-methyl-1,3-dioxane]-5-yloxycarbamoyl}-ethane	AHSP (0.9680)	LYZ (0.9679)	APCS (0.9582)	MAN2A1 (0.9219)	ELANE (0.8765)	MME (0.7656)	PGLYRP3 (0.7376)
4-[3-(3-NITROPHENYL)-1,2,4-OXADIAZOL-5-YL]BUTANOIC ACID	AKR1B1 (0.9805)	PRSS1 (0.9678)	F10 (0.9001)	DHFR (0.8711)	TTR (0.8522)	NQO1 (0.8310)	G6PD (0.8239)	MME (0.7990)	NQO2 (0.7945)	TYR (0.7874)
Bendamustine	CYP3A4 (0.9831)	TUBB1 (0.9689)	CUL4A (0.9610)	CDK2 (0.9557)	ABCB1 (0.9492)	KRT5 (0.9379)	CCNA2 (0.9033)	HDAC1 (0.8933)	CYP1A2 (0.8929)	FOLH1 (0.8927)
6,7-DIMETHOXY-4-[(3R)-3-(2-NAPHTHYLOXY)PYRROLIDIN-1-YL]QUINAZOLINE	PDE3A (1.0000)	PDE3B (1.0000)	PDE4A (0.9999)	PDE4D (0.9999)	PDE4C (0.9999)	PDE10A (0.9997)	PDE4B (0.9995)	PDE8A (0.9994)	PDE5A (0.9993)	PDE9A (0.9992)
2-({[3,5-DIFLUORO-3'-(TRIFLUOROMETHOXY)BIPHENYL-4-YL]AMINO}CARBONYL)CYCLOPENT-1-ENE-1-CARBOXYLIC ACID	HRURF (0.9881)	FAM205C (0.9881)	TMEM210 (0.9881)	TAS2R36 (0.9881)	EDDM13 (0.9881)	SPTY2D1OS (0.9881)	C13orf46 (0.9881)	TAS2R33 (0.9881)	BRD3OS (0.9881)	OOSP1 (0.9881)
Iopamidol	UBQLN2 (0.9810)	ADRB2 (0.9755)	PPP2R5E (0.9681)	RPS4Y1 (0.9656)	CDC20 (0.9647)	MCOLN1 (0.9641)	TSC22D3 (0.9629)	PAK1 (0.9598)	STUB1 (0.9582)	VPS28 (0.9579)
Flubendazole	TOP2A (0.9956)	FOSL1 (0.9945)	CDC25B (0.9941)	KIF20A (0.9912)	CDC20 (0.9911)	TIMELESS (0.9909)	TSC22D3 (0.9907)	CCNB2 (0.9901)	GADD45A (0.9892)	CDC45 (0.9884)
Mirabegron	CYP3A4 (0.9997)	CYP2D6 (0.9943)	CYP3A5 (0.9940)	CYP1A2 (0.9851)	ABCB1 (0.9842)	ADRA1A (0.9801)	CYP2C19 (0.9795)	CYP2C8 (0.9754)	CYP2C9 (0.9510)	ADRB2 (0.9472)
gamma-Butyrolactone	PRKACA (0.9944)	GRIA2 (0.9935)	GRIA3 (0.9881)	HSP90AA1 (0.9728)	GRIA4 (0.9589)	CHRNA7 (0.9540)	CDK5 (0.9512)	CHRNA4 (0.9505)	PPP1R1B (0.9449)	GRIA1 (0.9219)
Benznidazole	ALB (0.9818)	CYP3A4 (0.9115)	UGT1A1 (0.8604)	CYP2D6 (0.7469)	ABCB1 (0.7300)	ERG (0.7295)	UGT1A3 (0.7014)
S-(N-hydroxy-N-bromophenylcarbamoyl)glutathione	GLO1 (0.9645)	LTA4H (0.9286)	MMUT (0.9167)	UROD (0.8840)	AHCY (0.8518)	PHYH (0.8427)	ODC1 (0.8085)	KYAT1 (0.7843)	OGA (0.7837)	RIDA (0.7764)
Metribolone	AR (0.9866)	PGR (0.9848)	NR3C1 (0.9817)	ESR1 (0.9817)	SHBG (0.9753)	NR3C2 (0.9744)	RXRA (0.9723)	ESR2 (0.9522)	PPARG (0.9519)	RARA (0.9323)
(1S)-2-oxo-1-phenyl-2-[(1,3,4-trioxo-1,2,3,4-tetrahydroisoquinolin-5-yl)amino]ethyl acetate	CASP3 (0.9260)	MMP9 (0.7044)
Epitestosterone	CYP3A4 (0.9709)	PTGS2 (0.9322)	F2 (0.9147)	HSD11B1 (0.9007)	AR (0.8934)	CYP1A1 (0.8899)	NR3C1 (0.8865)	PRSS1 (0.8754)	CYP1B1 (0.8734)	ABCC1 (0.8625)
Selitrectinib	NTRK2 (0.9996)	INSR (0.9951)	NTRK1 (0.9937)	FGFR1 (0.9926)	IGF1R (0.9767)	FGFR4 (0.9740)	ALK (0.9321)	FGFR2 (0.8326)	PDGFRB (0.8281)	EGFR (0.8254)
N,N-DIMETHYL-4-(4-PHENYL-1H-PYRAZOL-3-YL)-1H-PYRROLE-2-CARBOXAMIDE	CSNK2A1 (0.9185)	MAPK1 (0.9145)	MAPK14 (0.9041)	HSP90AA1 (0.9028)	AR (0.9019)	MTOR (0.8522)	NOS3 (0.8404)	PTPN1 (0.8047)	ESR1 (0.7818)	PIM1 (0.7220)
2-(hydrazinocarbonyl)-3-phenyl-1H-indole-5-sulfonamide	CA2 (0.9786)	NR3C2 (0.7144)
Mangafodipir	ALB (0.9953)	TF (0.9644)	TTR (0.9238)	AGTR1 (0.8886)	CYP3A4 (0.8690)	F2 (0.8686)	APP (0.8587)	ORM1 (0.8342)	AVPR2 (0.8321)	AVP (0.8141)
S-NONYL-CYSTEINE	GSTP1 (0.9791)	NQO1 (0.7771)	GSTM1 (0.7427)	GSR (0.7337)	TOP1 (0.7001)
5-(5-CHLORO-2,4-DIHYDROXYPHENYL)-N-ETHYL-4-PIPERAZIN-1-YL-1H-PYRAZOLE-3-CARBOXAMIDE	HSP90AA1 (0.9948)	PRSS1 (0.8122)
4-({5-[(4-AMINOCYCLOHEXYL)AMINO][1,2,4]TRIAZOLO[1,5-A]PYRIMIDIN-7-YL}AMINO)BENZENESULFONAMIDE	CDK2 (0.9992)
Zingerone	SKP1 (0.9901)	DCUN1D1 (0.9813)	CUL4A (0.9791)	CDK2 (0.9763)	CUL1 (0.9717)	RBX1 (0.9603)	VHL (0.9548)	HSP90AA1 (0.9389)	CUL4B (0.9375)	DCUN1D4 (0.9325)
4-[8-(3-nitrophenyl)-1,7-naphthyridin-6-yl]benzoic acid	PDE4D (0.9998)	PDE4A (0.9997)	PDE3A (0.9997)	PDE9A (0.9990)	PDE5A (0.9988)	PDE4C (0.9985)	PDE3B (0.9984)	PDE4B (0.9984)	PDE10A (0.9962)	CACNA1C (0.9923)
4-Amino-2-[(3-chlorophenyl)amino]-5-(4-fluorobenzoyl)-1,3-thiazol-3-ium	PIM1 (0.8711)	CSNK1G3 (0.7870)
Ethyl pyruvate	TNF (0.9931)	NFKB1 (0.9922)	IL6 (0.9855)	CXCL8 (0.9855)	NOS2 (0.9823)	TP53 (0.9820)	MAPK14 (0.9816)	IL1B (0.9781)	MTOR (0.9758)	INS (0.9711)
[4-({4-[(5-cyclopropyl-1H-pyrazol-3-yl)amino]quinazolin-2-yl}amino)phenyl]acetonitrile	KDR (0.9817)	HSP90AA1 (0.8868)	KRAS (0.8588)	SRC (0.8488)	AR (0.7414)
3-(4-nitrophenyl)-1H-pyrazole	GSTM1 (0.9703)	HSD11B1 (0.9686)	CYP1A1 (0.9636)	ALOX5 (0.9585)	CYP1B1 (0.9401)	HPGDS (0.9065)	CYP19A1 (0.8998)	CYP3A4 (0.8487)	EPHX2 (0.7992)	GSTP1 (0.7553)
(2S,3S)-3-{3-[2-chloro-4-(methylsulfonyl)phenyl]-1,2,4-oxadiazol-5-yl}-1-cyclopentylidene-4-cyclopropyl-1-fluorobutan-2-amine	DPP4 (0.9950)	ENPEP (0.7077)
N-(4-OXO-5,6,7,8-TETRAHYDRO-4H-[1,3]THIAZOLO[5,4-C]AZEPIN-2-YL)ACETAMIDE	CDK2 (0.9941)	CHEK1 (0.9939)	RAD51 (0.8585)	TOP2B (0.8516)	CDK4 (0.8091)	CSNK2A1 (0.8040)	AURKA (0.7771)	CCNA2 (0.7641)	SERPINB5 (0.7589)	WEE1 (0.7519)
Eperisone	CYP3A4 (0.9960)	CYP2D6 (0.9759)	CYP1A2 (0.9395)	ADRA1A (0.9239)	CYP2C19 (0.9058)	KCNH2 (0.8558)	HRH1 (0.8384)	CYP2C8 (0.8347)	ORM1 (0.8064)	CACNA1I (0.7807)
Vatalanib	CSF1R (0.9863)	FLT1 (0.9813)	MET (0.9811)	INSR (0.9746)	PDGFRA (0.9743)	FGFR2 (0.9733)	KDR (0.9699)	FLT3 (0.9680)	FLT4 (0.9624)	FGFR4 (0.9619)
2,6-Diamino-Hexanoic Acid Amide	HRURF (0.9884)	SCYGR5 (0.9884)	OR1D4 (0.9884)	GOLGA8T (0.9884)	GOLGA8S (0.9884)	C13orf42 (0.9884)	MINDY4B (0.9884)	PTPRZ2 (0.9884)	FAM90A14 (0.9884)	FAM90A23 (0.9884)
Nepicastat	REN (0.9610)	TYR (0.9449)	F2 (0.9270)	EDNRB (0.9071)	DBH (0.8794)	ADA (0.8665)	AVPR1A (0.8662)	INS (0.8548)	PNMT (0.8537)	ALB (0.8395)
THIO-ATPA	GRIA2 (1.0000)	GRIA4 (0.9998)	GRIA3 (0.9997)	GRIA1 (0.9996)	GRIK5 (0.9994)	SLC18A2 (0.9994)	GRIN2B (0.9986)	GRIN1 (0.9984)	GRIK2 (0.9944)	GRIK1 (0.9903)
Serotonin	INS (0.9996)	ALB (0.9992)	BDNF (0.9979)	PRL (0.9979)	TNF (0.9976)	GH1 (0.9972)	IL6 (0.9971)	HTR2A (0.9971)	SLC6A3 (0.9970)	CRP (0.9962)
1-((1R,2S)-1-{2-[2-(4-CHLOROPHENYL)-1,3-BENZOXAZOL-7-YL]ETHYL}-2-HYDROXYPROPYL)-1H-IMIDAZOLE-4-CARBOXAMIDE	ADA (0.9965)	DHODH (0.9704)	MME (0.9506)	TYR (0.9461)	HPN (0.8421)	DPP4 (0.7571)	ABCB5 (0.7406)
N-(5-Isopropyl-thiazol-2-YL)-2-pyridin-3-YL-acetamide	CDK2 (0.9794)	CHEK1 (0.9329)
5'-deoxy-5'-piperidin-1-ylthymidine	KYAT1 (0.9777)	RNASE1 (0.9611)	CHIT1 (0.9333)	LTA4H (0.8711)	ARSA (0.8648)	TTR (0.8290)	EPHX2 (0.8166)	PNLIPRP2 (0.7814)	GLTP (0.7522)	AGXT (0.7450)
1-(5-OXO-2,3,5,9B-TETRAHYDRO-1H-PYRROLO[2,1-A]ISOINDOL-9-YL)-3-(5-PYRROLIDIN-2-YL-1H-PYRAZOL-3-YL)-UREA	CDK2 (0.9985)	ATM (0.9441)	CCNA2 (0.8792)	CHEK1 (0.8360)	CCND1 (0.7718)	SERPINB5 (0.7132)	PIM1 (0.7084)
Artemether	CYP3A4 (0.9993)	CYP3A5 (0.9890)	CYP2C8 (0.9875)	CYP2B6 (0.9869)	CYP2C19 (0.9853)	CYP2D6 (0.9849)	CYP1A2 (0.9828)	TUBA4A (0.9769)	CYP2C9 (0.9725)	TUBA1A (0.9467)
PR-104	PTGS2 (0.8980)	PPARG (0.8013)
N-(3,5-dimethoxyphenyl)imidodicarbonimidic diamide	TYMS (0.9935)	TK1 (0.9289)	CDK2 (0.9101)	CCNA2 (0.8939)	NME1 (0.8443)	PCNA (0.8179)	DHFR (0.8140)	CDK1 (0.7930)	POLA1 (0.7882)	RRM2 (0.7435)
Liafensine	NAT1 (0.9783)	CYP3A4 (0.9657)	SLC6A3 (0.9651)	MAOA (0.9110)	CYP19A1 (0.9092)	CHRNA4 (0.8996)	CYP2D6 (0.8867)	CHRNB2 (0.8859)	EPHX2 (0.8796)	HSD11B1 (0.8753)
N-ALLYL-5-AMIDINOAMINOOXY-PROPYLOXY-3-CHLORO-N-CYCLOPENTYLBENZAMIDE	F2 (0.9998)	F10 (0.9976)	PRSS1 (0.9973)	ALB (0.9269)	F11 (0.8313)	F7 (0.7709)
Cupric sulfate	CP (0.9993)	TYR (0.9989)	GC (0.9932)	F2 (0.9930)	ALB (0.9909)	ALPP (0.9891)	SERPINC1 (0.9870)	TTR (0.9860)	CRP (0.9847)	SOD2 (0.9822)
Tianeptine	CYP3A4 (0.9991)	CYP2D6 (0.9969)	ADRB1 (0.9737)	CYP1A2 (0.9675)	HTR1A (0.9590)	ADRB3 (0.9545)	SLC6A4 (0.9470)	ADRA1A (0.9438)	CYP2C19 (0.9347)	ALB (0.9215)
2-Amino-1-methyl-6-phenylimidazo(4,5-b)pyridine	CYP19A1 (0.9898)	ESR1 (0.9875)	CYP3A4 (0.9735)	RARA (0.9505)	PPARG (0.9263)	AR (0.9262)	AHR (0.9212)	RXRA (0.9178)	SHBG (0.9066)	CYP1A1 (0.8069)
Cabozantinib	CYP3A4 (0.9931)	FLT3 (0.9772)	ALK (0.9723)	ABCB1 (0.9701)	RET (0.9558)	BRAF (0.9467)	CSF1R (0.9445)	FGFR2 (0.9439)	ERBB2 (0.9370)	MTOR (0.9364)
2-[1-(4-chlorobenzoyl)-5-methoxy-2-methyl-1H-indol-3-yl]-n-[(1S)-1-(hydroxymethyl)propyl]acetamide	PTGS2 (0.9826)	NOS3 (0.9711)	PPARG (0.9529)	PTGS1 (0.9488)	CYP3A4 (0.9488)	AR (0.9435)	HMOX1 (0.9433)	ALOX5 (0.9420)	BCL2 (0.9411)	CA2 (0.8619)
Ethyl biscoumacetate	CYP3A4 (0.9977)	ALB (0.9898)	F2 (0.9715)	F10 (0.9352)	SLCO1B1 (0.9176)	CYP2D6 (0.9086)	UGT1A1 (0.8896)	HRH1 (0.8840)	CYP1A2 (0.8825)	VKORC1 (0.8729)
Orantinib	FGFR4 (0.9994)	FGFR2 (0.9993)	CSF1R (0.9984)	PDGFRA (0.9976)	FGFR1 (0.9974)	FLT4 (0.9970)	ALK (0.9961)	PDGFRB (0.9959)	FGFR3 (0.9957)	INSR (0.9951)
Lusutrombopag	CYP3A4 (0.9981)	ABCB1 (0.9956)	ABCG2 (0.9846)	ABCB5 (0.9701)	CDK2 (0.9547)	UGT1A1 (0.9544)	CYP1A2 (0.9541)	ABCC1 (0.9260)	UGT1A9 (0.9007)	MTOR (0.8611)
S-(2-oxo)pentadecylcoa	METAP2 (0.9358)	GYG1 (0.9101)	NMT2 (0.8653)	PYGM (0.8013)
Fentanyl	CYP3A4 (0.9989)	ALB (0.9972)	CYP2C19 (0.9967)	ABCB1 (0.9929)	CYP2D6 (0.9926)	CYP1A2 (0.9915)	CYP2C8 (0.9872)	CYP3A5 (0.9845)	CYP2C9 (0.9838)	PRL (0.9837)
CRA_9076	PRSS1 (1.0000)	F10 (0.9995)	F2 (0.9989)	TTR (0.9915)	CPB1 (0.9823)	CELA1 (0.9765)	CTRB1 (0.9612)	ALB (0.9102)	F11 (0.8146)	CA2 (0.7480)
Cortisone acetate	CYP3A4 (0.9987)	ALB (0.9981)	CYP3A5 (0.9914)	CYP3A7 (0.9889)	HSD11B1 (0.9869)	CYP2C8 (0.9838)	CYP2C19 (0.9765)	NR3C2 (0.9758)	CYP19A1 (0.9746)	CYP2C9 (0.9709)
Dyphylline	PDE4A (0.9910)	PDE3A (0.9895)	PDE4D (0.9886)	PDE5A (0.9812)	PDE7A (0.9809)	PDE9A (0.9782)	PDE4C (0.9758)	PDE1B (0.9755)	PDE10A (0.9730)	CYP3A4 (0.9658)
Homatropine	HRH1 (0.9913)	CHRM3 (0.9911)	ADRA1A (0.9881)	CHRM1 (0.9865)	ADRA1D (0.9784)	CHRM2 (0.9717)	CHRM5 (0.9710)	ADRA1B (0.9688)	CHRM4 (0.9645)	HTR2A (0.9427)
2,4-Dihydroxy-Trans Cinnamic Acid	PRSS1 (0.9999)	CA2 (0.9997)	CTRB1 (0.9992)	GJE1 (0.9987)	PYGM (0.9964)	PNLIPRP2 (0.9958)	CPB1 (0.9956)	ARG2 (0.9942)	CA11 (0.9904)	LCTL (0.9899)
Citicoline	TRPV1 (0.9556)	BDNF (0.8780)	NOS2 (0.8687)	INS (0.8641)	ADORA2A (0.8635)	NOS1 (0.8129)	SLC6A3 (0.7996)	P2RX7 (0.7913)	TRPA1 (0.7889)	PRL (0.7844)
N2-[(Benzyloxy)carbonyl]-N-[(3R)-1-{N-[(benzyloxy)carbonyl]-L-leucyl}-4-oxo-3-pyrrolidinyl]-L-leucinamide	CTSB (0.9852)	CTSK (0.9800)	MMP13 (0.9630)	CTSS (0.8718)	MMP9 (0.8691)	MMP3 (0.8537)	CTSH (0.8327)	MMP12 (0.8035)
Vinblastine	CYP3A4 (0.9992)	BIRC5 (0.9991)	CCNF (0.9988)	TSC22D3 (0.9986)	H2BC21 (0.9986)	RUVBL1 (0.9985)	NUP85 (0.9984)	CCNB2 (0.9984)	MELK (0.9983)	NCAPH (0.9983)
Thiothixene	CYP3A4 (0.9981)	MSMO1 (0.9979)	INSIG1 (0.9978)	FDFT1 (0.9972)	IDI1 (0.9972)	EBP (0.9971)	LSS (0.9971)	CYP2D6 (0.9971)	ACAT2 (0.9970)	MVD (0.9969)
[N-[N-(4-Methoxy-2,3,6-trimethylphenylsulfonyl)-L-aspartyl]-D-(4-amidino-phenylalanyl)]-piperidine	PRSS1 (0.9999)	CA2 (0.9979)	CTRB1 (0.9945)	CELA1 (0.9243)	AR (0.9223)	CAPN1 (0.7529)	HSP90AA1 (0.7317)
3-(Benzyloxy)Pyridin-2-Amine	MAPK14 (0.9829)	PPARG (0.9560)	LTA4H (0.9420)	PPARD (0.9354)	NOS3 (0.9306)	PRSS1 (0.9035)	NFKB1 (0.8926)	AHR (0.8785)	GSTP1 (0.8741)	ODC1 (0.8207)
Arimoclomol	SOD1 (0.9923)	NQO2 (0.9906)	ANXA5 (0.9689)	DHFR (0.9455)	MME (0.9107)	GLS (0.9017)	NQO1 (0.8773)	AKR1B1 (0.8662)	F10 (0.8583)	ODC1 (0.8063)
Gossypol	CYP3A4 (0.9916)	CDK2 (0.9899)	AR (0.9890)	PGR (0.9890)	ALB (0.9830)	ESR1 (0.9796)	TP53 (0.9596)	MYC (0.9573)	SHBG (0.9527)	NR3C1 (0.9475)
Atracurium besylate	CYP3A4 (0.9937)	ALB (0.9768)	CA4 (0.9752)	CHRNA1 (0.9749)	SCN10A (0.9741)	CYP2D6 (0.9718)	CHRNA2 (0.9657)	SCN9A (0.9653)	SCN5A (0.9652)	KCNH2 (0.9628)
4-Fluorobenzylamine	PRSS1 (1.0000)	F10 (0.9977)	CELA1 (0.9904)	CA2 (0.9835)	TTR (0.9818)	MME (0.9712)	FNTB (0.9087)	TPSB2 (0.8903)	CPB1 (0.8054)	AMY2A (0.7503)
Butylscopolamine	CHRM2 (0.9307)	CHRM3 (0.9227)	ADRA1A (0.8517)	CYP3A4 (0.8272)	CHRM4 (0.8190)	HRH1 (0.7958)	HTR1A (0.7588)	HTR6 (0.7199)	CHRM1 (0.7051)
Caldaret	SLC8A1 (0.9997)	KCNQ1 (0.9978)	CA2 (0.9933)	SCN5A (0.9893)	RYR1 (0.9885)	PYGM (0.9884)	KCNA5 (0.9883)	RYR2 (0.9853)	CACNG1 (0.9776)	ATP1A1 (0.9604)
1-[4-(2-oxo-2-phenylethyl)phenyl]guanidine	PLAU (0.9998)	PLG (0.9994)	F2 (0.9993)	PRSS1 (0.9951)	PLAT (0.9816)	MMP12 (0.9736)	CTSG (0.9608)	F7 (0.9570)	KLK1 (0.9471)	F10 (0.9439)
Apalutamide	CYP3A4 (0.9987)	UGT1A1 (0.9967)	UGT1A9 (0.9953)	ABCG2 (0.9951)	UGT1A3 (0.9892)	ABCB1 (0.9886)	CYP1A2 (0.9872)	CYP2C19 (0.9863)	UGT2B7 (0.9863)	UGT1A4 (0.9862)
Promegestone	HSD11B1 (0.9808)	CYP19A1 (0.9331)	AR (0.9261)	PGR (0.8742)	CYP17A1 (0.8590)	NR3C2 (0.8525)	CYP11A1 (0.8308)	AKR1C2 (0.8140)	HSD17B2 (0.8073)	MGMT (0.7926)
S,S-(2-Hydroxyethyl)Thiocysteine	PDE3B (0.9937)	PDE5A (0.9915)	PDE4D (0.9913)	MTOR (0.9903)	UCK2 (0.9899)	SMO (0.9852)	PDE9A (0.9833)	PDE3A (0.9833)	DHFR (0.9821)	AHCY (0.9821)
Lysine Nz-Carboxylic Acid	HRURF (0.9883)	TSTD3 (0.9883)	DEFB131B (0.9883)	CXorf51A (0.9883)	SMIM27 (0.9883)	FAM236A (0.9883)	ETDB (0.9883)	TEX13C (0.9883)	FAM205C (0.9883)	C8orf89 (0.9883)
Octanoyl-Coenzyme A	ECI1 (0.9919)	PRSS1 (0.9848)	ECHS1 (0.9818)	PHYH (0.9754)	PYGL (0.9726)	ACOX1 (0.9699)	PGD (0.9601)	CTRB1 (0.9587)	ME1 (0.9587)	ME2 (0.9560)
6-CYCLOHEXYLMETHOXY-2-(3'-CHLOROANILINO) PURINE	CDK2 (0.9993)	CHEK1 (0.9856)	CCNA2 (0.9514)
Sulfadimethoxine	CYP3A4 (0.9968)	NR3C1 (0.9922)	CYP1A1 (0.9874)	HMOX1 (0.9867)	CYP3A5 (0.9825)	GJA1 (0.9819)	NFKBIA (0.9804)	ABCB1 (0.9788)	CYB5A (0.9785)	NR1H2 (0.9779)
CP-122721	DPP4 (0.9863)	AGTR1 (0.9812)	F2 (0.9776)	TACR1 (0.9656)	AVPR2 (0.9554)	EDNRB (0.9406)	OXTR (0.9305)	AVPR1A (0.9272)	AVP (0.9155)	ACE2 (0.9050)
Levacetylmethadol	CYP3A4 (0.9993)	CYP2D6 (0.9936)	CYP3A5 (0.9923)	CYP1A2 (0.9903)	CYP3A7 (0.9888)	CYP2C8 (0.9862)	CYP2C19 (0.9848)	CYP2C9 (0.9753)	CYP2B6 (0.9577)	ABCB1 (0.9514)
Asparagine	GCLC (0.9943)	F2 (0.9934)	METAP2 (0.9929)	GOT1 (0.9918)	F10 (0.9918)	SLC7A11 (0.9917)	CPS1 (0.9909)	GLO1 (0.9907)	NAGS (0.9905)	NQO2 (0.9902)
2-{[2-Oxo-2-(1-piperidinyl)ethyl]sulfanyl}-6-(trifluoromethyl)-4(1H)-pyrimidinone	FABP4 (0.9825)	VDR (0.9730)	ESRRA (0.9649)	NCOA1 (0.9643)	RXRA (0.9423)	NCOA2 (0.8981)	PPARG (0.8485)	ESR1 (0.7528)	HNF4A (0.7280)	AR (0.7216)
CP-271485	MMP12 (0.9998)	PRSS1 (0.9995)	CELA1 (0.9915)	MMP13 (0.9908)	MMP3 (0.9787)	PLAU (0.9654)	MMP9 (0.9358)	CPB1 (0.9326)	CTSK (0.8238)	CTSB (0.7732)
Melatonin	CYP3A4 (0.9999)	CYP2C19 (0.9998)	ALB (0.9997)	CYP2D6 (0.9996)	INS (0.9995)	CYP1A2 (0.9992)	ABCB1 (0.9991)	TNF (0.9991)	IL6 (0.9990)	CYP2C9 (0.9990)
Nitrofural	ALDOC (0.9948)	TSC22D3 (0.9945)	FOSL1 (0.9942)	UBQLN2 (0.9920)	MTHFD2 (0.9918)	ACAT2 (0.9916)	GLRX (0.9915)	CD320 (0.9915)	DDIT4 (0.9905)	MRPL12 (0.9897)
Diethylstilbestrol	CYP3A4 (0.9999)	ALB (0.9997)	MYC (0.9989)	ABCB1 (0.9987)	ESR1 (0.9987)	NR3C1 (0.9980)	INS (0.9980)	FOS (0.9974)	CYP2C19 (0.9973)	TNF (0.9970)
Chlorine	CA2 (0.9918)	TRPV5 (0.9896)	TRPA1 (0.9880)	TRPM8 (0.9876)	TRPV1 (0.9865)	TRPV6 (0.9840)	PKD2L1 (0.9838)	TRPM3 (0.9815)	ATP2C1 (0.9804)	ALB (0.9797)
Felypressin	AGTR1 (0.9835)	PTGFR (0.9756)	GNRHR (0.9744)	AVPR1A (0.9707)	F2 (0.9678)	OXTR (0.9646)	AVP (0.9614)	AVPR2 (0.9585)	AGT (0.9514)	AVPR1B (0.9347)
Diphenylpyraline	HTR2B (0.9906)	HRH1 (0.9885)	CHRM1 (0.9802)	PPP2R5E (0.9724)	TSPAN3 (0.9710)	HTR2C (0.9682)	SPAG4 (0.9676)	UBQLN2 (0.9661)	RPS4Y1 (0.9660)	CNPY3 (0.9659)
Phenoxymethylpenicillin	MRPL12 (0.9924)	CYP3A4 (0.9904)	ACAT2 (0.9881)	TSC22D3 (0.9878)	RPS4Y1 (0.9874)	CDC20 (0.9859)	KIF20A (0.9858)	IFRD2 (0.9850)	TIPARP (0.9846)	CCNB2 (0.9836)
1-Ethyl-Pyrrolidine-2,5-Dione	VKORC1 (0.9958)	CELA1 (0.9938)	GSTM4 (0.9937)	ACE2 (0.9921)	PRSS1 (0.9881)	LTA4H (0.9862)	DPP4 (0.9854)	TTR (0.9816)	TUBB1 (0.9798)	CTSG (0.9770)
Acalabrutinib	CYP3A4 (0.9977)	FRK (0.9936)	ALK (0.9904)	FLT3 (0.9903)	MAPK14 (0.9901)	CSF1R (0.9881)	RET (0.9877)	MTOR (0.9864)	CDK2 (0.9822)	KRAS (0.9817)
CC-401	MAPK14 (0.9938)	MAPK10 (0.9897)	MAPK12 (0.9760)	MAPK9 (0.9743)	MAPK8 (0.9594)	MAP2K6 (0.9047)	MAPK1 (0.8778)	MAPK11 (0.8315)	MAPK3 (0.8134)	SRC (0.7581)
Ractopamine	ADRB1 (0.8659)	ADRB3 (0.8439)	DPP4 (0.7530)	ADRB2 (0.7260)
Losmapimod	MAPK14 (0.9952)	MAPK12 (0.9757)	MAPK11 (0.9522)	MTOR (0.9516)	NFKB1 (0.8443)	PDPK1 (0.8401)	MAPK1 (0.8307)	IRAK4 (0.8246)	MAPK8 (0.7781)
PF-06751979	CTSB (0.9017)	CTSV (0.8369)	BACE1 (0.8151)	PRSS1 (0.7502)
Trichloroethylene	ALB (0.9736)	CYP3A4 (0.8720)	ADRB2 (0.8630)	CYP2D6 (0.8627)	MAOA (0.8337)	BACE1 (0.7238)	BCHE (0.7181)
2-Benzyl-3-Iodopropanoic Acid	CPA1 (0.9982)	CPB1 (0.9963)	PRSS1 (0.9951)	TTR (0.9777)	CELA1 (0.9698)	F10 (0.9319)	TTPA (0.8586)	AMY2A (0.8513)	LCTL (0.7661)	AMY2B (0.7493)
Squalene	SLCO2B1 (0.9973)	SLCO1B3 (0.9970)	ABCC2 (0.9944)	SLCO1B1 (0.9922)	SOAT2 (0.9918)	HSD11B1 (0.9902)	AKR1D1 (0.9876)	ABCC4 (0.9866)	SLCO4A1 (0.9847)	ABCB11 (0.9841)
Sorbinil	TNF (0.9920)	DHFR (0.9912)	HMOX1 (0.9863)	ODC1 (0.9856)	DPYD (0.9760)	NQO1 (0.9694)	TP53 (0.9660)	NOS2 (0.9621)	PTGS2 (0.9593)	CXCL8 (0.9579)
D-phenylalanyl-N-{4-[amino(iminio)methyl]benzyl}-L-prolinamide	F2 (0.9999)	F10 (0.9995)	F7 (0.9962)	F9 (0.9937)	F11 (0.9908)	DPP4 (0.9724)	PRSS1 (0.9495)	CPB2 (0.7821)
Bucladesine	INS (0.9995)	TNF (0.9988)	MTOR (0.9975)	CXCL8 (0.9974)	ALB (0.9970)	CRP (0.9968)	BGLAP (0.9964)	IL6 (0.9962)	TGFB1 (0.9960)	NOS2 (0.9955)
Pracinostat	HDAC8 (0.9989)	HDAC3 (0.9977)	HDAC10 (0.9977)	HDAC11 (0.9973)	HDAC9 (0.9970)	HDAC5 (0.9938)	HDAC2 (0.9938)	HDAC4 (0.9915)	HDAC1 (0.9841)	HDAC6 (0.9762)
8-(2-Chloro-3,4,5-Trimethoxy-Benzyl)-2-Fluoro-9-Pent-4-Ylnyl-9h-Purin-6-Ylamine	HRURF (0.9881)	FAM205C (0.9881)	TMEM210 (0.9881)	TAS2R36 (0.9881)	EDDM13 (0.9881)	SPTY2D1OS (0.9881)	C13orf46 (0.9881)	TAS2R33 (0.9881)	BRD3OS (0.9881)	OOSP1 (0.9881)
L-N(omega)-Nitroarginine-2,4-L-diaminobutyric amide	PYGM (0.9960)	PRKACA (0.9879)	AR (0.9800)	NOS1 (0.9653)	NOS3 (0.9535)	ESR2 (0.9501)	CACNG1 (0.9374)	ATP1A1 (0.9212)	RYR1 (0.9125)	RYR2 (0.9031)
Cystine	SLC16A10 (0.9982)	SLC7A11 (0.9956)	LCTL (0.9954)	SLC7A9 (0.9896)	METAP2 (0.9870)	SLC36A1 (0.9870)	PRSS1 (0.9862)	OCA2 (0.9827)	SLC7A3 (0.9823)	SLC7A8 (0.9783)
Irbesartan	CYP3A4 (0.9994)	ALB (0.9972)	CYP2C19 (0.9971)	CYP2C8 (0.9965)	CYP3A5 (0.9956)	ABCB1 (0.9947)	CYP2C9 (0.9946)	CYP2D6 (0.9935)	CYP1A2 (0.9926)	CYP2B6 (0.9902)
Oxyphenonium	CHRM1 (0.8964)	CHRM2 (0.8504)	HRH1 (0.8449)	CDC20 (0.8261)	CHRM3 (0.8227)	ADRB2 (0.8065)	ADRA1A (0.8016)	PPP2R5E (0.7835)	HTR2C (0.7425)	CHRM5 (0.7400)
Daclatasvir	CYP3A4 (0.9999)	UGT1A1 (0.9976)	ABCG2 (0.9976)	ABCB1 (0.9963)	CYP2C9 (0.9922)	UGT1A9 (0.9914)	CYP2C19 (0.9900)	ABCC4 (0.9894)	CYP2B6 (0.9887)	CYP3A5 (0.9880)
4-(6-{[(4-METHYLCYCLOHEXYL)AMINO]METHYL}-1,4-DIHYDROINDENO[1,2-C]PYRAZOL-3-YL)BENZOIC ACID	CDK2 (0.9756)	CHEK1 (0.9683)	RAD51 (0.8805)	TP53 (0.8805)	CDK4 (0.8766)	ATM (0.8666)	SERPINB5 (0.8039)	CCNA2 (0.7782)	CDKN1A (0.7086)
Azoxystrobin	UQCRH (0.9999)	UQCRC1 (0.9992)	UQCRQ (0.9991)	CYTB (0.9990)	UQCR11 (0.9989)	UQCRFS1 (0.9988)	COX4I1 (0.9979)	UQCRB (0.9953)	COX7C (0.9948)	COX5A (0.9942)
N-(5-{3,4-difluoro-2-[(2-fluoro-4-iodophenyl)amino]phenyl}-1,3,4-oxadiazol-2-yl)ethane-1,2-diamine	HRURF (0.9881)	SPEM3 (0.9881)	CCDC192 (0.9881)	FAM90A19 (0.9881)	MBD3L2B (0.9881)	NPIPB2 (0.9881)	DUXB (0.9881)	SPDYE12 (0.9881)	DEFB131B (0.9881)	CXorf51A (0.9881)
Calcium levulinate	PYGM (0.9972)	TNNC1 (0.9882)	CA2 (0.9867)	ATP1A1 (0.9561)	MYH14 (0.9043)	MYH7 (0.9023)	SLC9A1 (0.8956)	MYH11 (0.8824)	CHP1 (0.8268)	FNTB (0.7754)
Muraglitazar	CYP3A4 (0.9993)	CYP2C8 (0.9975)	CYP2B6 (0.9960)	CYP2C9 (0.9923)	CYP2C19 (0.9885)	CYP3A5 (0.9856)	ABCB1 (0.9832)	CYP3A7 (0.9815)	UGT1A1 (0.9806)	CYP1A2 (0.9752)
Chlormerodrin	DHFR (0.9963)	TYR (0.9858)	BCHE (0.9839)	CA2 (0.9813)	SLC15A2 (0.9676)	ACHE (0.9647)	RNASE1 (0.9637)	ALB (0.9629)	CPQ (0.9607)	MMUT (0.9586)
Posaconazole	CYP3A4 (0.9983)	CYP2C19 (0.9934)	CYP2C9 (0.9910)	CYP1A2 (0.9904)	ALB (0.9899)	CYP2C8 (0.9896)	CYP2B6 (0.9838)	ABCB1 (0.9815)	CYP3A7 (0.9746)	CYP3A5 (0.9737)
Homosalate	AR (0.9917)	PGR (0.9768)	NR3C2 (0.9741)	ESR1 (0.9577)	THRB (0.8912)	VDR (0.8566)	NR3C1 (0.8446)	THRA (0.7285)	PPARG (0.7026)
Alizapride	ADRB2 (0.9573)	GNAS (0.9469)	UBQLN2 (0.9433)	HTR2C (0.9418)	DLD (0.9362)	HTR2B (0.9255)	FDPS (0.9152)	HTR2A (0.9013)	ALDOC (0.9010)	HTR6 (0.8993)
Thiethylperazine	CYP3A4 (0.9927)	CYP2D6 (0.9925)	HTR2C (0.9880)	ADRA1A (0.9805)	ADRA1D (0.9782)	HRH1 (0.9670)	CHRM1 (0.9668)	HTR2B (0.9663)	CHRM5 (0.9628)	ALB (0.9624)
2-(Biphenyl-4-Sulfonyl)-1,2,3,4-Tetrahydro-Isoquinoline-3-Carboxylic Acid	MMP8 (0.9945)	MMP3 (0.9652)	MMP13 (0.9441)	MMP12 (0.8989)	CTSB (0.8918)	CTSK (0.8549)	MMP9 (0.8360)	MMP7 (0.8314)
Biliverdine IX Alpha	LCN2 (0.9982)	MPO (0.9982)	HMOX1 (0.9967)	HBB (0.9959)	TXNRD1 (0.9916)	NOS3 (0.9898)	ALB (0.9891)	LTA4H (0.9883)	CAT (0.9856)	ELANE (0.9830)
Rifabutin	CYP3A4 (0.9987)	CYP2C19 (0.9929)	ABCB1 (0.9905)	ALB (0.9902)	CYP2D6 (0.9882)	CYP1A2 (0.9873)	CYP2E1 (0.9837)	CYP2B6 (0.9825)	CYP2C8 (0.9825)	CYP1A1 (0.9801)
Chlorambucil	CCNA2 (0.9978)	BIRC5 (0.9977)	CYP3A4 (0.9976)	CCNF (0.9969)	CDKN1A (0.9955)	TOP2A (0.9944)	PCNA (0.9944)	CDC20 (0.9939)	KIF20A (0.9938)	RFC2 (0.9937)
Mant-Adp	PYGM (0.9986)	TNNC1 (0.9984)	MYH14 (0.9976)	ACTA1 (0.9923)	MYH7 (0.9876)	MYL3 (0.9847)	MYH6 (0.9823)	CA2 (0.9784)	ACTA2 (0.8936)	ATP6V1A (0.8443)
Oxyquinoline	ALB (0.9400)	CYP3A4 (0.9250)	CYP2D6 (0.7918)
L-methionine (R)-S-oxide	APP (0.9973)	F2 (0.9104)	ALB (0.8837)
Propafenone	CYP3A4 (0.9996)	KCNH2 (0.9989)	CYP2D6 (0.9988)	ADRA1A (0.9965)	ABCB1 (0.9960)	ALB (0.9943)	CYP1A2 (0.9941)	SLC22A1 (0.9936)	CYP2C19 (0.9927)	KCNMB2 (0.9896)
Naquotinib	EGFR (0.9930)	NTRK1 (0.9861)	ERBB2 (0.9705)	HSP90AA1 (0.9704)	KDR (0.8821)	CDK2 (0.8800)	KIT (0.8730)	MERTK (0.8372)	ALK (0.8277)	MET (0.8210)
Clorgiline	MAOA (0.9861)	MAOB (0.9682)	SLC6A3 (0.9569)	SLC6A4 (0.9028)	CYP2D6 (0.8993)	SLC6A2 (0.7942)	CYP3A4 (0.7938)	HTR2B (0.7845)	TSPO (0.7450)	HTR1A (0.7185)
Cpad	ADH1C (0.9884)	HSD11B1 (0.9812)	LTA4H (0.9573)	GSTA1 (0.9435)	ADH1B (0.9109)	EPHX2 (0.9104)	C2 (0.8691)	TTR (0.8501)	GSTM1 (0.8465)	ALOX5 (0.8217)
Capric dimethyl amine oxide	TTPA (0.9839)	DHODH (0.9666)	XDH (0.9295)	PNLIPRP2 (0.9263)	ALOX5 (0.9184)	FOLH1 (0.9121)	PLA2G2A (0.9102)	BAAT (0.8959)	GSTM4 (0.8940)	HAO1 (0.8910)
Trifluoperazine	CYP3A4 (0.9997)	CYP2D6 (0.9994)	LSS (0.9988)	INSIG1 (0.9987)	HMGCR (0.9986)	MSMO1 (0.9985)	MVD (0.9982)	ADRA1A (0.9979)	HTR2B (0.9978)	HTR2C (0.9978)
(Hydroxyethyloxy)Tri(Ethyloxy)Octane	CLPS (0.9993)	PNLIP (0.9962)	PRSS1 (0.9888)	RHO (0.9870)	F2 (0.9787)	AVPR2 (0.9766)	LHCGR (0.9760)	SHBG (0.9591)	RLBP1 (0.9509)	CELA1 (0.9436)
9-Butyl-8-(2-Chloro-3,4,5-Trimethoxy-Benzyl)-9h-Purin-6-Ylamine	HSP90AA1 (0.9998)	HSP90AB1 (0.9624)
Darglitazone	PPARG (0.9944)	PLAU (0.9824)	PPARA (0.9772)	IL6 (0.9748)	KLK3 (0.9744)	F2 (0.9694)	CD36 (0.9615)	MMP9 (0.9417)	VDR (0.9409)	SERPINE1 (0.9348)
B-nonylglucoside	PYGM (0.9987)	CLPS (0.9980)	AMY2B (0.9960)	KCNK1 (0.9952)	PNLIP (0.9948)	RHO (0.9926)	CLCN2 (0.9923)	CNGB1 (0.9922)	HSD11B1 (0.9916)	CNGA3 (0.9913)
2-Amino-3-(3-Hydroxy-7,8-Dihydro-6h-Cyclohepta[D]-4-Isoxazolyl)Propionic Acid	GRIA2 (0.9999)	GRIA4 (0.9999)	GRIA3 (0.9997)	GRIA1 (0.9996)	GRIN2B (0.9995)	GRIN1 (0.9990)	GRIK2 (0.9987)	GRIN2D (0.9980)	GRIN2A (0.9951)	GRIN3A (0.9945)
Oleandomycin	CYP3A4 (0.9396)	CYP2D6 (0.7408)
Repaglinide	CYP3A4 (0.9994)	ALB (0.9901)	CYP3A5 (0.9798)	CYP2C19 (0.9785)	CYP2C8 (0.9774)	ABCB1 (0.9762)	CYP1A2 (0.9733)	ABCC4 (0.9610)	CYP2C9 (0.9564)	CYP2D6 (0.9559)
Prilocaine	SCN10A (0.9991)	SCN8A (0.9991)	SCN9A (0.9989)	SCN5A (0.9988)	SCN2A (0.9982)	SCN3A (0.9978)	SCN7A (0.9978)	SCN11A (0.9971)	SCN4A (0.9969)	CACNA1I (0.9948)
9(S)-HODE	PPARG (0.9717)	PPARA (0.8563)
5-[(3R)-3-(5-methoxybiphenyl-3-yl)but-1-yn-1-yl]-6-methylpyrimidine-2,4-diamine	DHFR (0.9829)	ODC1 (0.8261)	CDK2 (0.7193)
tert-butanol	PYGM (0.9999)	METAP2 (0.9920)	PYGB (0.9886)	PYGL (0.9721)	AHCY (0.9455)	AMY2B (0.9383)	AKR1B1 (0.9277)	PREP (0.9170)	GPI (0.8829)	CS (0.8698)
Potassium gluconate	ATP1A1 (0.9444)	EPHX2 (0.8431)	ALB (0.7723)	REN (0.7440)	CA2 (0.7404)	CYP11B2 (0.7335)	KCNQ1 (0.7288)	G6PD (0.7223)	CPT2 (0.7071)
(2,2-DIPHOSPHONOETHYL)(DODECYL)DIMETHYLPHOSPHONIUM	GGPS1 (0.9961)
Decamethonium	ALB (0.9945)	CHRNA2 (0.9937)	CHRND (0.9931)	GRIA2 (0.9908)	CHRNA1 (0.9887)	CHRNA7 (0.9865)	HTR3A (0.9856)	CHRNA4 (0.9804)	CHRNG (0.9803)	CYP3A4 (0.9755)
Indecainide	KCNH2 (0.9964)	CACNA1I (0.9525)	CYP2D6 (0.9487)	SCN5A (0.9370)	SCN1A (0.9239)	KCNA5 (0.9233)	CACNA1C (0.9213)	HTR3A (0.9179)	CYP3A4 (0.9158)	SLC6A3 (0.9145)
Clenbuterol	CYP3A4 (0.9926)	ADRB3 (0.9900)	ADRB1 (0.9891)	ADRB2 (0.9799)	KCNMB2 (0.9777)	CYP2D6 (0.9777)	MCOLN1 (0.9691)	TXNDC9 (0.9682)	SPAG4 (0.9682)	IFRD2 (0.9666)
Buclizine	HRH1 (0.9956)	CHRM3 (0.9917)	CHRM5 (0.9906)	CHRM1 (0.9905)	ADRA1A (0.9883)	ADRA1D (0.9856)	HTR2B (0.9828)	HTR2C (0.9819)	HTR2A (0.9699)	CDC20 (0.9653)
Orlistat	CYP3A4 (0.9965)	CYP51A1 (0.9948)	FDPS (0.9936)	MSMO1 (0.9933)	LSS (0.9927)	LDLR (0.9898)	TSC22D3 (0.9897)	SQLE (0.9897)	INSIG1 (0.9892)	SLC2A6 (0.9888)
Cefamandole	ALB (0.9950)	SLC22A6 (0.9812)	SLC22A11 (0.9727)	CYP3A4 (0.9697)	SLC22A8 (0.9633)	SLC15A1 (0.9464)	SLC15A2 (0.9415)	SLC22A5 (0.9399)	ABCC4 (0.9350)	SLC22A7 (0.9323)
Topiramate	SCN1A (0.9999)	GABRG1 (0.9999)	GABRA1 (0.9999)	GRIA2 (0.9999)	CYP3A4 (0.9999)	CYP2D6 (0.9998)	GABRD (0.9996)	GABRR2 (0.9996)	SCN8A (0.9996)	GABRB1 (0.9996)
Selenious acid	ALB (0.9867)	INS (0.9194)	CYP3A4 (0.9034)	TF (0.8363)	AOX1 (0.8074)	CA2 (0.8036)	CYP2D6 (0.7965)	UGT1A1 (0.7658)	UGT1A3 (0.7165)
Dpb-T	NT5M (0.9982)	ADA (0.9954)	DHODH (0.9360)	DPYD (0.9256)	ITPA (0.9227)	NQO2 (0.9220)	ADAL (0.9171)	ENPP1 (0.9067)	PDE5A (0.9015)	PDE9A (0.8943)
Nitric Oxide	CYP3A4 (0.9962)	ALB (0.9886)	CYP2D6 (0.9885)	ABCB1 (0.9668)	CYP2E1 (0.9598)	CYP1A2 (0.9579)	CYP2C19 (0.9559)	UGT1A1 (0.9545)	CYP1A1 (0.9418)	MAOA (0.9368)
Calcium chloride	SLC12A1 (0.9968)	ALB (0.9956)	CA2 (0.9951)	VDR (0.9891)	SLC12A3 (0.9891)	PLAT (0.9874)	INS (0.9871)	KCNA5 (0.9864)	KCNQ1 (0.9843)	REN (0.9810)
Regadenoson	ADA (0.9905)	HRH1 (0.9887)	GNRHR (0.9687)	ADORA3 (0.9661)	PDE5A (0.9644)	PROK2 (0.9599)	ADORA2A (0.9586)	DPP4 (0.9577)	ADRA1A (0.9572)	TK1 (0.9548)
N-{4-[(Carboxymethyl)carbamoyl]benzoyl}-L-valyl-N-[(3S)-1,1,1-trifluoro-4-methyl-2-oxo-3-pentanyl]-L-prolinamide	PRSS1 (0.9995)	CELA1 (0.9994)	CPB1 (0.9991)	CTSG (0.9949)	CPA1 (0.9935)	ACE2 (0.9920)	SERPINA5 (0.9828)	TTR (0.9797)	MME (0.9128)	LYZ (0.8465)
Mitoglitazone	PPARG (0.9863)	PPARD (0.9535)	RXRA (0.9527)	PPARA (0.9416)	VDR (0.9285)	CYP3A4 (0.8530)	PTGS2 (0.8260)	LPL (0.8251)	NR1H2 (0.7861)	ABCC1 (0.7567)
Propyl Gallate	TYR (0.9960)	MME (0.9934)	ALB (0.9694)	TTR (0.9174)	CYP19A1 (0.9166)	STS (0.9065)	ESR1 (0.9018)	HSD11B1 (0.8836)	F2 (0.8756)	AHR (0.8566)
Diethyl phosphonate	CA2 (0.9998)	TTR (0.9989)	ALB (0.9986)	ACHE (0.9955)	BCHE (0.9889)	C2 (0.9769)	TYR (0.9744)	PRSS1 (0.9721)	F2 (0.9597)	CPB1 (0.9487)
4-amino-N-[4-(benzyloxy)phenyl]butanamide	LTA4H (0.9906)	NOS3 (0.9734)	LYZ (0.9690)	PRSS1 (0.9310)	ODC1 (0.9201)	EPHX2 (0.9152)	CTSH (0.9115)	CTSB (0.8660)	PRSS3 (0.8473)	CTSS (0.8386)
HM-30181	CYP3A4 (0.9999)	ABCB1 (0.9936)	CYP3A5 (0.9696)	CYP1A2 (0.9641)	ABCB5 (0.8967)	CYP2C8 (0.8747)	UGT1A1 (0.8505)	UGT1A4 (0.7614)	CYP2B6 (0.7598)	CYP2C19 (0.7267)
Ozanimod	F2 (0.9919)	TACR1 (0.9737)	AGTR1 (0.9636)	AVPR2 (0.9550)	CDK2 (0.9514)	F2R (0.9479)	MTOR (0.9476)	APP (0.9468)	PTGFR (0.9438)	F2RL3 (0.9411)
4-Methylthio-Alpha-D-Mannose	AMY2B (0.9967)	AMY2A (0.9900)	DHFR2 (0.9059)	RNASE1 (0.8710)	SI (0.8510)	LCTL (0.8205)
(1R)-2-[(Diaminomethylene)amino]-1-{4-[(4R)-4-(hydroxymethyl)-1,3,2-dioxaborolan-2-yl]phenyl}ethyl nicotinate	F11 (0.9998)	F10 (0.9997)	F7 (0.9981)	PRSS1 (0.9966)	F2 (0.9481)	KLKB1 (0.9016)	METAP2 (0.8920)	SERPINA5 (0.8716)	DPP4 (0.8570)	CTRB1 (0.8300)
2-Isobutyl-3-methoxypyrazine	LCN9 (0.9743)	GGPS1 (0.9135)	GPR119 (0.8796)	GNRHR (0.7926)	GPR35 (0.7624)
L-709,587	PYGM (0.9919)	FKBP1A (0.9871)	HSP90AA1 (0.9737)	FNTB (0.8726)	PRKACA (0.8175)	HSP90AB1 (0.7997)	PIM1 (0.7441)	AHCY (0.7187)
Amifampridine	KCNH2 (0.9849)	CACNA1B (0.9784)	SCN5A (0.9662)	CACNA1I (0.9608)	CYP3A4 (0.9557)	CYP2D6 (0.9492)	SCN9A (0.9476)	CACNA1C (0.9290)	CACNG1 (0.9286)	KCND3 (0.9185)
Argadin	LYZ (0.9940)	CHIT1 (0.9910)	LTA4H (0.9750)	LTF (0.9661)	CTSH (0.9516)	CTSB (0.9501)	EPHX2 (0.9367)	FTL (0.9246)	HNMT (0.9054)	MEP1B (0.8976)
CEP-1347	MAPK14 (0.9488)	MAPK12 (0.8686)	PRSS1 (0.7873)	CDK2 (0.7054)
Phosphorus	INS (0.9983)	BGLAP (0.9977)	CRP (0.9968)	ALB (0.9938)	IGF1 (0.9921)	PTH (0.9917)	FGF2 (0.9858)	FGF23 (0.9834)	IL6 (0.9829)	TNF (0.9816)
Dezocine	CYP3A4 (0.9931)	CYP2D6 (0.9895)	ALB (0.9678)	SIGMAR1 (0.9650)	HTR3A (0.9572)	CYP2C19 (0.9548)	HTR2C (0.9465)	ORM1 (0.9353)	CYP1A2 (0.9338)	HTR2A (0.9260)
Threonine	YARS2 (0.9957)	KARS1 (0.9950)	DARS2 (0.9919)	LARS2 (0.9904)	WARS2 (0.9874)	SCLY (0.9861)	HARS2 (0.9858)	IARS1 (0.9849)	RARS2 (0.9845)	HARS1 (0.9837)
Fluocinonide	FOSL1 (0.9942)	CYP3A4 (0.9917)	TSC22D3 (0.9901)	NFKBIA (0.9896)	NR1H2 (0.9894)	PTGS2 (0.9891)	PPARG (0.9886)	DDIT4 (0.9856)	GLRX (0.9852)	MYC (0.9848)
Codeine	CYP3A4 (0.9991)	CYP2D6 (0.9964)	CYP2C19 (0.9957)	ALB (0.9931)	CYP1A2 (0.9924)	CYP2C8 (0.9864)	ORM1 (0.9796)	CYP2C9 (0.9753)	CYP2E1 (0.9752)	CYP2B6 (0.9738)
Butabarbital	GABRG1 (0.9997)	GABRA6 (0.9985)	GABRD (0.9977)	GABRA1 (0.9976)	GABRA2 (0.9968)	GABRA5 (0.9967)	GRIA2 (0.9951)	GABRB2 (0.9934)	GABRA4 (0.9916)	SCN10A (0.9906)
Bicalutamide	CYP3A4 (0.9999)	CYP2C19 (0.9995)	CYP3A5 (0.9989)	CYP2C8 (0.9987)	CYP2B6 (0.9985)	CYP2C9 (0.9984)	CYP1A2 (0.9984)	CYP2D6 (0.9983)	ABCB1 (0.9981)	ALB (0.9981)
Zucapsaicin	CYP3A4 (0.9999)	CYP2C19 (0.9991)	CYP2D6 (0.9989)	CYP1A2 (0.9982)	CYP2B6 (0.9952)	CYP2E1 (0.9941)	CYP3A5 (0.9939)	CYP2A6 (0.9935)	CYP2C9 (0.9911)	CYP2C8 (0.9885)
(2E)-1-[2-hydroxy-4-methoxy-5-(3-methylbut-2-en-1-yl)phenyl]-3-(4-hydroxyphenyl)prop-2-en-1-one	PLA2G1B (0.9834)	PLA2G2E (0.9820)	ALOX5 (0.9202)	PLA2G2A (0.9166)	CYP3A4 (0.8445)
Ciglitazone	CYP3A4 (0.9997)	CYP2C8 (0.9937)	CYP3A5 (0.9924)	CYP2C19 (0.9883)	CYP2B6 (0.9863)	CYP2C9 (0.9837)	INS (0.9834)	CYP1A2 (0.9825)	PTGS2 (0.9817)	CYP1A1 (0.9813)
Elubrixin	APP (0.8744)	F2 (0.8630)	EDNRB (0.7763)	MAPK14 (0.7396)
Pentostatin	CYP3A4 (0.9886)	ALB (0.9839)	ABCB1 (0.9532)	CYP2D6 (0.9468)	PTGS2 (0.9388)	CYP1A2 (0.9288)	POLE2 (0.9250)	TYMS (0.9200)	NME1 (0.9199)	CDC20 (0.9176)
Pivmecillinam	ALB (0.9893)	CYP3A4 (0.9892)	CYP2E1 (0.9594)	ORM1 (0.9586)	SCN9A (0.9483)	SLC15A2 (0.9465)	CYP1A2 (0.9455)	SCN10A (0.9426)	CA4 (0.9356)	SLC15A1 (0.9278)
Apomorphine	HTR2A (0.9972)	ADRA1A (0.9968)	HTR2B (0.9962)	HTR2C (0.9959)	SLC6A2 (0.9956)	DRD2 (0.9953)	SLC6A4 (0.9952)	ADRA1D (0.9946)	CYP2D6 (0.9939)	SLC6A3 (0.9936)
Digoxin	CYP3A4 (0.9993)	PRKAG2 (0.9988)	KIF20A (0.9984)	DDIT4 (0.9982)	UBQLN2 (0.9982)	CDC45 (0.9981)	TSC22D3 (0.9981)	EIF4EBP1 (0.9980)	SESN1 (0.9980)	ALDOC (0.9980)
D-Tryptophan	AGXT (0.9944)	AANAT (0.9724)	KYAT1 (0.9676)	SRR (0.9647)	DAO (0.9526)	GLS (0.9376)	HAO1 (0.9280)	PAH (0.9226)	CSAD (0.8817)	SLC16A10 (0.8739)
Bergapten	CDK2 (0.8245)	AHR (0.8085)	CTSK (0.7028)
Iohexol	ALB (0.9637)	CA2 (0.9389)	GDF15 (0.9153)	S100A13 (0.9117)	AGR2 (0.9060)	SGCB (0.8944)	GHR (0.8853)	TNF (0.8809)	UBQLN2 (0.8796)	GJA1 (0.8716)
4-(2,4-Dimethyl-Thiazol-5-Yl)-Pyrimidin-2-Ylamine	CDK2 (0.9996)	CCNA2 (0.9962)	CDK1 (0.9058)	CCNA1 (0.8050)
Dexmedetomidine	CYP3A4 (0.9983)	CYP2D6 (0.9974)	ALB (0.9960)	ABCB1 (0.9940)	CYP2C19 (0.9932)	HTR2C (0.9920)	CYP1A2 (0.9893)	MAOA (0.9874)	BDNF (0.9859)	HTR3A (0.9846)
N(5)-[(hydroxyamino)(imino)methyl]-L-ornithine	NOS3 (0.9920)	AKR1B1 (0.9899)	NOS2 (0.9878)	INS (0.9789)	PYGM (0.9737)	MTOR (0.9730)	PPARG (0.9708)	PTGS2 (0.9693)	NOS1 (0.9574)	PPARA (0.9538)
Androstenediol	SHBG (0.9850)	F2 (0.9775)	AR (0.9773)	ESR1 (0.9749)	NR3C1 (0.9545)	PPARG (0.9435)	ESR2 (0.9365)	NR3C2 (0.9219)	ALB (0.8931)	MAPK14 (0.8909)
Montelukast	CYP3A4 (0.9988)	ALB (0.9876)	ABCB1 (0.9871)	CYP2C19 (0.9871)	CYP2C8 (0.9860)	CYP1A2 (0.9812)	CYP2D6 (0.9779)	ORM1 (0.9705)	PTGS2 (0.9686)	UGT1A1 (0.9674)
BQ-123	ADRB3 (0.9801)	ADRB1 (0.9776)	F2 (0.9732)	ADRA1A (0.9618)	AGT (0.9558)	DPP4 (0.9533)	ADRA1B (0.9528)	EDN1 (0.9523)	EDNRA (0.9476)	EDNRB (0.9464)
2-Deoxy-Glucose-6-Phosphate	PYGM (0.9999)	AANAT (0.7611)
(4-sulfamoyl-phenyl)-thiocarbamic acid O-(2-thiophen-3-yl-ethyl) ester	CA2 (0.9996)	PYGM (0.8311)	PRSS1 (0.8238)	AKR1B1 (0.8041)	HPN (0.7748)	NR3C2 (0.7188)
Disulfiram	CYP3A4 (0.9992)	TSC22D3 (0.9973)	UBQLN2 (0.9966)	ABCB1 (0.9963)	MRPL12 (0.9962)	ATP6V1D (0.9952)	CDC20 (0.9948)	KIF20A (0.9946)	BIRC5 (0.9945)	TOP2A (0.9944)
Dihydrocodeine	CYP3A4 (0.9989)	CYP2D6 (0.9980)	CYP2C19 (0.9949)	CYP2C8 (0.9872)	CYP3A5 (0.9834)	CYP1A2 (0.9816)	SIGMAR1 (0.9772)	CYP2E1 (0.9751)	CYP2C9 (0.9738)	CYP2B6 (0.9700)
Triciribine	MTOR (0.9926)	AKT1 (0.9858)	GSK3B (0.9833)	MAPK1 (0.9756)	AKT2 (0.9748)	MAPK3 (0.9658)	MAPK14 (0.9636)	KRAS (0.9598)	TP53 (0.9595)	MAP2K1 (0.9566)
Metaxalone	TSC22D3 (0.9786)	ATP6V1D (0.9755)	UBQLN2 (0.9743)	CYP3A4 (0.9728)	CYP2D6 (0.9670)	MRPL12 (0.9646)	MCOLN1 (0.9639)	CDC20 (0.9637)	NME1 (0.9635)	CYCS (0.9633)
Oleic Acid	PPARA (0.9948)	NR1H3 (0.9946)	NCOA1 (0.9933)	FABP3 (0.9922)	RXRA (0.9896)	PPARG (0.9881)	FABP1 (0.9875)	PPARD (0.9750)	FGA (0.9740)	APOA1 (0.9737)
Edaravone	IL2 (0.9965)	CSF3 (0.9962)	IL6 (0.9961)	THPO (0.9950)	IFNG (0.9943)	TNF (0.9938)	VEGFA (0.9935)	CSF2 (0.9934)	BCL2 (0.9926)	CXCL8 (0.9920)
Clinafloxacin	CYP3A4 (0.9989)	CYP1A2 (0.9954)	SLC22A1 (0.9822)	ABCB1 (0.9739)	CYP2D6 (0.9520)	CYP2C19 (0.9042)	CYP3A7 (0.8589)	CYP1A1 (0.8589)	NR1I2 (0.8401)	CYP3A5 (0.8290)
5-Thio-a/B-D-Mannopyranosylamine	MAN2A1 (0.9781)	MME (0.8611)	ABO (0.8411)	MAN1B1 (0.7324)	PRSS1 (0.7139)
Etacrynic acid	SPAG4 (0.9910)	PCNA (0.9904)	MRPL12 (0.9896)	UBQLN2 (0.9893)	CDC20 (0.9881)	KIF20A (0.9873)	TSC22D3 (0.9867)	TF (0.9851)	ATP6V1D (0.9847)	CCNB2 (0.9842)
5-O-phosphono-alpha-D-ribofuranosyl diphosphate	DHODH (0.9980)	DTYMK (0.9980)	UCK2 (0.9978)	APRT (0.9903)	CTPS1 (0.9873)	CMPK1 (0.9869)	UCKL1 (0.9862)	UMPS (0.9657)	NT5C2 (0.9575)	PKM (0.9575)
Sulfobromophthalein	SLCO1B3 (0.9966)	SLCO2B1 (0.9952)	SLC10A2 (0.9908)	SLCO1B1 (0.9821)	SLCO4A1 (0.9795)	SLCO3A1 (0.9716)	SLCO1C1 (0.9607)	CYP3A4 (0.9532)	AKR1C4 (0.9531)	ABCC4 (0.9473)
Hydrocortisone	CYP3A4 (0.9998)	INS (0.9997)	ALB (0.9996)	ABCB1 (0.9994)	BGLAP (0.9992)	TGFB1 (0.9991)	CYP1A2 (0.9990)	CYP2C19 (0.9989)	TNF (0.9989)	PTGS2 (0.9985)
Ularitide	SCN5A (0.9501)	SCN10A (0.9214)	SCN9A (0.9209)	KCNH2 (0.9095)	SCN3A (0.8438)	CACNA1C (0.8437)	KCNA5 (0.8058)	CYP2D6 (0.7966)	SCN8A (0.7955)	SCN2A (0.7730)
Tariquidar	CYP3A4 (0.9995)	ABCB1 (0.9983)	CYP1A2 (0.9746)	ABCG2 (0.9724)	CYP2C19 (0.9720)	CYP2B6 (0.9571)	UGT1A1 (0.9509)	BCL2 (0.9468)	CYP3A5 (0.9441)	ABCB5 (0.9324)
Mepindolol	CYP3A4 (0.9966)	CYP2D6 (0.9687)	ADRB1 (0.8963)	ADRB3 (0.8060)	ALB (0.8033)	CYP1A2 (0.7281)	ADRB2 (0.7154)
Piclidenoson	ADORA2A (0.9938)	ADA (0.9904)	ADORA1 (0.9747)	ADORA2B (0.9732)	ADORA3 (0.9717)	POMC (0.9676)	PTGDR2 (0.9581)	NOS2 (0.9572)	PTGER2 (0.9453)	LHCGR (0.9407)
(2S)-1,3-benzothiazol-2-yl{2-[(2-pyridin-3-ylethyl)amino]pyrimidin-4-yl}ethanenitrile	PIM1 (0.9417)
(S)-N-(4-carbamimidoylbenzyl)-1-(3-cyclohexylpropanoyl)pyrrolidine-2-carboxamide	F2 (0.9999)	CELA1 (0.9958)	ALB (0.9847)	PRSS1 (0.9702)	F10 (0.9696)	MME (0.9606)	CPB2 (0.9583)	F9 (0.9540)	DPP4 (0.9228)	EDNRB (0.9132)
Cycloleucine	PYGM (0.9793)	DAGLA (0.9491)	CMKLR1 (0.9297)	JAK1 (0.9092)	GABBR1 (0.8834)	APP (0.8570)	GRIA2 (0.8372)	FKBP1A (0.8339)	IFNLR1 (0.8277)	IL12RB2 (0.8259)
MK-0249	HRH1 (0.9718)	HRH3 (0.9660)	HTR2C (0.9619)	CHRM3 (0.9610)	PTGDR2 (0.9605)	CHRM4 (0.9601)	HRH2 (0.9442)	HTR2A (0.9323)	HTR6 (0.9299)	OPRK1 (0.9197)
R-348	JAK3 (0.9619)	CDK2 (0.9590)	MPL (0.9561)	KIT (0.9342)	JAK2 (0.9294)	ERBB2 (0.8903)	JAK1 (0.8486)	FLT3 (0.8168)	LCK (0.8128)	PDGFRA (0.8117)
5-[(phenylsulfonyl)amino]-1,3,4-thiadiazole-2-sulfonamide	CA1 (0.9999)	CA2 (0.9999)	CA12 (0.9999)	CA5B (0.9993)	CA14 (0.9993)	CA4 (0.9993)	CHRNA4 (0.9990)	CA5A (0.9990)	ACHE (0.9983)	SLC5A8 (0.9973)
2,6-dibromo-4-phenoxyphenol	TTR (0.9895)	PRSS1 (0.9489)	F10 (0.9239)	MME (0.8340)	FOLH1 (0.7508)	F2 (0.7152)	LTA4H (0.7082)	AGXT (0.7060)
N-(7-CARBAMIMIDOYL-NAPHTHALEN-1-YL)-3-HYDROXY-2-METHYL-BENZAMIDE	F11 (0.9998)	F10 (0.9997)	F2 (0.9997)	F7 (0.9991)	PRSS1 (0.9969)	ACE2 (0.7891)	HPN (0.7395)	PLAU (0.7053)
Nivocasan	CTSK (0.9966)	CASP3 (0.9888)	CASP8 (0.9887)	CTSS (0.9657)	PYGM (0.9564)	TP53 (0.9386)	CDK2 (0.8884)	CTSB (0.8492)	CASP7 (0.8197)	PTPN1 (0.7894)
S-Methyl glutathione	GSTM1 (0.9767)	GSTA1 (0.9534)	GSTM2 (0.8575)	PLA2G2A (0.8302)	GSTM4 (0.8291)	GSTP1 (0.8117)	HSP90AA1 (0.7901)
Nitazoxanide	CDC20 (0.9932)	CCNB2 (0.9916)	CDC45 (0.9909)	CDCA3 (0.9892)	RFC2 (0.9890)	TSC22D3 (0.9884)	CCNB1 (0.9877)	BIRC5 (0.9877)	KIF20A (0.9874)	PCNA (0.9864)
Sevoflurane	GABRD (0.9999)	GABRA1 (0.9998)	GABRA6 (0.9998)	GABRA3 (0.9997)	GABRA2 (0.9997)	GABRG3 (0.9996)	GABRG1 (0.9996)	GABRA5 (0.9996)	GABRB2 (0.9996)	GABRA4 (0.9996)
Pentagastrin	GHRH (0.9978)	GNRHR (0.9965)	POMC (0.9961)	INS (0.9956)	GNRH1 (0.9934)	PRL (0.9933)	BDNF (0.9925)	SI (0.9923)	SST (0.9917)	GAST (0.9913)
Perhexiline	CCNF (0.9995)	CYP3A4 (0.9993)	CDC45 (0.9993)	TSC22D3 (0.9993)	ALDOC (0.9992)	IDI1 (0.9992)	DDIT4 (0.9992)	MRPL12 (0.9991)	INSIG1 (0.9991)	PCNA (0.9991)
Aminohippuric acid	SLC22A4 (0.9987)	SLC47A1 (0.9976)	SLC22A5 (0.9975)	ABCC4 (0.9974)	SLC47A2 (0.9970)	SLC22A8 (0.9968)	SLC7A11 (0.9964)	SLCO1B3 (0.9964)	SLC15A1 (0.9956)	ABCG2 (0.9955)
N-[(Furan-2-Yl)Carbonyl]-(S)-Leucyl-(R)-[1-Amino-2(1h-Indol-3-Yl)Ethyl]-Phosphonic Acid	ADAM28 (0.9900)	PYGM (0.9806)	PRSS1 (0.9769)	MAN2A1 (0.9173)	TNNC1 (0.9090)	ECE1 (0.8951)	ACP3 (0.8849)	LRBA (0.8800)	CHIT1 (0.8646)	EYA4 (0.8414)
Metoprolol	CYP3A4 (0.9988)	ALB (0.9975)	ADRA1A (0.9966)	KCNMB2 (0.9957)	CYP2D6 (0.9950)	INS (0.9947)	PRL (0.9946)	ADRB2 (0.9942)	ADRA1D (0.9935)	ADRB1 (0.9932)
Gemifloxacin	CYP3A4 (0.9976)	CYP1A2 (0.9757)	CYP3A5 (0.9714)	CYP2C8 (0.9713)	CYP3A7 (0.9697)	CYP2C9 (0.9513)	NVL (0.9481)	ABCB1 (0.9442)	RPS4Y1 (0.9422)	CYP2C19 (0.9399)
Famciclovir	CYP3A4 (0.9985)	BIRC5 (0.9967)	KIF2C (0.9953)	KIF20A (0.9929)	CDC25B (0.9923)	CDC20 (0.9915)	TSC22D3 (0.9905)	PPP2R5E (0.9903)	PAK1 (0.9897)	MRPL12 (0.9893)
Tapentadol	CYP3A4 (0.9996)	CYP2D6 (0.9994)	CYP2C19 (0.9993)	CYP2C8 (0.9988)	CYP2B6 (0.9977)	CYP3A5 (0.9973)	CYP1A2 (0.9971)	CYP2A6 (0.9970)	CYP2C9 (0.9967)	CYP2E1 (0.9957)
Fumagillin	TF (0.8546)	CHEK1 (0.8131)	PCNA (0.7960)	MME (0.7636)	FNTB (0.7635)	PRSS1 (0.7509)	CTSD (0.7506)	RAD51 (0.7063)
Plecanatide	CYP3A4 (0.9548)	AR (0.9529)	TP53 (0.9150)	HSP90AA1 (0.9113)	PTEN (0.8712)	ATM (0.8680)	NR3C2 (0.8468)	ESR1 (0.8380)	CYP2D6 (0.8357)	CDK2 (0.8349)
Tezacaftor	CYP3A4 (0.9997)	CYP3A5 (0.9844)	ABCB1 (0.9843)	CYP2C8 (0.9786)	CYP2B6 (0.9770)	CYP1A2 (0.9760)	CYP2C19 (0.9724)	UGT1A1 (0.9667)	ABCB5 (0.9576)	CYP2C9 (0.9536)
Homocysteine	INS (0.9988)	TNF (0.9971)	ALB (0.9965)	IL6 (0.9964)	SOD2 (0.9961)	TGFB1 (0.9958)	MPO (0.9958)	BGLAP (0.9956)	CXCL8 (0.9955)	CRP (0.9954)
Tavilermide	NTRK1 (0.9983)	EGFR (0.9411)	MTOR (0.9365)	KRAS (0.8691)	IGF1R (0.8290)	ALK (0.8184)	KDR (0.7780)	ERBB2 (0.7679)	CDK2 (0.7415)
Flavin-adenine dinucleotide-N5-isobutyl ketone	AKR1B1 (0.9962)	ARG2 (0.9935)	PYGM (0.9906)	DAO (0.9890)	EPHX2 (0.9883)	GLUL (0.9796)	AHCY (0.9787)	NQO2 (0.9775)	TDO2 (0.9766)	AGXT (0.9751)
9-(5,5-Difluoro-5-Phosphonopentyl)Guanine	PNP (0.9736)	TK1 (0.8731)	ADA (0.8513)	TYMS (0.7120)
Hycanthone	CYP3A4 (0.9997)	ABCB1 (0.9972)	PTGS2 (0.9763)	ABCB5 (0.9731)	BCL2 (0.9685)	MTOR (0.9663)	MYC (0.9590)	AR (0.9581)	TP53 (0.9526)	ABCC1 (0.9456)
2-(1,3-benzodioxol-5-yl)-5-[(3-fluoro-4-methoxybenzyl)sulfanyl]-1,3,4-oxadiazole	GSK3B (0.9983)	CDK2 (0.9971)	CHEK1 (0.9691)	PKIA (0.8960)	PIM1 (0.8890)	CDK5 (0.8252)	ACVR1B (0.8075)	ATM (0.7750)	WEE1 (0.7737)	PRKACA (0.7240)
4-Iodopyrazole	HSD11B1 (0.9940)	ADH1C (0.9822)	ADH1A (0.9813)	ADH7 (0.9790)	TTPA (0.9660)	ADH1B (0.9464)	AKR1D1 (0.9401)	EPHX2 (0.8977)	BLVRB (0.8494)	RNASE1 (0.8358)
Octopamine	ADRB3 (0.8900)	ADRB1 (0.8769)	DPP4 (0.8197)	ADRB2 (0.7073)
Tetrodotoxin	CACNA1I (0.9931)	GRIA2 (0.9929)	CHRNA4 (0.9876)	HTR3A (0.9870)	ALB (0.9856)	SLC6A3 (0.9829)	CYP2D6 (0.9780)	SCN1A (0.9745)	TRPM8 (0.9719)	CHRNB2 (0.9681)
Toreforant	PTGDR2 (0.9456)	HRH2 (0.9343)	HRH1 (0.9260)	ADORA3 (0.8882)	HRH3 (0.8778)	PTGER3 (0.8186)	HTR1D (0.8106)	ADRB3 (0.8025)	SLC6A4 (0.7973)	ADRA1A (0.7953)
3-Hydroxybutyryl-Coenzyme A	AKR1B1 (0.9538)	MTOR (0.9243)	DHFR (0.9210)	PDK2 (0.8922)	GPI (0.8376)	FBP1 (0.8223)	HK1 (0.8036)	HMGCR (0.7617)	G6PD (0.7338)	GGPS1 (0.7250)
PF-03654764	PTGDR2 (0.9853)	HRH3 (0.9762)	OXTR (0.9729)	HRH1 (0.9554)	PTGER3 (0.8967)	SSTR1 (0.8959)	ADORA3 (0.8851)	ADORA1 (0.8823)	GALR1 (0.8758)	ADRA1A (0.8663)
AP-22408	KDR (0.9543)	LCK (0.9526)	EGFR (0.9148)	ERBB2 (0.8807)	RET (0.8762)	MET (0.8712)	KRAS (0.8239)	ABL1 (0.7921)	HSP90AA1 (0.7795)	PDGFRB (0.7188)
Pyridoxal	PTPN1 (0.7190)
Vindesine	BIRC5 (0.9989)	KIF20A (0.9974)	CCNB2 (0.9974)	CYP3A4 (0.9974)	TOP2A (0.9967)	CDC20 (0.9960)	PCNA (0.9956)	CDK1 (0.9956)	KIF2C (0.9955)	FOSL1 (0.9951)
Carphenazine	SLC6A2 (0.9439)	SLC6A4 (0.9348)	DRD2 (0.9058)	ADORA2A (0.8816)	DRD1 (0.8535)	SLC6A3 (0.8495)	DRD5 (0.8249)	OPRM1 (0.8039)	TH (0.7642)	DRD3 (0.7561)
Enflurane	GABRG1 (1.0000)	GABRA1 (1.0000)	GABRD (1.0000)	GABRB3 (0.9998)	SCN1A (0.9998)	GABRA2 (0.9997)	GABRG2 (0.9997)	GABRB1 (0.9997)	GABRA6 (0.9997)	GABRB2 (0.9996)
Diazoxide	CA4 (0.9928)	CA2 (0.9924)	CA12 (0.9888)	REN (0.9869)	SLC12A1 (0.9852)	SLC15A2 (0.9845)	CYP3A4 (0.9835)	TF (0.9833)	UBQLN2 (0.9826)	INS (0.9822)
Nemonoxacin	CYP3A4 (0.9945)	CYP1A2 (0.9425)	CYP3A7 (0.9269)	ERG (0.9070)	CYP3A5 (0.8832)	ABCB1 (0.8718)	ALB (0.8612)	CYP2C8 (0.8065)	DIPK1A (0.7821)	NVL (0.7648)
(8alpha,10alpha,13alpha,17beta)-17-[(4-hydroxyphenyl)carbonyl]androsta-3,5-diene-3-carboxylic acid	RXRA (0.9989)	NCOA1 (0.9954)	PPARA (0.9911)	NCOA2 (0.9833)	PPARG (0.9591)	NR1H3 (0.9582)	FABP4 (0.9314)	VDR (0.9266)	RXRG (0.9164)	NR1H4 (0.9030)
[2-(3-DIBENZOFURAN-4-YL-PHENYL)-1-HYDROXY-1-PHOSPHONO-ETHYL]-PHOSPHONIC ACID	GGPS1 (0.9747)	AGXT (0.9309)	KYAT1 (0.8520)	HSD11B1 (0.8349)	DHFR (0.8155)	HSD11B2 (0.8148)	BACE1 (0.7988)	HNF4G (0.7729)	MMUT (0.7413)	DHFR2 (0.7321)
Vorapaxar	CYP3A4 (0.9995)	ALB (0.9971)	UGT1A1 (0.9888)	ORM1 (0.9878)	CYP1A2 (0.9860)	CYP2C8 (0.9856)	F2 (0.9832)	CYP2D6 (0.9780)	ABCB1 (0.9737)	CYP2C19 (0.9735)
N-({[4-(AMINOSULFONYL)PHENYL]AMINO}CARBONYL)-4-METHYLBENZENESULFONAMIDE	CA4 (0.9999)	CA5A (0.9999)	CA14 (0.9999)	CA1 (0.9999)	CA2 (0.9998)	CA7 (0.9998)	CA5B (0.9997)	CA12 (0.9997)	CA6 (0.9996)	CA9 (0.9996)
Amoxapine	CYP3A4 (0.9998)	CYP2D6 (0.9995)	ADRA1A (0.9989)	ADRA1D (0.9988)	CYP2C19 (0.9987)	KCNH2 (0.9986)	HTR2C (0.9982)	HTR2B (0.9981)	CYP1A2 (0.9976)	ADRA2A (0.9970)
Bradykinin	F2 (0.9958)	AGT (0.9913)	AVPR1A (0.9906)	ALB (0.9885)	REN (0.9869)	AGTR2 (0.9831)	PTGFR (0.9825)	GNRH1 (0.9811)	OXT (0.9779)	EDNRB (0.9766)
[(1-{2[(4-Carbamimidoyl-Phenylamino)-Methyl]-1-Methyl-1h-Benzoimidazol-5-Yl}-Cyclopropyl)-Pyridin-2-Yl-Methyleneaminooxy]-Acetic Acid Ethyl Ester	PRSS1 (0.9996)	CA2 (0.9994)	CELA1 (0.9622)	F10 (0.9585)	F2 (0.9131)	CPB1 (0.7805)
Isopropyl alcohol	SOD2 (0.9955)	HAO1 (0.9922)	CAT (0.9918)	XDH (0.9912)	NQO1 (0.9910)	RBP4 (0.9908)	GLO1 (0.9901)	HMOX1 (0.9900)	GCLC (0.9898)	IDH1 (0.9895)
Delavirdine	CYP3A4 (0.9992)	CYP2C19 (0.9971)	CYP2D6 (0.9948)	CYP1A2 (0.9944)	CYP3A5 (0.9944)	CYP2C8 (0.9935)	CYP3A7 (0.9915)	CYP2C9 (0.9913)	CYP2B6 (0.9904)	ALB (0.9859)
Thonzylamine	CHRM3 (0.9962)	CHRM5 (0.9961)	CHRM2 (0.9928)	HRH1 (0.9907)	ADRA1A (0.9873)	HTR2C (0.9870)	CHRM4 (0.9868)	CHRM1 (0.9861)	HTR1A (0.9772)	ADRA1D (0.9687)
(1'R,2'S)-9-(2-Hydroxy-3'-Keto-Cyclopenten-1-yl)Adenine	AHCY (0.9882)	DHFR (0.9767)	GLO1 (0.9671)	DHFR2 (0.9494)	EPHX2 (0.9217)	ODC1 (0.9059)	ACY1 (0.8879)	MTAP (0.8772)	NQO1 (0.8741)	FXN (0.8390)
Amlodipine	CYP3A4 (0.9998)	HMGCR (0.9991)	INSIG1 (0.9990)	ABCB1 (0.9988)	TSC22D3 (0.9987)	CYP2D6 (0.9985)	ACAT2 (0.9979)	PRKAG2 (0.9976)	MSMO1 (0.9972)	ALB (0.9972)
Butobarbital	GABRA5 (0.9996)	GABRA6 (0.9995)	GABRA1 (0.9995)	GABRG1 (0.9992)	GABRA2 (0.9992)	GABRA4 (0.9988)	GABRD (0.9980)	GABRB3 (0.9968)	GABRB2 (0.9966)	GABRG3 (0.9963)
Phosphoaminophosphonic acid guanylate ester	NAE1 (0.9936)	UBA1 (0.9921)	FXN (0.9909)	RAB9A (0.9902)	ATP6V1C1 (0.9891)	RAB7A (0.9881)	PAM (0.9845)	FTL (0.9812)	RAB8B (0.9811)	RABGGTB (0.9805)
Testosterone	CYP3A4 (0.9998)	INS (0.9993)	ABCB1 (0.9993)	ALB (0.9993)	TNF (0.9992)	TGFB1 (0.9987)	CYP2C19 (0.9986)	IL6 (0.9985)	CYP1A2 (0.9985)	CYP2D6 (0.9984)
[2(Formyl-Hydroxy-Amino)-Ethyl]-Phosphonic Acid	G6PD (0.9848)	TKT (0.9224)	CDK2 (0.9134)	AKR1B1 (0.9116)	DHFR (0.8880)	TPI1 (0.8734)	SDHB (0.8700)	PNP (0.7943)	UGDH (0.7934)	TOP1 (0.7809)
N-Valeric Acid	SLC18A2 (0.9895)	MAOA (0.9762)	TH (0.9702)	OXTR (0.9682)	HNMT (0.9641)	DDC (0.9588)	GNRH1 (0.9570)	ADORA2A (0.9562)	COMT (0.9544)	ADORA2B (0.9502)
Methscopolamine bromide	CHRM1 (0.9891)	HRH1 (0.9888)	CHRM5 (0.9871)	ADRA1A (0.9867)	CHRM3 (0.9838)	ADRA1D (0.9838)	CYP3A4 (0.9747)	HTR2B (0.9730)	HTR2C (0.9728)	CHRM2 (0.9700)
Dexfenfluramine	CYP3A4 (0.9993)	CYP2D6 (0.9990)	CYP2C19 (0.9981)	CYP2C8 (0.9953)	CYP1A2 (0.9946)	CYP2C9 (0.9940)	CYP3A5 (0.9934)	ALB (0.9930)	CYP2B6 (0.9867)	ABCB1 (0.9859)
RU78191	PRSS1 (0.9774)	HSP90AA1 (0.9565)	SRC (0.9471)	PTPN1 (0.8587)	APP (0.8458)	F2 (0.8298)	CDK2 (0.8240)	MAPK1 (0.8081)	AR (0.7983)	MAPK14 (0.7892)
2-(Oxalyl-Amino)-Benzoic Acid	HRURF (0.9882)	H3Y2 (0.9882)	ANKRD40CL (0.9882)	SMIM27 (0.9882)	FAM236A (0.9882)	ETDB (0.9882)	TEX13C (0.9882)	FAM205C (0.9882)	PRSS51 (0.9882)	C8orf89 (0.9882)
Sri-9439	DHFR (0.9955)	SHMT1 (0.7835)	AR (0.7390)
Allosamizoline	LYZ (0.9938)	CHIT1 (0.9928)	LTA4H (0.9829)	TTR (0.9627)	ARG1 (0.9433)	ELANE (0.9301)	LTF (0.9057)	CTSG (0.9056)	AGXT (0.9020)	HNF4G (0.8962)
4-hydroxybenzoic acid	CA2 (0.9998)	CA9 (0.9976)	CA1 (0.9929)	CA4 (0.9828)	CA12 (0.9813)	CA3 (0.9773)	PRSS1 (0.9512)	CA14 (0.9469)	MET (0.9468)	THRB (0.9442)
(S)-wiskostatin	WAS (0.8470)	ACTA2 (0.8078)
Palmidrol	CYP2D6 (0.9881)	SLC6A4 (0.9777)	CYP3A4 (0.9752)	HTR2A (0.9591)	HTR2B (0.9591)	HTR1A (0.9588)	ADRB2 (0.9559)	NAT1 (0.9516)	HTR2C (0.9448)	SLC6A2 (0.9446)
Fusidic acid	CYP3A4 (0.9990)	ALB (0.9980)	ABCB1 (0.9883)	SLCO1B1 (0.9864)	CYP1A2 (0.9849)	ABCC4 (0.9821)	SLCO1B3 (0.9786)	CYP2D6 (0.9747)	CYP1A1 (0.9730)	ABCC2 (0.9715)
Apitolisib	PIK3R2 (0.9991)	PIK3CB (0.9991)	PIK3CA (0.9984)	PIK3CG (0.9983)	PIK3R4 (0.9969)	PIK3CD (0.9968)	PIK3C3 (0.9965)	PIK3R1 (0.9961)	PIK3R6 (0.9954)	PIK3R3 (0.9927)
Buprenorphine	CYP3A4 (0.9999)	CYP2C19 (0.9998)	CYP2D6 (0.9995)	CYP2C9 (0.9993)	ALB (0.9992)	CYP2C8 (0.9989)	CYP1A2 (0.9985)	CYP2B6 (0.9985)	CYP3A5 (0.9983)	ABCB1 (0.9976)
trans-2-hydroxycinnamic acid	SLC22A11 (0.9982)	SLC22A8 (0.9977)	SLC22A6 (0.9975)	SLC22A4 (0.9972)	SLC22A12 (0.9965)	SLC15A1 (0.9957)	SLCO1B3 (0.9933)	SLC22A5 (0.9917)	ALB (0.9914)	CA2 (0.9902)
Velpatasvir	CYP3A4 (0.9993)	ABCB1 (0.9930)	ABCG2 (0.9869)	CYP2C8 (0.9752)	UGT1A1 (0.9570)	CYP1A2 (0.9504)	IFNL3 (0.9489)	CYP3A5 (0.9476)	UGT1A9 (0.9351)	CYP2C9 (0.9332)
4-Hydroxybutan-1-Aminium	PRSS1 (0.9994)	PRSS3 (0.9954)	LTA4H (0.9936)	PYGM (0.9927)	CTRB1 (0.9864)	NOS3 (0.9570)	LYZ (0.9461)	HBB (0.9368)	PRSS2 (0.9295)	FTL (0.9196)
Adenosine 3',5'-diphosphate	PGLYRP3 (0.9991)	ADA (0.9961)	PRAMEF10 (0.9958)	DPP4 (0.9941)	CHIT1 (0.9939)	CPN1 (0.9937)	NBL1 (0.9936)	LYZ (0.9933)	C2 (0.9925)	PGLYRP2 (0.9925)
2,6-Difluorobenzenesulfonamide	CA2 (0.9989)	NR3C2 (0.9786)	PRSS1 (0.8865)
Ornithine	PYGM (0.9982)	NAGS (0.9975)	OAZ3 (0.9967)	SLC16A10 (0.9960)	CPS1 (0.9958)	SLC36A1 (0.9957)	HPN (0.9956)	ARG2 (0.9953)	SLC7A3 (0.9949)	PRSS1 (0.9947)
1-METHYL-3-PHENYL-1H-PYRAZOL-5-YLSULFAMIC ACID	KDR (0.9130)	PTPN1 (0.8910)	CA2 (0.7044)
18-CHLORO-11,12,13,14-TETRAHYDRO-1H,10H-8,4-(AZENO)-9,15,1,3,6-BENZODIOXATRIAZACYCLOHEPTADECIN-2-ONE	CDK2 (0.9994)	CHEK1 (0.9983)	CCNA2 (0.9514)	ATM (0.9398)	RAD51 (0.9388)	CDK4 (0.9039)	CHEK2 (0.8631)	PIM1 (0.8425)	CDK1 (0.7548)
Kelatorphan	CTSG (0.9908)	MME (0.9655)	LTA4H (0.9623)	CTSH (0.9622)	LYZ (0.9414)	CTSB (0.9331)	CTSD (0.9069)	ELANE (0.8881)	CPQ (0.8876)	CTSS (0.8283)
Annamycin	CYP3A4 (0.9972)	ABCB1 (0.9923)	BCL2 (0.9591)	MYC (0.9434)	CDK1 (0.8921)	CDKN1A (0.8865)	MTOR (0.8745)	ABCG2 (0.8710)	AURKA (0.8577)	CDK2 (0.8452)
4-({[(4-METHYLPIPERAZIN-1-YL)AMINO]CARBONOTHIOYL}AMINO)BENZENESULFONAMIDE	CA2 (1.0000)	PRSS1 (0.9867)	CA8 (0.9639)	CA4 (0.9545)	CA9 (0.9241)	CA12 (0.9033)	NR3C2 (0.8195)	SLC12A3 (0.7880)	CHRNA4 (0.7818)	CA1 (0.7799)
Irdabisant	CACNA1B (0.9873)	HTR3A (0.9860)	CACNA1I (0.9782)	GRIA2 (0.9562)	CHRNA7 (0.9132)	CHRNB2 (0.9014)	SLC6A3 (0.8619)	GRIN1 (0.8143)	GRIA1 (0.7911)	CACNA1E (0.7716)
(2S)-2-(biphenyl-4-yloxy)-3-phenylpropanoic acid	PPARG (0.9705)	RXRA (0.9691)	PPARD (0.9528)	STAT3 (0.8842)	PPARA (0.8792)	HIF1A (0.8753)	AR (0.8544)	PTGS2 (0.8395)	HMOX1 (0.8256)	TP53 (0.7135)
3-BROMO-6-HYDROXY-2-(4-HYDROXYPHENYL)-1H-INDEN-1-ONE	ESR1 (0.9853)	ESR2 (0.9844)	AR (0.9603)	CDK2 (0.9018)	CTNNB1 (0.8496)	CSNK2A1 (0.8336)	NR3C1 (0.8144)	PPARG (0.7594)	SHBG (0.7013)
Tetraferric tricitrate decahydrate	CA2 (0.9993)	TF (0.9988)	HBB (0.9917)	TFRC (0.9908)	CP (0.9868)	ATP6V1C1 (0.9827)	PLAT (0.9794)	ALB (0.9666)	SERPINA5 (0.9598)	HBA2 (0.9580)
Tolnaftate	IDI1 (0.9933)	FDPS (0.9928)	CYP51A1 (0.9913)	INSIG1 (0.9899)	NSDHL (0.9895)	ACAT2 (0.9881)	SQLE (0.9859)	LSS (0.9848)	DHCR7 (0.9831)	HMGCS1 (0.9827)
Dasatinib	CYP3A4 (0.9994)	TSC22D3 (0.9982)	BIRC5 (0.9979)	RUVBL1 (0.9979)	RFC2 (0.9979)	CCNA2 (0.9978)	CCNB2 (0.9975)	PLK1 (0.9974)	PCNA (0.9974)	CDK1 (0.9974)
Taselisib	PIK3CB (0.9989)	PIK3CA (0.9980)	PIK3CG (0.9974)	PIK3R2 (0.9967)	PIK3CD (0.9960)	PIK3C3 (0.9930)	KRAS (0.9895)	MTOR (0.9883)	PIK3R6 (0.9816)	PIK3C2G (0.9815)
Butyl alcohol	GPLD1 (0.9607)	ANPEP (0.9530)	ERG (0.9278)	XDH (0.9157)	HMOX1 (0.9142)	ALB (0.8832)	P2RX7 (0.8617)	GAA (0.8469)	TRPM2 (0.8341)	EPHX2 (0.8271)
Arbutin	TYR (0.9881)	TPO (0.9349)	F2 (0.9209)	MTHFR (0.9198)	XDH (0.8694)	ALB (0.8104)	PLA2G1B (0.7759)	MPO (0.7508)
Clozapine	CYP3A4 (0.9999)	CYP2D6 (0.9998)	CYP2C19 (0.9998)	CYP1A2 (0.9997)	ABCB1 (0.9997)	HTR2C (0.9994)	HTR2B (0.9994)	CYP2C9 (0.9993)	ALB (0.9992)	INS (0.9991)
Ouabain	PKMYT1 (0.9990)	CCNF (0.9989)	TSC22D3 (0.9989)	PER1 (0.9988)	KIF20A (0.9987)	NUPR1 (0.9987)	INSIG1 (0.9986)	KIF18B (0.9986)	BIRC5 (0.9986)	NR1H2 (0.9986)
Cyclothiazide	CA6 (0.9970)	CA4 (0.9964)	SCNN1A (0.9942)	CA2 (0.9940)	CA1 (0.9937)	SCN5A (0.9934)	REN (0.9920)	SCN7A (0.9919)	CA12 (0.9916)	SCN10A (0.9913)
Chromium	INS (0.9982)	ALB (0.9978)	IL6 (0.9804)	TNF (0.9796)	PRL (0.9774)	CXCL8 (0.9695)	PTH (0.9695)	F2 (0.9642)	C2 (0.9637)	UGT1A1 (0.9612)
Pamidronic acid	ALB (0.9669)	TF (0.8808)	CYP3A4 (0.8512)	BGLAP (0.8350)	PTGS2 (0.8301)	RPS4Y1 (0.8158)	VEGFA (0.8150)	MMP2 (0.7896)	CDC20 (0.7830)	PLAU (0.7771)
3,8-Diamino-6-Phenyl-5-[6-[1-[2-[(1,2,3,4-Tetrahydro-9-Acridinyl)Amino]Ethyl]-1h-1,2,3-Triazol-4-Yl]Hexyl]-Phenanthridinium	CA2 (0.9998)	ACHE (0.9884)	PRSS1 (0.9815)	ALB (0.9265)	BCHE (0.8757)	CHRNA4 (0.8677)	MME (0.8164)	MYH14 (0.7823)	NOS3 (0.7676)	TTR (0.7147)
Serdemetan	MTOR (0.9847)	CDK2 (0.9826)	TP53 (0.9396)	CHEK1 (0.8801)	MDM2 (0.8725)	PTEN (0.7948)	CTNNB1 (0.7551)	CDK4 (0.7232)	CDKN2A (0.7075)
Zinc;[amino-[2-[[5-[amino(azaniumylidene)methyl]benzimidazol-1-id-2-yl]methyl]benzimidazol-1-id-5-yl]methylidene]azanium	PRSS1 (0.9999)	CA2 (0.9930)	F10 (0.9831)	CELA1 (0.9805)	F2 (0.9592)	TTR (0.9332)
Teniposide	CCNF (0.9994)	DTL (0.9993)	BIRC5 (0.9992)	NCAPH (0.9992)	H2BC21 (0.9992)	MCM10 (0.9991)	RUVBL1 (0.9990)	CCNA2 (0.9990)	CDC45 (0.9989)	RFC2 (0.9989)
Orphenadrine	CYP2D6 (0.9989)	CYP3A4 (0.9986)	HTR2C (0.9961)	KCNH2 (0.9955)	ABCB1 (0.9928)	CYP1A2 (0.9925)	HTR2B (0.9922)	ADRA1A (0.9917)	CYP2C19 (0.9914)	SLC6A2 (0.9907)
(2S)-2-{[3-(3-aminophenyl)imidazo[1,2-b]pyridazin-6-yl]amino}-3-methylbutan-1-ol	PKIA (0.9588)	FNTB (0.9295)	LHCGR (0.8413)	HASPIN (0.8388)
6-Hydroxy-6-Methyl-Heptan-3-One	LCN9 (0.9622)	LCTL (0.8259)	CLC (0.8001)	CTRB1 (0.7797)	AMY2A (0.7103)
Ribociclib	CDK2 (0.9936)	CYP3A4 (0.9933)	PLK1 (0.9898)	CCNA2 (0.9893)	CDK1 (0.9853)	MYC (0.9761)	AURKA (0.9662)	CCNA1 (0.9625)	CDK4 (0.9587)	CDKN1A (0.9479)
Nebularine	TK1 (0.9693)	ADA (0.9126)	TYMS (0.8825)	MME (0.8791)	FOLH1 (0.8690)	SMO (0.8655)	DPP4 (0.8511)	CDK2 (0.8150)	TYMP (0.8081)	DHODH (0.8070)
(2S)-6-(2,4-DIAMINO-6-ETHYLPYRIMIDIN-5-YL)-2-(3,5-DIFLUOROPHENYL)-4-(3-METHOXYPROPYL)-2H-1,4-BENZOXAZIN-3(4H)-ONE	CA2 (0.9963)	F2 (0.9902)	REN (0.9857)	CELA1 (0.9731)	NR3C2 (0.9651)	SI (0.9070)	ACE (0.8939)	CPB1 (0.8825)	PRSS1 (0.8542)	ALB (0.8541)
AZD-8165	F2 (0.9999)	PRSS1 (0.9985)	F10 (0.9948)	F7 (0.9518)	F11 (0.9358)	F9 (0.7778)	APP (0.7702)	CPB2 (0.7511)
1-Azepan-1-Yl-2-Phenyl-2-(4-Thioxo-1,4-Dihydro-Pyrazolo[3,4-D]Pyrimidin-5-Yl)Ethanone Adduct	CES1 (0.7983)	HSD17B10 (0.7441)
PUROMYCIN AMINONUCLEOSIDE-5'-MONOPHOSPHATE	RPL10L (0.9978)	RPL37 (0.9965)	EEF1A1 (0.9945)	RPL11 (0.9943)	RPL15 (0.9936)	RPL13A (0.9928)	RPL5 (0.9913)	RPL23A (0.9862)	RPL26L1 (0.9843)	RPL23 (0.9720)
2-(4-HYDROXY-PHENYL)BENZOFURAN-5-OL	ESR1 (0.9905)	ESR2 (0.9852)	AR (0.9828)	NR3C1 (0.9514)	PGR (0.7884)	MAPK14 (0.7857)
Arhalofenate	CA2 (0.9992)	SLC22A12 (0.9974)	SLC12A3 (0.9866)	PPARG (0.9810)	VDR (0.9798)	SLC22A4 (0.9767)	ALPP (0.9728)	CA9 (0.9724)	PPARA (0.9707)	CYP11B2 (0.9679)
4-S-Glutathionyl-5-pentyl-tetrahydro-furan-2-ol	GSTA1 (0.9976)	GSTM4 (0.9938)	GSTM3 (0.9926)	GSTM1 (0.9920)	GSTA3 (0.9781)	HPGDS (0.9666)	GSTP1 (0.9566)	GUSB (0.9553)	GSR (0.9492)	HSD11B1 (0.9477)
Lecozotan	SLC6A3 (0.9892)	OPRM1 (0.9354)	MAOA (0.9314)	SLC6A4 (0.9260)	DRD2 (0.9066)	OPRD1 (0.8726)	HTR3A (0.8661)	HTR1A (0.8436)	TH (0.8054)	SLC18A2 (0.7980)
Stanolone	CYP3A4 (0.9998)	TGFB1 (0.9991)	TNF (0.9989)	ALB (0.9988)	INS (0.9987)	ABCB1 (0.9982)	ESR1 (0.9974)	IL6 (0.9973)	FOS (0.9973)	BCL2 (0.9971)
Talmapimod	MAPK14 (0.9892)	NOS2 (0.9849)	IL1B (0.9760)	MAPK12 (0.9673)	PTGS2 (0.9609)	TNF (0.9586)	CXCL8 (0.9499)	IL6 (0.9398)	NFKB1 (0.9375)	MAPK8 (0.9298)
Titanium	F2 (0.9986)	TF (0.9906)	ALB (0.9891)	BGLAP (0.9872)	MMP9 (0.9859)	INS (0.9808)	MMP13 (0.9664)	APP (0.9641)	IGF1 (0.9585)	MMP2 (0.9528)
Velusetrag	HTR6 (0.9997)	SLC6A2 (0.9996)	HTR2A (0.9996)	ADRA1A (0.9995)	SLC6A3 (0.9993)	HTR2C (0.9992)	HTR2B (0.9991)	SLC6A4 (0.9989)	ADRA1D (0.9989)	CYP2D6 (0.9988)
Halofantrine	CYP3A4 (0.9993)	CYP3A7 (0.9939)	CYP3A5 (0.9938)	CYP2C8 (0.9931)	CYP2D6 (0.9930)	CYP2C19 (0.9922)	CYP1A2 (0.9913)	CYP2C9 (0.9863)	CYP2B6 (0.9803)	ABCB1 (0.9796)
Pyridoxine	ALB (0.9951)	INS (0.9854)	PRL (0.9778)	KCNMB2 (0.9714)	CYP3A4 (0.9688)	ADRB2 (0.9677)	SLC18A2 (0.9644)	GH1 (0.9522)	BCHE (0.9484)	ORM1 (0.9482)
Hadacidin	ADA (0.9746)	MME (0.9406)	IMPDH1 (0.9362)	DPYD (0.9294)	AK1 (0.9230)	EFL1 (0.9200)	PPAT (0.9112)	ADAL (0.9111)	DHODH (0.9056)	TK1 (0.8988)
Tocainide	SCN5A (0.9986)	SCN7A (0.9983)	SCN3A (0.9982)	SCN8A (0.9981)	CACNG1 (0.9975)	SCN4A (0.9972)	CYP3A4 (0.9971)	CACNB2 (0.9968)	CACNA2D1 (0.9967)	SCN9A (0.9967)
Hydromorphone	CYP3A4 (0.9995)	CYP2C19 (0.9983)	CYP2C8 (0.9968)	CYP2D6 (0.9958)	ALB (0.9955)	CYP2C9 (0.9930)	CYP2E1 (0.9913)	CYP1A2 (0.9906)	CYP3A5 (0.9852)	CYP2B6 (0.9839)
(1R,2R,3S,4R,6S)-3,4,6-Trihydroxy-5-{[(S)-hydroxy(3-hydroxy-2-oxopropoxy)phosphoryl]oxy}-1,2-cyclohexanediyl bis[dihydrogen (phosphate)]	TUB (0.9776)	PRSS1 (0.8846)	EDNRB (0.8576)	GNRHR (0.8545)	OXTR (0.8435)	APP (0.7912)	AVPR1A (0.7062)
Ziprasidone	CYP3A4 (0.9997)	CYP2D6 (0.9994)	ADRA2A (0.9988)	HTR2C (0.9987)	HTR2B (0.9985)	CYP1A2 (0.9983)	ADRA1A (0.9980)	ADRA1D (0.9975)	CHRM4 (0.9975)	HTR1A (0.9973)
Levofloxacin	CYP3A4 (0.9997)	CYP2C19 (0.9993)	CYP2C9 (0.9988)	CYP2C8 (0.9987)	CYP1A2 (0.9979)	CYP3A5 (0.9973)	ABCB1 (0.9969)	CYP2B6 (0.9967)	CYP3A7 (0.9960)	CYP2C18 (0.9948)
Loxapine	CYP3A4 (0.9996)	CYP2D6 (0.9993)	HTR2B (0.9993)	HTR2C (0.9992)	HTR2A (0.9987)	ADRA1A (0.9985)	ADRA1D (0.9983)	HRH1 (0.9977)	CHRM1 (0.9969)	SLC6A4 (0.9967)
4-(3-{[5-(trifluoromethyl)pyridin-2-yl]oxy}benzyl)piperidine-1-carboxylic acid	EPHX2 (0.9755)	FAAH (0.9525)	ALB (0.8955)	TTR (0.8304)	CES1 (0.7918)
Piracetam	ALB (0.9882)	CYP3A4 (0.9546)	INS (0.9338)	MAOA (0.9246)	SLC6A3 (0.9160)	ACHE (0.9148)	UGT1A1 (0.9093)	CYP2D6 (0.9066)	ORM1 (0.8658)	PRL (0.8648)
Doxapram	RPS4Y1 (0.9807)	SPAG4 (0.9795)	IFRD2 (0.9791)	UBQLN2 (0.9784)	ADRB2 (0.9772)	CDC20 (0.9744)	RGS2 (0.9730)	ADRA1A (0.9725)	TSC22D3 (0.9723)	ST6GALNAC2 (0.9701)
N-Alpha-(2-Naphthylsulfonyl)-N(3-Amidino-L-Phenylalaninyl)-4-Acetyl-Piperazine	PRSS1 (0.9999)	F10 (0.9909)	F2 (0.9814)	CELA1 (0.9717)	F11 (0.8665)	PLAT (0.8350)	CTRB1 (0.8085)	TTR (0.7619)	CPB1 (0.7297)
Acepromazine	HTR2B (0.9961)	CYP3A4 (0.9954)	CYP2D6 (0.9954)	ADRA1A (0.9897)	ADRA1D (0.9862)	HTR2A (0.9854)	HTR6 (0.9823)	ADRB1 (0.9789)	HTR2C (0.9786)	ADRA2A (0.9751)
Hydrogen peroxide	INS (0.9996)	F2 (0.9994)	ALB (0.9991)	CXCL8 (0.9990)	SOD2 (0.9989)	ANXA5 (0.9988)	IL6 (0.9986)	MMP9 (0.9985)	PLAT (0.9985)	HMOX1 (0.9984)
2-{3-[4-(4-Fluorophenyl)-3,6-Dihydro-1(2h)-Pyridinyl]Propyl}-8-Methyl-4(3h)-Quinazolinone	HRURF (0.9881)	SPEM3 (0.9881)	CCDC192 (0.9881)	FAM90A19 (0.9881)	MBD3L2B (0.9881)	NPIPB2 (0.9881)	DUXB (0.9881)	SPDYE12 (0.9881)	DEFB131B (0.9881)	CXorf51A (0.9881)
3,6,9,12,15-Pentaoxaheptadecane	ACHE (0.9413)	SHBG (0.8424)	ALB (0.8318)
Diamorphine	ALB (0.9966)	CYP3A4 (0.9835)	CYP2D6 (0.9525)	SLC6A3 (0.9419)	CHRNA7 (0.9389)	ACHE (0.9348)	HTR3A (0.9348)	ORM1 (0.9210)	TNF (0.9099)	HTR2A (0.8971)
2'-Deoxyguanosine-5'-Triphosphate	MME (0.8653)	TYMS (0.8499)	DHODH (0.8483)	NME1 (0.8269)	ADA (0.7635)
Methoxamine	ADRB1 (0.9948)	ADRB3 (0.9922)	SLC6A2 (0.9904)	KCNMB2 (0.9861)	ADRA1A (0.9852)	ADRA2C (0.9832)	ADRA1D (0.9803)	ADRA2A (0.9796)	ADRA1B (0.9750)	ALB (0.9743)
Ataluren	SLC22A8 (0.9988)	ABCG2 (0.9981)	SLC22A11 (0.9975)	SLC22A12 (0.9971)	SLC22A6 (0.9971)	SLC22A4 (0.9968)	ABCC2 (0.9942)	SLCO1B3 (0.9930)	SLC22A5 (0.9930)	SLC22A7 (0.9923)
Pemetrexed	CYP3A4 (0.9950)	ALB (0.9819)	ABCG2 (0.9713)	ABCB1 (0.9683)	DHFR (0.9530)	CYP2D6 (0.9517)	ABCC4 (0.9500)	CYP1A2 (0.9466)	PTGS2 (0.9463)	UGT1A1 (0.9449)
3H-pyrazolo[4,3-d]pyrimidin-7-ol	DTYMK (0.9980)	DHFR (0.9977)	TK1 (0.9966)	HPRT1 (0.9963)	ADA (0.9931)	UMPS (0.9889)	UCK2 (0.9875)	TYMS (0.9835)	CMPK1 (0.9760)	CTPS1 (0.9755)
Geldanamycin	MTOR (0.9947)	TP53 (0.9873)	PLAU (0.9871)	PIK3CA (0.9864)	EGFR (0.9858)	KRT7 (0.9856)	PTEN (0.9853)	VEGFA (0.9849)	NOS2 (0.9844)	EGF (0.9834)
Pentetic acid	CA2 (0.9366)	ALB (0.9271)	TF (0.8750)	CYP3A4 (0.8285)	CYB5A (0.8137)	UGT1A1 (0.7199)
Orotic acid	DHFR (0.9938)	DHODH (0.9851)	NOS2 (0.9144)	UROD (0.8961)	XDH (0.8716)	AKR1B1 (0.8302)	SHBG (0.8287)	CYP17A1 (0.8164)	VDR (0.7922)	GGPS1 (0.7832)
Dicyclomine	CYP3A4 (0.9789)	CHRM1 (0.9601)	CHRM3 (0.9556)	CHRM2 (0.9547)	CHRM5 (0.9499)	ALB (0.9490)	HRH1 (0.9466)	ABCB1 (0.9413)	CYP2D6 (0.9408)	HTR2C (0.9403)
CERC-301	GRIN1 (0.9938)	GRIA2 (0.9921)	GRIN2B (0.9896)	GRIA1 (0.9849)	GRIN2A (0.9583)	GRIA3 (0.9527)	GRIA4 (0.9522)	GRIN2D (0.9367)	KCNA5 (0.9165)	PYGM (0.9139)
4-{2-[(3-Nitrobenzoyl)Amino]Phenoxy}Phthalic Acid	PYGM (0.9999)	PYGL (0.9866)	PYGB (0.9815)	FKBP1A (0.9694)	GYG1 (0.8786)	FBP1 (0.7665)	PRKAB2 (0.7511)	PAPSS1 (0.7058)
Lenalidomide	CYP3A4 (0.9979)	ALB (0.9887)	CYP2C19 (0.9885)	CYP2C8 (0.9868)	CYP3A5 (0.9763)	ABCB1 (0.9752)	CYP2C9 (0.9687)	CYP1A2 (0.9680)	UGT1A1 (0.9634)	PTGS2 (0.9497)
1-(2-{[(6-amino-2-methylpyridin-3-yl)methyl]amino}ethyl)-6-chloro-3-[(2,2-difluoro-2-pyridin-2-ylethyl)amino]-1,4-dihydropyrazin-2-ol	F2 (0.9947)	PRSS1 (0.8976)	F10 (0.8923)
(1S)-1-CYCLOPROPYL-2-[(2S)-4-(2,5-DIFLUOROPHENYL)-2-PHENYL-2,5-DIHYDRO-1H-PYRROL-1-YL]-2-OXOETHANAMINE	CDK1 (0.9787)	CDK2 (0.9773)	PLK1 (0.9453)	AURKA (0.9327)	TYMS (0.8801)	HSP90AA1 (0.8656)	KIF11 (0.8622)	PCNA (0.8392)	CDK4 (0.8381)	MME (0.7723)
N-acetyl-D-glucosamine-6-phosphate	HRURF (0.9882)	H3Y2 (0.9882)	ANKRD40CL (0.9882)	SMIM27 (0.9882)	FAM236A (0.9882)	ETDB (0.9882)	TEX13C (0.9882)	FAM205C (0.9882)	PRSS51 (0.9882)	C8orf89 (0.9882)
GALACTOSE GREASE	CELA1 (0.9963)	SI (0.9932)	ABO (0.9882)	PRSS1 (0.9837)	CPB1 (0.9799)	MME (0.9674)	DPP4 (0.9233)	TTR (0.9085)	STS (0.9084)	LCTL (0.8853)
Calcium phosphate dihydrate	PYGM (0.9994)	PPP1R3C (0.9991)	CIB2 (0.9913)	CASQ2 (0.9889)	PPP1R3B (0.9874)	CADPS (0.9864)	CMYA5 (0.9862)	KNG1 (0.9861)	CAPN3 (0.9861)	ZFY (0.9844)
[N-(2,4-DIAMINOPTERIDIN-6-YL)-METHYL]-DIBENZ[B,F]AZEPINE	DHFR (0.9964)	F10 (0.9822)	DHODH (0.9506)	AKR1B1 (0.8766)	ODC1 (0.7566)
Fluspirilene	MSMO1 (0.9986)	FDFT1 (0.9986)	INSIG1 (0.9985)	EBP (0.9982)	HMGCR (0.9975)	IDI1 (0.9970)	LSS (0.9970)	CYP3A4 (0.9966)	HMGCS1 (0.9962)	FDPS (0.9962)
4-(2,5-DIAMINO-5-HYDROXY-PENTYL)-PHENOL	F2 (0.9995)	F10 (0.9604)	PRSS1 (0.8779)	F11 (0.7378)	APP (0.7226)	DPP4 (0.7096)
Volixibat	HSD11B1 (0.9926)	CA2 (0.9649)	SLCO4A1 (0.8834)	SHBG (0.8780)	HSD3B1 (0.8774)	ESRRG (0.8134)	SLC10A2 (0.8050)	GC (0.8043)	SLC15A2 (0.7974)	AKR1D1 (0.7874)
N-(2-AMINOETHYL)-P-CHLOROBENZAMIDE	DDC (0.9997)	MAOA (0.9987)	COMT (0.9978)	SLC18A2 (0.9966)	MAOB (0.9925)	GLUL (0.9871)	NQO2 (0.9689)	RNASE1 (0.9643)	ALDH2 (0.9614)	ALDH5A1 (0.9549)
Taranabant	CYP2D6 (0.9740)	HTR1A (0.9661)	CYP3A4 (0.9615)	SLC6A4 (0.9561)	SLC6A3 (0.9451)	HTR2A (0.9306)	HTR6 (0.9293)	HRH1 (0.9279)	SLC6A2 (0.9248)	DRD2 (0.9225)
Idelalisib	CYP3A4 (0.9999)	CYP2C8 (0.9994)	CYP2C9 (0.9993)	CYP2C19 (0.9991)	CYP2B6 (0.9990)	CYP3A5 (0.9988)	CYP1A2 (0.9984)	ABCB1 (0.9977)	CYP3A7 (0.9968)	CYP2D6 (0.9962)
2-({6-[(3-Chlorophenyl)amino]-9-isopropyl-9H-purin-2-yl}amino)ethanol	CDK15 (0.9974)	CSNK1G1 (0.9962)	CSNK1G2 (0.9958)	ROCK1 (0.9949)	PRKACA (0.9946)	CSNK1G3 (0.9928)	ACVR1B (0.9882)	CDK16 (0.9872)	PKIA (0.9868)	GSK3B (0.9853)
AMG-131	VDR (0.9871)	PPARG (0.9628)	PRSS1 (0.9583)	PPARD (0.9262)	PTGS2 (0.9032)	FABP4 (0.8958)	HMOX1 (0.8744)	AR (0.8666)	TP53 (0.8056)	KLK3 (0.7887)
PYRIMIDINE-4,6-DICARBOXYLIC ACID BIS-[(PYRIDIN-3-YLMETHYL)-AMIDE]	MMP13 (0.9951)	MMP9 (0.9927)	CASP3 (0.9844)	MMP12 (0.9770)	CA2 (0.9593)	PRSS1 (0.9541)	PLAU (0.9364)	F2 (0.9059)	MMP3 (0.8837)	CTSB (0.8821)
N-(4-AMINO-5-CYANO-6-ETHOXYPYRIDIN-2-YL)-2-(4-BROMO-2,5-DIMETHOXYPHENYL)ACETAMIDE	MAPK14 (0.9719)	MAP2K4 (0.9280)	MAPK10 (0.9102)	MAPKAPK2 (0.8629)	CASP3 (0.8430)	MAPK9 (0.8240)	MAPK1 (0.7898)	MAPK12 (0.7842)	MAPK8IP1 (0.7816)	MAPK8 (0.7525)
BMS-986142	KDR (0.9932)	LCK (0.9906)	PIK3CG (0.9851)	TYRO3 (0.9737)	KIT (0.9679)	ITK (0.9651)	BTK (0.9561)	MERTK (0.9419)	PIK3CA (0.9370)	ABL2 (0.9287)
GPI-1485	CYP3A4 (0.9170)
Astaxanthin	F2 (0.9982)	F10 (0.9951)	PLAT (0.9935)	F9 (0.9908)	F3 (0.9847)	PRSS1 (0.9814)	ALB (0.9799)	AGT (0.9783)	SLC16A10 (0.9775)	INS (0.9750)
Tolfenamic acid	CYP3A4 (0.9962)	ALB (0.9950)	ORM1 (0.9883)	NR3C2 (0.9750)	UGT1A1 (0.9626)	UGT1A9 (0.9585)	CYP2D6 (0.9522)	PTGS2 (0.9420)	CYP1A2 (0.9369)	INS (0.9343)
5'-{[4-(aminooxy)butyl](methyl)amino}-5'-deoxy-8-ethenyladenosine	AHCY (0.9778)	ODC1 (0.9629)	F10 (0.9585)	NNMT (0.9454)	BHMT (0.9418)	AMD1 (0.9374)	GOT1 (0.9335)	MTAP (0.9234)	ARG2 (0.9211)	NQO2 (0.9177)
Gadofosveset trisodium	ALB (0.9963)	TF (0.9524)	CYP3A4 (0.9255)	BCHE (0.9199)	SERPINA7 (0.9174)	UGT1A1 (0.9075)	CA2 (0.8771)	INS (0.8704)	SERPINC1 (0.8563)	GC (0.8516)
Diosmetin	CYP1A1 (0.9932)	CYP3A4 (0.9892)	CYP19A1 (0.9855)	NR1I3 (0.9852)	NR1I2 (0.9830)	CYP1B1 (0.9772)	AHR (0.9752)	AOX1 (0.9732)	XDH (0.9730)	EPHX2 (0.9718)
Equilin	CYP3A4 (0.9981)	MYC (0.9949)	TIPARP (0.9948)	CYP19A1 (0.9946)	NR3C1 (0.9939)	AR (0.9909)	TSC22D3 (0.9900)	ABCB1 (0.9892)	ESR1 (0.9891)	ALB (0.9887)
Cephalexin	CYP3A4 (0.9974)	ALB (0.9918)	ABCB1 (0.9781)	SLC15A1 (0.9765)	CYP2D6 (0.9763)	ABCC4 (0.9737)	CYP1A2 (0.9719)	SLC22A6 (0.9685)	CYP3A5 (0.9674)	SLC15A2 (0.9672)
Glucosamine	TNF (0.9933)	HMOX1 (0.9908)	PTGS2 (0.9896)	IL1B (0.9890)	ALB (0.9870)	CCL2 (0.9861)	NOS3 (0.9849)	ICAM1 (0.9848)	INS (0.9841)	BGLAP (0.9837)
PASBN	HSP90AA1 (0.9967)	PRKACA (0.9634)	MTOR (0.9304)	KRAS (0.8901)	BRAF (0.8889)	HSP90AB1 (0.8558)	CDK2 (0.7938)	CSNK2A1 (0.7914)	PIM1 (0.7548)
Nabilone	CYP3A4 (0.9965)	CYP2D6 (0.9935)	CYP2C19 (0.9914)	CYP1A2 (0.9698)	CYP3A5 (0.9657)	CYP2C8 (0.9555)	ABCB1 (0.9533)	HTR2B (0.9491)	CYP2C9 (0.9465)	ORM1 (0.9354)
Mitotane	CYP3A4 (0.9996)	ALB (0.9943)	ABCB1 (0.9940)	CYP3A5 (0.9939)	CYP2C19 (0.9929)	CYP1A2 (0.9921)	CYP3A7 (0.9913)	CYP2D6 (0.9910)	TSC22D3 (0.9877)	CYP1A1 (0.9871)
CRA_8696	PRSS1 (0.9999)	F2 (0.9999)	F10 (0.9998)	F9 (0.9995)	F7 (0.9993)	F11 (0.9986)	F3 (0.9913)	CPB2 (0.9902)	ACE2 (0.9888)	PROC (0.9833)
(2S,3S)-3-FORMYL-2-({[(4-METHYLPHENYL)SULFONYL]AMINO}METHYL)PENTANOIC ACID	CELA1 (0.9976)	TTR (0.9675)	PRSS1 (0.8565)	SHBG (0.8484)	CPB1 (0.7905)	HSD11B1 (0.7515)	MME (0.7425)	HPN (0.7233)
Isothipendyl	ADRA1D (0.9973)	HRH1 (0.9954)	ADRA1A (0.9941)	HTR6 (0.9907)	HTR2B (0.9901)	HTR2A (0.9879)	HRH2 (0.9877)	HTR2C (0.9838)	HTR4 (0.9749)	ADRB1 (0.9747)
(4R,5R)-5-AMINO-1-[2-(1,3-BENZODIOXOL-5-YL)ETHYL]-4-(2,4,5-TRIFLUOROPHENYL)PIPERIDIN-2-ONE	DPP4 (0.9955)	MME (0.7845)
5-Bromonicotinamide	DPP4 (0.8989)	LCTL (0.8611)	CA2 (0.7792)	ABCB5 (0.7505)	MME (0.7434)	ART1 (0.7200)	ADAM28 (0.7010)
N6-(2,5-Dimethoxy-Benzyl)-N6-Methyl-Pyrido[2,3-D]Pyrimidine-2,4,6-Triamine	DHFR (0.9989)	SHMT1 (0.9634)	ATIC (0.9377)	AHCY (0.9042)	AKR1B1 (0.7701)	ADA (0.7513)	ODC1 (0.7001)
Sulfathiazole	MRPL12 (0.9834)	TRAPPC6A (0.9831)	TSC22D3 (0.9806)	TIMM9 (0.9781)	TIPARP (0.9779)	C2CD5 (0.9770)	ATP6V1D (0.9769)	CDC25B (0.9765)	NPDC1 (0.9763)	OXA1L (0.9753)
Sulprostone	F2 (0.9958)	AGT (0.9842)	EDN1 (0.9546)	KNG1 (0.9432)	PTGFR (0.9412)	AGTR1 (0.9298)	AVPR2 (0.9185)	ADRB2 (0.9181)	PTGDR2 (0.9149)	EDNRB (0.9006)
Evacetrapib	HSD11B1 (0.9973)	CYP3A4 (0.9921)	AKR1D1 (0.9855)	UGT1A1 (0.9736)	PLA2G1B (0.9690)	HSD3B1 (0.9356)	CYP4A11 (0.9330)	NR1I2 (0.9233)	NR1H4 (0.9157)	CA2 (0.9138)
Glycinamide	LYZ (0.9732)	ELANE (0.9583)	CTSG (0.9532)	CTSS (0.9280)	MMP8 (0.8849)	MMP9 (0.8617)	MMP13 (0.8063)
Arecoline	ADRB2 (0.9934)	CHRM1 (0.9905)	AVP (0.9903)	VEGFA (0.9899)	EGF (0.9899)	ADRA1B (0.9898)	ADRA1A (0.9897)	ALB (0.9893)	GJA1 (0.9859)	CHRM3 (0.9838)
Uridine	ALB (0.9924)	INS (0.9917)	DPYD (0.9916)	MTHFR (0.9901)	DHFR (0.9889)	TF (0.9882)	PTH (0.9867)	ABCB5 (0.9851)	DPP4 (0.9844)	BGLAP (0.9832)
2-(cyclohexylamino)benzoic acid	CDK2 (0.9928)	CHEK1 (0.9620)	TP53 (0.9393)	CDK4 (0.8945)	ATM (0.8650)	CDK1 (0.8614)	CDKN2A (0.7595)	CCNA2 (0.7348)
Baricitinib	CYP3A4 (0.9993)	UGT1A9 (0.9978)	UGT1A1 (0.9973)	UGT1A3 (0.9954)	ALB (0.9945)	ABCG2 (0.9940)	CYP2C19 (0.9925)	CYP1A2 (0.9910)	UGT1A4 (0.9910)	UGT2B7 (0.9908)
Clorindione	CYP3A4 (0.9940)	ALB (0.9575)	CYP2D6 (0.9342)	CYP1A2 (0.8144)	UGT1A1 (0.7207)
beta-Hydroxyasparagine	PRSS1 (0.9993)	MASP2 (0.9961)	PRSS3 (0.9917)	MMP12 (0.9880)	C1S (0.9788)	MBL2 (0.9787)	C1R (0.9425)	C1QB (0.9373)	PGLYRP3 (0.9326)	VTN (0.9323)
Bromfenac	CYP3A4 (0.9830)	IFRD2 (0.9819)	RPS4Y1 (0.9803)	SPAG4 (0.9767)	TIPARP (0.9764)	FDPS (0.9755)	ACAT2 (0.9726)	ST6GALNAC2 (0.9721)	MCOLN1 (0.9721)	CCDC86 (0.9703)
Dithioerythritol	CDK2 (0.9976)	TK1 (0.9563)	RAD51 (0.9431)	DHFR (0.9320)	PIM1 (0.7614)	CHEK1 (0.7289)
Sanglifehrin A	CDK2 (0.9926)	HSP90AA1 (0.9811)	HSP90AB1 (0.8463)	PPIA (0.7867)	TOP1 (0.7525)	GPI (0.7344)	PIM1 (0.7195)
Rivaroxaban	CYP3A4 (0.9991)	ALB (0.9961)	CYP3A5 (0.9946)	CYP2C19 (0.9897)	CYP2D6 (0.9893)	CYP2C8 (0.9886)	UGT1A1 (0.9882)	CYP1A2 (0.9855)	CYP2C9 (0.9809)	ABCB1 (0.9795)
PF-00489791	PDE5A (0.9999)	PDE4A (0.9975)	PDE3B (0.9974)	PDE3A (0.9835)	PDE4D (0.9783)	MTOR (0.9654)	PDE10A (0.9589)	PDE9A (0.9029)	PYGM (0.7975)
Ketanserin	INS (0.9959)	PRL (0.9950)	ADRA1A (0.9950)	ALB (0.9920)	ADRB3 (0.9899)	ADRA1B (0.9894)	ADRA1D (0.9885)	SLC6A2 (0.9883)	ADRB2 (0.9849)	ADRB1 (0.9844)
Benzo[B]Thiophene-2-Carboxamidine	PRSS1 (1.0000)	CA2 (0.9997)	F10 (0.9766)	CTRB1 (0.9728)	CELA1 (0.9183)
Clomifene	CYP3A4 (0.9996)	ABCB1 (0.9988)	INSIG1 (0.9974)	TSC22D3 (0.9971)	FDFT1 (0.9970)	LSS (0.9966)	MSMO1 (0.9957)	HMGCR (0.9956)	ABCG2 (0.9955)	CYP3A5 (0.9945)
Elbasvir	CYP3A4 (0.9999)	ABCB1 (0.9980)	CYP2B6 (0.9966)	CYP2C9 (0.9965)	CYP2C19 (0.9964)	CYP2C8 (0.9959)	CYP1A2 (0.9938)	CYP3A5 (0.9935)	UGT1A1 (0.9891)	CYP3A7 (0.9812)
CRA_11092	PRSS1 (1.0000)	CELA1 (0.9990)	CTRB1 (0.9971)	CA2 (0.9917)	F2 (0.9912)	TTR (0.9876)	F10 (0.9801)	CTSG (0.9674)	CPB1 (0.9412)	PLAT (0.9033)
AZD-9496	ESR1 (0.9972)	AR (0.9969)	PGR (0.9935)	ESR2 (0.9847)	NR3C1 (0.9431)	VDR (0.9374)	PPARG (0.9176)	RXRA (0.8761)	NR3C2 (0.8289)	SHBG (0.8120)
1-CHLORO-6-(4-HYDROXYPHENYL)-2-NAPHTHOL	ESR1 (0.9909)	RXRA (0.9891)	ESR2 (0.9843)	NCOA2 (0.9837)	NCOA1 (0.9800)	RARA (0.9739)	CREBBP (0.9717)	THRB (0.9641)	AR (0.9472)	SHBG (0.8938)
GSK-1292263	PTGFR (0.9594)	EDNRB (0.9553)	AVPR1A (0.9210)	GNRHR (0.8976)	AGTR1 (0.8555)	F2 (0.8520)	GNRH1 (0.8370)	OXTR (0.8370)	MME (0.8157)	TACR1 (0.7993)
9-HYDROXY-4-PHENYL-6H-PYRROLO[3,4-C]CARBAZOLE-1,3-DIONE	CDK2 (0.9995)	CHEK1 (0.9773)	CCNA2 (0.9490)	RAD51 (0.8524)	AURKA (0.8309)	WEE1 (0.7956)	CDKN1A (0.7826)	PIM1 (0.7739)
Cadmium	INS (0.9994)	TNF (0.9994)	ALB (0.9993)	IL6 (0.9986)	TGFB1 (0.9985)	CYP3A4 (0.9985)	HMOX1 (0.9984)	CXCL8 (0.9981)	NQO1 (0.9981)	MTOR (0.9974)
(1S,3R,4S,5S,7S)-4-{[2-(4-METHOXYPHENOXY)-2-METHYLPROPANOYL]AMINO}ADAMANTANE-1-CARBOXAMIDE	HSD11B1 (0.9979)	EPHX2 (0.9359)	NR3C2 (0.9256)	SI (0.9149)	ACHE (0.9141)	HSD3B1 (0.9075)	CYP11B1 (0.8822)	HSD11B2 (0.8802)	CYP3A4 (0.8110)	CYP11B2 (0.8076)
Triclosan	BIRC5 (0.9966)	TSC22D3 (0.9962)	MCM3 (0.9953)	MTHFD2 (0.9952)	PCNA (0.9947)	FDFT1 (0.9947)	MRPL12 (0.9946)	HMGCS1 (0.9945)	CDC20 (0.9942)	TOP2A (0.9942)
Iopodic acid	BCHE (0.9970)	CPQ (0.9956)	TYR (0.9892)	ACE (0.9886)	DIO3 (0.9877)	REN (0.9846)	TTR (0.9818)	ACHE (0.9797)	CPB1 (0.9785)	DIO1 (0.9781)
4-{[(2R)-2-(2-methylphenyl)pyrrolidin-1-yl]carbonyl}benzene-1,3-diol	HSP90AA1 (0.9997)	PRKACA (0.9662)	PRSS1 (0.9463)	AR (0.7349)	HSP90AB1 (0.7301)
(1S)-1-{[(4'-methoxy-1,1'-biphenyl-4-yl)sulfonyl]amino}-2-methylpropylphosphonic acid	PRSS1 (0.9956)	MMP12 (0.9831)	MMP8 (0.9816)	MMP3 (0.9247)	CTRB1 (0.8345)	MMP9 (0.8096)	MMP13 (0.7873)	PLAU (0.7451)
Saredutant	ALB (0.9418)	HTR2A (0.9235)	NAT1 (0.9188)	SLC6A4 (0.8758)	CYP3A4 (0.8741)	HRH1 (0.8535)	HTR6 (0.8442)	POMC (0.8291)	F2 (0.8113)	OPRM1 (0.8009)
WIN 55212-2	CYP2D6 (0.9973)	CYP3A4 (0.9967)	CACNA1H (0.9962)	CACNA1I (0.9954)	CACNA1C (0.9953)	SLC6A4 (0.9943)	SLC6A2 (0.9929)	CACNA1D (0.9915)	SLC6A3 (0.9895)	HTR2C (0.9866)
5-(2-chlorophenyl)-1,3,4-thiadiazole-2-sulfonamide	CA2 (1.0000)	NOS3 (0.9122)	XDH (0.8765)	GLO1 (0.8225)	AKR1B1 (0.8042)	EPHX2 (0.7949)	THRB (0.7716)	ODC1 (0.7525)	ARG2 (0.7036)
Pinaverium	CYP3A4 (0.9813)
Gavestinel	CYP3A4 (0.9972)	UGT1A1 (0.9932)	UGT1A9 (0.9909)	UGT1A3 (0.9909)	SLCO1B3 (0.9879)	ABCG2 (0.9853)	UGT1A4 (0.9846)	CYP2B6 (0.9836)	NR1I2 (0.9763)	UGT2B7 (0.9752)
(3aS)-3a-hydroxy-1-phenyl-1,2,3,3a-tetrahydro-4H-pyrrolo[2,3-b]quinolin-4-one	PYGM (0.9968)	MYH14 (0.9895)	TNNC1 (0.9875)	ACTA1 (0.9389)	PRSS1 (0.9207)	ATP6V1A (0.9130)	CKM (0.9037)	MYH7 (0.8794)	ATP6V1B2 (0.8108)	ATP2A1 (0.7170)
Guanosine-5'-Diphosphate-Rhamnose	P4HTM (0.8361)	DCPS (0.7963)	CTSK (0.7951)	PRSS1 (0.7787)	TOP1 (0.7591)	MTAP (0.7588)	UROD (0.7419)	CTSF (0.7085)	LTA4H (0.7015)
4-[(10s,14s,18s)-18-(2-Amino-2-Oxoethyl)-14-(1-Naphthylmethyl)-8,17,20-Trioxo-7,16,19-Triazaspiro[5.14]Icos-11-En-10-Yl]Benzylphosphonic Acid	LCK (0.9525)	BTK (0.8437)	HSP90AA1 (0.8132)	SRC (0.7719)	LYN (0.7470)	IL2RG (0.7445)	HCK (0.7241)	RAC1 (0.7213)	GRB2 (0.7052)
O3-Sulfonylgalactose	PRSS1 (0.9758)	F2 (0.9729)	DPP4 (0.9591)	MBL2 (0.9441)	ELANE (0.9262)	APCS (0.9191)	MMP8 (0.9162)	MMP12 (0.9010)	REG1A (0.8920)	C2 (0.8867)
Isoquinoline	ALB (0.9584)	GPR119 (0.9349)	AKR1B1 (0.9172)	IDO1 (0.9168)	PTGDR2 (0.9117)	NFKB1 (0.8862)	C2 (0.8780)	DPP4 (0.8678)	EDNRB (0.8597)	NOS3 (0.8542)
Gestrinone	ALB (0.9919)	CYP3A4 (0.9882)	AR (0.9843)	ESR1 (0.9804)	PGR (0.9792)	NR3C2 (0.9724)	ESR2 (0.9717)	SHBG (0.9677)	CYP19A1 (0.9522)	NR3C1 (0.9370)
Chloral betaine	AKR1B1 (0.9992)	ARG2 (0.9984)	GLO1 (0.9979)	ARG1 (0.9962)	FECH (0.9945)	NQO1 (0.9945)	KYAT1 (0.9938)	CA2 (0.9932)	CTH (0.9927)	EPHX2 (0.9924)
Metyrosine	ADRA1A (0.9904)	HTR2C (0.9828)	HTR2B (0.9767)	ADRA1D (0.9698)	HTR2A (0.9693)	SLC6A3 (0.9384)	CYP2D6 (0.9371)	KCNH2 (0.9371)	DRD2 (0.9351)	CHRM1 (0.9305)
Resveratrol	ALB (0.9997)	CYP3A4 (0.9993)	ANXA5 (0.9992)	MTOR (0.9991)	CCDC192 (0.9991)	PNMA6E (0.9991)	FAM90A23 (0.9991)	FAM90A14 (0.9991)	LACTBL1 (0.9991)	ZNF723 (0.9991)
Rotenone	MTOR (0.9982)	INS (0.9973)	DHFR (0.9949)	CREB1 (0.9938)	TP53 (0.9910)	NOS2 (0.9907)	BCL2 (0.9901)	NQO1 (0.9895)	CASP3 (0.9875)	TNF (0.9861)
Roflumilast	CYP3A4 (0.9984)	ALB (0.9984)	ORM1 (0.9893)	UGT1A1 (0.9874)	CYP2D6 (0.9867)	CYP2C8 (0.9865)	CYP2B6 (0.9842)	F2 (0.9832)	CYP2E1 (0.9822)	CYP2C19 (0.9810)
Famotidine	ABCB1 (0.9948)	CYP3A4 (0.9942)	ALB (0.9939)	ABCG2 (0.9916)	ADRA1A (0.9883)	ADRA1D (0.9851)	SLC15A1 (0.9849)	SLC22A5 (0.9827)	SLC22A6 (0.9823)	SLC22A8 (0.9822)
1-[3,3-Dimethyl-2-(2-Methylamino-Propionylamino)-Butyryl]-Pyrrolidine-2-Carboxylic Acid(1,2,3,4-Tetrahydro-Naphthalen-1-Yl)-Amide	CTSB (0.9687)	PYGM (0.9583)	CTSK (0.7682)	ATP6V1A (0.7659)	XIAP (0.7519)	PRSS1 (0.7334)	CA2 (0.7154)
Azaperone	HTR1A (0.9807)	HTR6 (0.9343)	HTR1D (0.9277)	HRH1 (0.9237)	DRD2 (0.9177)	HTR1B (0.9125)	HTR2A (0.9094)	HTR2C (0.9069)	OPRK1 (0.8974)	HTR1F (0.8903)
CI-1040	MTOR (0.9995)	BRAF (0.9994)	MAP2K1 (0.9993)	KRAS (0.9992)	MAP2K2 (0.9991)	HRAS (0.9988)	RAF1 (0.9961)	PTEN (0.9948)	PIK3CA (0.9937)	NRAS (0.9931)
Clobetasone	CYP3A4 (0.8280)	NR3C1 (0.7679)
Kaolin	ALB (0.9540)	PRSS1 (0.9173)	F2 (0.8714)	ESR2 (0.8625)	APP (0.8106)	MAPK14 (0.8078)	F10 (0.8001)	NFKB1 (0.7694)	FKBP1A (0.7672)	NOS3 (0.7467)
Flurandrenolide	FOSL1 (0.9972)	TSC22D3 (0.9962)	NFKBIA (0.9961)	DDIT4 (0.9959)	MYC (0.9958)	NR1H2 (0.9955)	PTGS2 (0.9938)	CYP3A4 (0.9935)	PPARG (0.9930)	PER1 (0.9928)
Brigatinib	CYP3A4 (0.9993)	UGT1A1 (0.9913)	ABCB1 (0.9912)	ALK (0.9907)	ABCG2 (0.9892)	FLT3 (0.9877)	UGT1A9 (0.9839)	CDK2 (0.9834)	CYP1A2 (0.9796)	CYP3A5 (0.9749)
Tobramycin	ALB (0.9665)	CYP3A4 (0.8906)	SLC15A1 (0.8643)	RPS4Y1 (0.8634)	F2 (0.8526)	PTGS2 (0.8345)	ABCB1 (0.8127)	SLC22A6 (0.7968)	CDC20 (0.7937)	CYP1A2 (0.7922)
3'-Fluoro-3'-deoxythymidine 5'-monophosphate	DTYMK (0.9994)	TK1 (0.9991)	DHFR (0.9950)	UCK2 (0.9875)	ADA (0.9860)	UMPS (0.9856)	CDA (0.9803)	TYMS (0.9786)	DCTD (0.9756)	UPP1 (0.9709)
Nalpha-(2-Naphthylsulfonylglycyl)-3-Amidino-D,L-Phenylalanine-Isopropylester	HRURF (0.9881)	SPEM3 (0.9881)	CCDC192 (0.9881)	FAM90A19 (0.9881)	MBD3L2B (0.9881)	NPIPB2 (0.9881)	DUXB (0.9881)	SPDYE12 (0.9881)	DEFB131B (0.9881)	CXorf51A (0.9881)
BMS-181156	THRB (0.9955)	RARA (0.9929)	RXRA (0.9911)	NR3C2 (0.9764)	RARG (0.9635)	PLA2G2A (0.9595)	THRA (0.9541)	ESR2 (0.9508)	AHR (0.9484)	AR (0.9373)
Rosuvastatin	CYP3A4 (0.9990)	ALB (0.9926)	ABCB1 (0.9903)	TSC22D3 (0.9901)	CYP3A5 (0.9899)	MYC (0.9867)	CYP2C8 (0.9859)	CYP3A7 (0.9816)	TNF (0.9811)	PTGS2 (0.9807)
Cidofovir	ALB (0.9789)	CYP3A4 (0.9712)	SLC15A1 (0.9684)	ABCC4 (0.9600)	SLC15A2 (0.9584)	SLC22A5 (0.9582)	CYP2D6 (0.9430)	SLC22A6 (0.9427)	CYP1A2 (0.9380)	SLC22A1 (0.9267)
Podofilox	TSC22D3 (0.9977)	NR1H2 (0.9970)	MYL9 (0.9970)	SCAND1 (0.9968)	CDC25B (0.9968)	BIRC5 (0.9966)	SCPEP1 (0.9963)	UBQLN2 (0.9963)	FOSL1 (0.9962)	SQSTM1 (0.9960)
Amcinonide	CYP3A4 (0.9966)	FOSL1 (0.9961)	PTGS2 (0.9933)	PPARG (0.9907)	NFKBIA (0.9900)	DDIT4 (0.9899)	TSC22D3 (0.9898)	MYC (0.9892)	CDC20 (0.9841)	IER3 (0.9837)
N,N-Bis(3-(D-gluconamido)propyl)deoxycholamide	PPARA (0.9941)	PPARG (0.9736)	INS (0.8639)	IGF1 (0.8572)
Bromopride	SLC6A2 (0.9886)	ADRA1A (0.9823)	ADRB1 (0.9752)	HTR1D (0.9751)	ADRA1D (0.9721)	ADRA2C (0.9696)	HTR1A (0.9674)	ADRA2A (0.9665)	HRH2 (0.9663)	SLC6A4 (0.9649)
Licofelone	CYP3A4 (0.9976)	ALB (0.9965)	CYP2C8 (0.9926)	CYP2C18 (0.9909)	CYP2C19 (0.9904)	CYP2C9 (0.9879)	CYP2B6 (0.9847)	CYP2E1 (0.9802)	CYP3A5 (0.9793)	PTGS2 (0.9734)
CGI-1842	EPHB4 (0.9995)	KDR (0.9991)	EPHA2 (0.9980)	MET (0.9965)	PDGFRB (0.9946)	CSF1R (0.9942)	RET (0.9896)	FGFR1 (0.9845)	LCK (0.9803)	ALK (0.9796)
N-(4-Aminobutanoyl)-S-(4-methoxybenzyl)-L-cysteinylglycine	HRURF (0.9881)	FAM205C (0.9881)	CD300H (0.9881)	TSTD3 (0.9881)	TEX13D (0.9881)	FAM236B (0.9881)	SMIM9 (0.9881)	XNDC1N (0.9881)	FAM237A (0.9881)	KRTAP20-4 (0.9881)
Naldemedine	ALB (0.9728)	CYP3A4 (0.9393)	CYP2D6 (0.9082)	UGT1A1 (0.8787)	UGT1A3 (0.8778)	AOX1 (0.8585)	MAOA (0.8103)	COMT (0.7900)	UGT1A9 (0.7773)	SLC6A3 (0.7640)
9-N-Phenylmethylamino-Tacrine	REN (0.9949)	PTGER4 (0.9877)	SHBG (0.9807)	HSD11B1 (0.9620)	PTGER2 (0.9583)	BCHE (0.9182)	ALB (0.8991)	AVP (0.8979)	LHCGR (0.8961)	AVPR2 (0.8819)
Chromic citrate	CYB5A (0.9182)	ALB (0.8986)	TF (0.8246)	CYP3A4 (0.7969)	CA2 (0.7676)
3-(6-HYDROXY-NAPHTHALEN-2-YL)-BENZO[D]ISOOXAZOL-6-OL	RXRA (0.9968)	NCOA1 (0.9918)	NCOA2 (0.9838)	RARA (0.9816)	THRB (0.9761)	ESR1 (0.9648)	ESR2 (0.9582)	RARG (0.9034)	PPARG (0.8311)	AR (0.8204)
AR-9281	EPHX2 (0.9956)	ADH5 (0.9941)	AGXT (0.9849)	GSTM1 (0.9843)	ODC1 (0.9764)	LTA4H (0.9736)	NQO1 (0.9694)	VKORC1 (0.9608)	XDH (0.9557)	GSTP1 (0.9551)
6-CARBAMIMIDOYL-4-(3-HYDROXY-2-METHYL-BENZOYLAMINO)-NAPHTHALENE-2-CARBOXYLIC ACID METHYL ESTER	F11 (0.9996)	F10 (0.9995)	F7 (0.9995)	F2 (0.9938)	PRSS1 (0.9920)	F9 (0.9810)	HPN (0.9391)	KLKB1 (0.9082)	ACE2 (0.8914)	ANPEP (0.8893)
CRA_9678	PRSS1 (1.0000)	CELA1 (0.9853)	F10 (0.9832)	CPB1 (0.9347)	F11 (0.9188)	TTR (0.8084)	CTSB (0.7516)	F2 (0.7421)
Piperine	CYP3A4 (0.9999)	ABCB1 (0.9982)	CYP2D6 (0.9958)	CYP2C19 (0.9915)	CYP1A2 (0.9911)	IL6 (0.9830)	ALB (0.9808)	UGT1A9 (0.9803)	UGT1A1 (0.9796)	INS (0.9793)
Relugolix	GNRHR (0.9990)	GNRH1 (0.9976)	F2 (0.9928)	AVPR1A (0.9914)	PTGFR (0.9896)	AVPR2 (0.9864)	TSHR (0.9824)	SI (0.9776)	CASR (0.9754)	AGTR1 (0.9736)
1,3,3-trimethyl-2-[(1E,3E)-3-methylpenta-1,3-dien-1-yl]cyclohexene	RXRB (0.9626)	CRABP2 (0.9605)	RARA (0.9580)	NCOA1 (0.9533)	RXRA (0.9530)	NCOA2 (0.9357)	THRB (0.8788)	RXRG (0.8530)	HSP90AA1 (0.8436)	RARG (0.7843)
Lefamulin	CYP3A4 (0.9961)	ABCB1 (0.7891)
Tolperisone	CYP2D6 (0.9845)	CYP3A4 (0.9782)	DRD2 (0.9719)	HTR1A (0.9690)	HTR2A (0.9666)	HTR3A (0.9641)	CACNA1I (0.9635)	ALB (0.9596)	NAT1 (0.9535)	SLC6A3 (0.9511)
Pilaralisib	PIK3CB (0.9996)	PIK3CG (0.9995)	PIK3R2 (0.9993)	PIK3CA (0.9984)	PIK3R6 (0.9982)	PIK3CD (0.9978)	PIK3R5 (0.9956)	PIK3C3 (0.9951)	PIK3R1 (0.9949)	MTOR (0.9895)
Flurbiprofen Methyl Ester	ALB (0.9344)	ALOX5 (0.8831)	PRSS1 (0.8007)	F2 (0.7610)	NR3C2 (0.7558)	TTR (0.7171)	PLA2G1B (0.7032)
2-chloro-5-[(1S)-1-hydroxy-3-oxo-2H-isoindol-1-yl]benzenesulfonamide	CA2 (0.9823)
(3E)-3-[(phenylamino)methylidene]dihydrofuran-2(3H)-one	HSP90AA1 (0.9998)	HSP90AB1 (0.9437)	PRKACA (0.8214)	KRAS (0.8111)	ESR2 (0.7409)	AR (0.7128)
RU82209	MTOR (0.9907)	KDR (0.9625)	KRAS (0.9568)	PDPK1 (0.9483)	SRC (0.9102)	MAPK14 (0.8976)	BRAF (0.8758)	PIK3CA (0.8572)	AKT1 (0.8332)	HRAS (0.7868)
Dibutylphthalate	DHODH (0.7473)
4-{4-[3-(2,4-DICHLORO-BENZOYL)-UREIDO]-2,3-DIMETHYL-PHENOXY}-BUTYRIC ACID	PYGM (0.9997)	PYGL (0.9884)	PYGB (0.8066)
Epelsiban	F2 (0.9934)	OXTR (0.9918)	AVPR1A (0.9867)	AGTR1 (0.9828)	EDNRB (0.9799)	PTGFR (0.9571)	TACR1 (0.9565)	AVPR1B (0.9563)	EDNRA (0.9305)	BDKRB2 (0.9212)
2-[(4-ETHYNYL-2-FLUOROPHENYL)AMINO]-3,4-DIFLUORO-N-(2-HYDROXYETHOXY)BENZAMIDE	MTOR (0.9956)	MAP2K1 (0.9905)	KRAS (0.9884)	TGFBR1 (0.9697)	MAP2K2 (0.9362)	BRAF (0.9227)	HRAS (0.9025)	CDK2 (0.8392)	PIM1 (0.7879)	HSP90AA1 (0.7488)
Nonoxynol-9	RFC2 (0.9993)	PCNA (0.9990)	CCNA2 (0.9988)	CDKN1A (0.9987)	NFKBIA (0.9984)	MCM3 (0.9984)	GADD45A (0.9981)	ALDOC (0.9981)	IKBKE (0.9977)	BIRC5 (0.9975)
2,6-dicarboxynaphthalene	HBB (0.9916)	NOS3 (0.9635)	PRSS1 (0.9514)	HBA2 (0.9235)	CA2 (0.8987)	LCN2 (0.8125)
4-{5-[(Z)-(2-IMINO-4-OXO-1,3-THIAZOLIDIN-5-YLIDENE)METHYL]-2-FURYL}-N-METHYLBENZENESULFONAMIDE	CDK2 (0.9994)	CCNA2 (0.9925)	CCNE1 (0.9621)	DHFR (0.9129)	CDK1 (0.8815)	CDKN1A (0.8807)	AURKA (0.8079)	CHEK1 (0.7774)	APAF1 (0.7658)
Prucalopride	CYP3A4 (0.9992)	ALB (0.9977)	CYP2D6 (0.9959)	CYP3A5 (0.9906)	CYP2C19 (0.9875)	CYP1A2 (0.9870)	CYP2B6 (0.9868)	ABCB1 (0.9867)	CYP2C8 (0.9852)	CYP2E1 (0.9836)
[5-AMINO-1-(4-FLUOROPHENYL)-1H-PYRAZOL-4-YL](3-{[(2R)-2,3-DIHYDROXYPROPYL]OXY}PHENYL)METHANONE	MAPK14 (0.9919)	MAPK12 (0.9758)	MAPK1 (0.9753)	MTOR (0.9740)	KDR (0.9652)	LCK (0.9437)	PDPK1 (0.9417)	PDGFRB (0.9336)	RET (0.9323)	MAPK11 (0.9290)
Sodium chloride	INS (0.9993)	F2 (0.9986)	ALB (0.9979)	TNF (0.9974)	IL6 (0.9973)	AGT (0.9967)	IGF1 (0.9963)	ANXA5 (0.9962)	EDN1 (0.9960)	PYGM (0.9954)
Isatoribine	TLR7 (0.9409)	CTSK (0.9288)	CTSS (0.9194)	TLR2 (0.8687)	CASP3 (0.8592)	HMOX1 (0.8548)	TP53 (0.7679)	PIM1 (0.7186)	SERPINB5 (0.7168)	HYAL1 (0.7135)
OSI-930	FLT4 (0.9991)	PDGFRB (0.9988)	FLT1 (0.9987)	KDR (0.9986)	CSF1R (0.9986)	TEK (0.9980)	MET (0.9966)	PDGFRA (0.9945)	ALK (0.9944)	INSR (0.9929)
Pimasertib	KRAS (0.9995)	MTOR (0.9992)	BRAF (0.9982)	PIK3CA (0.9978)	HRAS (0.9969)	MAP2K1 (0.9955)	PTEN (0.9952)	MAP2K2 (0.9936)	RAF1 (0.9869)	NRAS (0.9852)
PHENYL-5-(1H-PYRAZOL-3-YL)-1,3-THIAZOLE	GSTA1 (0.9916)	GSTM1 (0.9910)	HPGDS (0.9740)	GSTP1 (0.9734)	GSTM4 (0.9295)	GSR (0.9246)	GSTA2 (0.9233)	GUSB (0.9162)	ALOX5 (0.8789)	EPHX2 (0.8704)
Sodium oxybate	ALB (0.9868)	MAOA (0.9809)	GRIA2 (0.9801)	SLC6A3 (0.9746)	CACNA1I (0.9599)	HTR1A (0.9493)	PRL (0.9426)	MAOB (0.9374)	HTR3A (0.9226)	ACHE (0.9205)
Darodipine	CYP3A4 (0.9773)	CACNA1C (0.7965)
INCB-9471	GPR119 (0.9165)	PTGDR2 (0.8323)	ALB (0.8057)	PTGER3 (0.7827)	EDNRB (0.7769)	EDNRA (0.7343)	CCR5 (0.7100)
Aluminum hydroxide	ALB (0.9969)	CYP3A4 (0.9869)	CA2 (0.9739)	INS (0.9523)	CA4 (0.9517)	TF (0.9394)	SLC12A2 (0.9235)	F2 (0.9165)	CA12 (0.9091)	SLC15A2 (0.9073)
2'-Deoxycytidine 5'-triphosphate	HRURF (0.9881)	ETDB (0.9881)	FAM90A19 (0.9881)	MBD3L2B (0.9881)	NPIPB2 (0.9881)	DUXB (0.9881)	SPDYE12 (0.9881)	DEFB131B (0.9881)	CXorf51A (0.9881)	SMIM27 (0.9881)
Scopolamine	CYP3A4 (0.9981)	ALB (0.9949)	PRL (0.9935)	ABCB1 (0.9905)	ADRA1D (0.9856)	CYP2D6 (0.9843)	HTR2A (0.9841)	HRH1 (0.9835)	ADRA1A (0.9820)	HTR2B (0.9798)
(R)-Rolipram	PDE4D (0.9999)	PDE4A (0.9999)	PDE4C (0.9998)	PDE3B (0.9996)	PDE4B (0.9996)	PDE5A (0.9995)	PDE3A (0.9993)	PDE9A (0.9985)	PDE7B (0.9953)	PDE10A (0.9940)
Nizatidine	TF (0.9956)	NUP85 (0.9955)	TSC22D3 (0.9954)	CDC20 (0.9952)	MRPL12 (0.9947)	KIF20A (0.9945)	CD320 (0.9944)	SCAND1 (0.9942)	CYP3A4 (0.9940)	ATP6V1D (0.9940)
2-Morpholinoethylamine	CTSD (0.9512)	TP53 (0.9245)	NR3C1 (0.9237)	CTSS (0.8970)	CTSB (0.8923)	CTSK (0.8786)	PPARD (0.8126)
Sorbitol	ALB (0.9928)	INS (0.9862)	PTGS2 (0.9717)	CA2 (0.9710)	CYP3A4 (0.9670)	NR3C2 (0.9624)	TNF (0.9619)	CXCL8 (0.9435)	G6PD (0.9429)	BGLAP (0.9398)
Zonisamide	SCN7A (0.9995)	SCN8A (0.9992)	SCN5A (0.9992)	CYP2D6 (0.9992)	CYP3A4 (0.9992)	SCN3A (0.9988)	SCN9A (0.9987)	CYP2C19 (0.9984)	SCN4A (0.9984)	SCN2A (0.9981)
(1n)-4-N-Butoxyphenylsulfonyl-(2r)-N-Hydroxycarboxamido-(4s)-Methanesulfonylamino-Pyrrolidine	MMP9 (0.9958)	MMP13 (0.9948)	MMP2 (0.9899)	CASP3 (0.9891)	MMP12 (0.9861)	MMP3 (0.9727)	PLAU (0.9358)	CTSK (0.9203)	CTSB (0.9111)	PRSS1 (0.7954)
2',3'-dideoxy-3'-fluoro-urididine-5'-diphosphate	HRURF (0.9881)	SPEM3 (0.9881)	CCDC192 (0.9881)	FAM90A19 (0.9881)	MBD3L2B (0.9881)	NPIPB2 (0.9881)	DUXB (0.9881)	SPDYE12 (0.9881)	DEFB131B (0.9881)	CXorf51A (0.9881)
Fosfomycin	ALB (0.9899)	CYP3A4 (0.9656)	SLC15A2 (0.9465)	SLC15A1 (0.9454)	SLC22A5 (0.9164)	ABCB1 (0.9037)	MPO (0.8751)	CYP1A2 (0.8690)	CYP2D6 (0.8648)	ORM1 (0.8553)
Drospirenone	CYP3A4 (0.9989)	ALB (0.9828)	CYP3A5 (0.9789)	CYP2C8 (0.9679)	ABCB1 (0.9674)	CYP1A2 (0.9536)	CYP2C19 (0.9501)	CYP2D6 (0.9493)	UGT1A1 (0.9486)	CYP3A7 (0.9435)
Nafarelin	GNRHR (0.9227)	AGT (0.9142)	LHCGR (0.9072)	PTGER2 (0.8963)	AVP (0.8868)	F2 (0.8690)	AVPR2 (0.8557)	TNF (0.8540)	GCG (0.8506)	ALB (0.8387)
N-Tridecanoic Acid	PLA2G2E (0.9991)	PLA2G2A (0.9971)	PLA2G1B (0.9958)	PLA2G10 (0.9952)	PLA2G5 (0.9878)	PLA2G2D (0.9853)	PLA2G12B (0.9718)	ALOX5 (0.9511)	PLA2G4F (0.9394)	CYP4A11 (0.9060)
Ivacaftor	CYP3A4 (0.9999)	CYP2C19 (0.9955)	CYP2C8 (0.9951)	CYP2B6 (0.9933)	CYP1A2 (0.9925)	CYP2D6 (0.9917)	CYP3A5 (0.9906)	CYP2C9 (0.9887)	ALB (0.9790)	ABCB1 (0.9726)
Ethchlorvynol	GABRG1 (1.0000)	GABRA1 (1.0000)	GABRB2 (1.0000)	GABRA5 (1.0000)	GABRR2 (1.0000)	GABRA2 (1.0000)	GABRD (0.9999)	GABRB3 (0.9999)	GABRA6 (0.9999)	GABRB1 (0.9999)
Ponatinib	DTL (0.9983)	RUVBL1 (0.9983)	CYP3A4 (0.9981)	H2BC21 (0.9981)	CCNF (0.9977)	BIRC5 (0.9976)	PSMD2 (0.9972)	RFC2 (0.9972)	CCNB2 (0.9971)	MCM10 (0.9969)
Hydroxyfasudil	PRKACA (0.9964)	PKIA (0.9594)	NOS3 (0.9573)	PAK6 (0.9379)	NFKBIA (0.9315)	NR3C1 (0.9231)	PRKCD (0.9084)	PTK2B (0.8991)	PAK1 (0.8804)	PHKA1 (0.8761)
Cinnamaldehyde	ALB (0.9882)	INS (0.9638)	COMT (0.9057)	CYB5A (0.9024)	CP (0.8898)	TNF (0.8880)	CYP3A4 (0.8729)	C2 (0.8555)	PTGS2 (0.8369)	CA2 (0.8288)
Piretanide	SLC12A1 (0.9716)	ALB (0.9665)	CA4 (0.9580)	NR3C2 (0.9576)	CA2 (0.9573)	SLC12A3 (0.9288)	CA12 (0.9240)	CYP3A4 (0.9229)	SCN5A (0.9036)	PTGS2 (0.9025)
6-CHLORO-9-HYDROXY-1,3-DIMETHYL-1,9-DIHYDRO-4H-PYRAZOLO[3,4-B]QUINOLIN-4-ONE	MAPK14 (0.9908)	CASP3 (0.9792)	MAP2K1 (0.9777)	MAPKAPK2 (0.9739)	MAPK10 (0.9664)	BRAF (0.9559)	MAP2K2 (0.9539)	KDR (0.9521)	MAPK12 (0.9372)	NFKB1 (0.9323)
Lithium succinate	CYB5A (0.9692)	CYP3A4 (0.9148)	CYP1A1 (0.8878)	HSD11B1 (0.8702)	AKR1B1 (0.8431)	ALB (0.8277)	AOX1 (0.8068)	UGT1A1 (0.7751)	CYP19A1 (0.7608)	DHFR (0.7257)
5-Mercapto-2-Nitro-Benzoic Acid	F2 (0.9440)	PLAU (0.9009)	PLA2G1B (0.8966)	IL12B (0.8959)	STAT3 (0.8825)	IL6 (0.8760)	HGF (0.8709)	PLA2G2A (0.8421)	MTOR (0.8339)	MAPK14 (0.8281)
2-(6-{[(3-chloro-2-methylphenyl)sulfonyl]amino}pyridin-2-yl)-N,N-diethylacetamide	HSD11B1 (0.9986)	HSD3B1 (0.8843)	CYP3A4 (0.8834)	AKR1D1 (0.8597)	HSD11B2 (0.8525)	CYP11B2 (0.8522)	SI (0.7744)
Afegostat	ELANE (0.8173)	CELA1 (0.7898)	EPHX2 (0.7731)	NPEPPS (0.7600)	GBA (0.7301)	PNLIPRP2 (0.7146)
Physostigmine	SLC6A3 (0.9971)	SLC18A2 (0.9958)	CHRNA4 (0.9952)	HTR3A (0.9945)	SLC6A4 (0.9932)	TRPV1 (0.9904)	BCHE (0.9903)	PRL (0.9869)	BDNF (0.9865)	ACHE (0.9864)
Inhibitor of P38 Kinase	HRURF (0.9882)	PRY2 (0.9882)	FAM236B (0.9882)	SMIM9 (0.9882)	XNDC1N (0.9882)	CCDC163 (0.9882)	KRTAP20-4 (0.9882)	ZNF729 (0.9882)	GLYATL1B (0.9882)	B3GALT9 (0.9882)
Exisulind	PDE3A (0.9955)	DHODH (0.9932)	PDE4D (0.9913)	PDE5A (0.9895)	PYGM (0.9790)	DHFR (0.9729)	PDE9A (0.9712)	NOS3 (0.9678)	AKR1B1 (0.9643)	PDE4A (0.9578)
Copanlisib	CYP3A4 (0.9999)	ABCB1 (0.9993)	CYP3A5 (0.9979)	CYP2C8 (0.9976)	CDK2 (0.9974)	CYP2C19 (0.9970)	CYP1A2 (0.9969)	ABCG2 (0.9963)	CYP2B6 (0.9955)	MTOR (0.9950)
N-Formylmethionine	PYGM (0.9985)	TTR (0.9974)	HSP90B1 (0.9965)	ABO (0.9964)	CP (0.9957)	ND1 (0.9955)	ATP6V1A (0.9921)	AMY1A (0.9915)	ND4 (0.9908)	OGA (0.9899)
BUT-3-ENYL-[5-(4-CHLORO-PHENYL)-3,6-DIHYDRO-[1,3,4]THIADIAZIN-2-YLIDENE]-AMINE	MMP8 (0.9981)	MMP12 (0.9968)	PLAU (0.9958)	MMP9 (0.9955)	MMP13 (0.9940)	MMP3 (0.9913)	PRSS1 (0.9726)	ELANE (0.9655)	CTSB (0.9596)	F2 (0.9486)
WRR-99	CTSF (0.9709)	CTSV (0.7849)
(2S)-N-[(3E)-5-Cyclopropyl-3H-pyrazol-3-ylidene]-2-[4-(2-oxo-1-imidazolidinyl)phenyl]propanamide	CDK2 (0.9998)	CCNA2 (0.9924)	CHEK1 (0.9469)	CDKN1A (0.9239)	CDK1 (0.9023)	CDK4 (0.8454)	AURKA (0.7737)	PLK1 (0.7155)
Taribavirin	CTPS1 (0.9948)	NT5C2 (0.9908)	UCK2 (0.9897)	PPAT (0.9771)	DHODH (0.9734)	ABCB5 (0.9643)	AK4 (0.9604)	DTYMK (0.9562)	NQO2 (0.9555)	ADA (0.9486)
Vincamine	ADRA1A (0.9598)	ALB (0.9540)	F2 (0.9455)	ADRA1D (0.9267)	ADRB2 (0.9227)	ADRB1 (0.9184)	ADRA1B (0.9137)	MME (0.9062)	CYP3A4 (0.8986)	ADRB3 (0.8971)
Givinostat	HDAC9 (0.9994)	HDAC8 (0.9993)	HDAC10 (0.9985)	HDAC3 (0.9979)	HDAC1 (0.9969)	CTNNB1 (0.9965)	HDAC2 (0.9964)	PTEN (0.9962)	HDAC11 (0.9951)	CUL4A (0.9951)
Piclamilast	PDE4C (0.9998)	PDE3A (0.9998)	PDE4D (0.9997)	PDE4A (0.9996)	PDE10A (0.9994)	PDE4B (0.9987)	PDE1B (0.9982)	PDE5A (0.9969)	PDE7A (0.9959)	CACNA1D (0.9950)
diethyl [(1R)-1,5-diaminopentyl]boronate	PRSS1 (1.0000)	CELA1 (0.9989)	F10 (0.9940)	CTRB1 (0.9839)	CTSG (0.9836)	F2 (0.9803)	MMP12 (0.9422)	TTR (0.9311)	HPN (0.8969)	CPB1 (0.8352)
Levobetaxolol	CYP3A4 (0.9934)	CYP2D6 (0.9635)	ADRB1 (0.9614)	ADRA1A (0.9436)	ADRA1D (0.8856)	ADRB3 (0.8713)	SLC6A2 (0.8687)	ADRA1B (0.8528)	ALB (0.8393)	ABCB1 (0.7913)
CAN-508	CDK2 (0.9992)	TOP1 (0.8062)	CSNK2A1 (0.7879)
(2S)-2-[3-(AMINOMETHYL)PHENYL]-3-[(R)-HYDROXY{(1R)-2-METHYL-1-[(PHENYLSULFONYL)AMINO]PROPYL}PHOSPHORYL]PROPANOIC ACID	CPB1 (0.9998)	PRSS1 (0.9978)	CPA1 (0.9967)	F10 (0.9933)	TTR (0.9799)	CELA1 (0.9749)	F2 (0.9647)	ACE2 (0.9523)	FOLH1 (0.9273)	HPN (0.9080)
12-(2-hydroxyethyl)-2-(1-methylethoxy)-13,14-dihydronaphtho[2,1-a]pyrrolo[3,4-c]carbazol-5(12H)-one	PRKACA (0.9941)	CDK5R1 (0.9841)	CDK2 (0.9825)	MAP3K9 (0.9799)	CDK5 (0.9751)	ALK (0.9676)	CAMK2G (0.9624)	CHEK1 (0.9308)	CDK15 (0.9143)	ERBB2 (0.9101)
Ubidecarenone	CYP3A4 (0.9973)	INS (0.9966)	ALB (0.9942)	ABCB1 (0.9852)	TNF (0.9829)	IL6 (0.9700)	PPARA (0.9679)	NOS2 (0.9667)	PPARG (0.9606)	COX2 (0.9521)
N-[(1S)-2-amino-1-phenylethyl]-5-(1H-pyrrolo[2,3-b]pyridin-4-yl)thiophene-2-carboxamide	GSK3B (0.9990)	AKT2 (0.9978)	MTOR (0.9965)	TGFBR1 (0.9887)	MAP2K2 (0.9884)	AKT1 (0.9846)	MAP2K1 (0.9796)	PRKACA (0.9472)	ROCK1 (0.9103)	CDK2 (0.8956)
4-(dimethylamino)-N-[7-(hydroxyamino)-7-oxoheptyl]benzamide	PPARD (0.9689)	PPARG (0.9428)	HDAC8 (0.9099)	SIRT1 (0.9021)	LTA4H (0.8978)	GSTP1 (0.8867)	NCOA1 (0.8855)	CTSD (0.8776)	HDAC6 (0.8683)	HSP90AA1 (0.8655)
1-Methyl-3-Oxo-1,3-Dihydro-Benzo[C]Isothiazole-5-Sulfonic Acid Amide	CA2 (1.0000)	CA9 (0.9962)	CA4 (0.9896)	CA12 (0.9796)	PRSS1 (0.9342)	CA1 (0.9111)	CA14 (0.8738)
[4-(6-Chloro-Naphthalene-2-Sulfonyl)-Piperazin-1-Yl]-(3,4,5,6-Tetrahydro-2h-[1,4']Bipyridinyl-4-Yl)-Methanone	PRSS1 (0.9993)	CA2 (0.9586)	CELA1 (0.8353)
Delamanid	CYP3A4 (0.9418)	F2 (0.8654)	ALB (0.7648)
Fenretinide	PLAU (0.9885)	TP53 (0.9860)	PPARG (0.9853)	PTGS2 (0.9811)	MAPK14 (0.9780)	RXRA (0.9766)	MMP9 (0.9764)	NFKB1 (0.9738)	AR (0.9730)	BCL2 (0.9729)
Estradiol	CYP3A4 (0.9999)	ALB (0.9997)	CYP2C19 (0.9996)	INS (0.9994)	ABCB1 (0.9993)	CYP1A2 (0.9993)	CYP2D6 (0.9993)	CYP3A5 (0.9992)	TNF (0.9989)	CYP2C9 (0.9988)
2-butyl-1-hydroxyguanidine	NOS3 (0.9588)	PRKACA (0.9495)	CACNA1I (0.8937)	NOS1 (0.8768)	CA2 (0.8584)	ESR2 (0.8378)	PYGM (0.8175)	RYR1 (0.7998)	CAMK2D (0.7856)	CACNG1 (0.7752)
Norvaline	RNASE1 (0.9980)	PYGM (0.9979)	HPN (0.9964)	OTC (0.9938)	SLC16A10 (0.9935)	CA2 (0.9903)	SLC36A1 (0.9900)	NAGS (0.9899)	GATM (0.9898)	SLC7A2 (0.9897)
N2-[(benzyloxy)carbonyl]-n1-[(3S)-1-cyanopyrrolidin-3-yl]-l-leucinamide	CTSK (0.9954)	MMP13 (0.9433)	DPP4 (0.9374)	CTSS (0.9325)	CTSB (0.8586)
Tylosin	F2 (0.9647)	CXCL8 (0.9547)	CYP3A4 (0.9506)	ALB (0.8704)	GNRHR (0.8590)	PTGFR (0.8508)	AGT (0.8401)	ABCB1 (0.8158)	AVPR1A (0.8034)	MPO (0.7995)
ITI-214	PDE3B (0.9983)	PDE4A (0.9975)	PDE3A (0.9967)	PDE5A (0.9956)	PDE4D (0.9941)	PDE4C (0.9926)	PDE4B (0.9848)	PDE9A (0.9840)	PDE10A (0.9703)	NOS1 (0.8911)
N-Methylnaloxonium	CES1 (0.9355)	CYP3A4 (0.8462)
Ferrous sulfate anhydrous	CA2 (0.9979)	HBB (0.9942)	CA12 (0.9935)	ALB (0.9913)	LCN2 (0.9901)	FECH (0.9860)	CP (0.9843)	INS (0.9803)	AHSP (0.9787)	GUSB (0.9784)
Acetylsalicylic acid	ALB (0.9997)	INS (0.9996)	CYP3A4 (0.9992)	BGLAP (0.9987)	TGFB1 (0.9986)	TNF (0.9982)	IL6 (0.9979)	F2 (0.9973)	ABCB1 (0.9972)	PLAT (0.9971)
Nitrosoethane	CA2 (0.9968)	TNNC1 (0.9625)	PYGM (0.9549)	MB (0.9514)	AKR1B1 (0.8749)	NR3C2 (0.8251)	XDH (0.7661)	ESRRG (0.7224)
Putrescine	ABCB5 (0.9976)	DHFR (0.9957)	SLC36A1 (0.9956)	SLC16A10 (0.9949)	AMD1 (0.9917)	SLC5A5 (0.9913)	SLC7A3 (0.9902)	SLC47A1 (0.9898)	OAZ3 (0.9897)	DPP4 (0.9897)
Encorafenib	CYP3A4 (0.9995)	CYP2D6 (0.9982)	KRAS (0.9979)	CDK2 (0.9970)	MTOR (0.9964)	CUL4A (0.9948)	EGFR (0.9946)	CSNK2A1 (0.9917)	PTEN (0.9914)	AURKA (0.9905)
Tacrolimus	CYP3A4 (0.9989)	ALB (0.9935)	CYP2C19 (0.9932)	CYP2C8 (0.9913)	CYP2C9 (0.9900)	ABCB1 (0.9899)	CYP3A5 (0.9886)	CYP1A2 (0.9870)	CYP2D6 (0.9799)	CYP2B6 (0.9790)
Zinc	GUCA1ANB (0.9994)	SCYGR4 (0.9994)	PMIS2 (0.9994)	FAM205C (0.9994)	C1orf232 (0.9994)	OR4Q2 (0.9994)	TEX54 (0.9994)	PRAMEF26 (0.9994)	CTXND1 (0.9994)	CTXND2 (0.9994)
Verubecestat	BACE1 (0.9989)	CTRB1 (0.9939)	PRSS1 (0.9798)	CTSF (0.9708)	BACE2 (0.9698)	MME (0.9666)	CTSG (0.9438)	CA2 (0.9432)	CPQ (0.9412)	CPA3 (0.9289)
Dofequidar	CYP3A4 (0.9997)	ABCB1 (0.9964)	ABCB5 (0.9845)	ABCG2 (0.9790)	CYP1A1 (0.9735)	UGT1A1 (0.9733)	CYP1A2 (0.9733)	UGT1A4 (0.9518)	CYP3A5 (0.9458)	CYP19A1 (0.9278)
Flurithromycin	CYP3A4 (0.9565)
Procyclidine	HRH1 (0.9880)	CDC20 (0.9843)	CHRM1 (0.9830)	CHRM3 (0.9772)	BIRC5 (0.9749)	CHRM2 (0.9741)	PPP2R5E (0.9735)	CHRM5 (0.9731)	FOSL1 (0.9730)	HTR2C (0.9705)
9,10-Deepithio-9,10-Didehydroacanthifolicin	NFKB1 (0.9972)	TGFB1 (0.9965)	EGFR (0.9956)	MAPK14 (0.9947)	TNF (0.9941)	CASP3 (0.9939)	IL6 (0.9933)	MMP2 (0.9926)	MAPK1 (0.9926)	MTOR (0.9924)
Zafirlukast	CYP3A4 (0.9995)	CYP2C19 (0.9981)	CYP2C8 (0.9965)	CYP2D6 (0.9955)	CYP1A2 (0.9955)	CYP2B6 (0.9951)	ALB (0.9941)	CYP2C9 (0.9939)	CYP3A5 (0.9938)	UGT1A1 (0.9901)
Pramlintide	DPP4 (0.9943)	CYP3A4 (0.9921)	INS (0.9904)	SLC5A2 (0.9894)	REN (0.9814)	GLP1R (0.9790)	PTH (0.9771)	ALB (0.9771)	NPPB (0.9766)	SI (0.9753)
Trolamine salicylate	ALB (0.9745)	CYP3A4 (0.9729)	PTGS2 (0.9545)	CYP1A1 (0.9093)	CXCL8 (0.9085)	TNF (0.8905)	PTGS1 (0.8839)	F3 (0.8492)	ABCB1 (0.8191)	CYP2C19 (0.8170)
Quinine	CYP3A4 (0.9999)	CYP2C19 (0.9999)	CYP2C9 (0.9997)	CYP2D6 (0.9997)	CYP1A2 (0.9997)	CYP2C8 (0.9994)	ABCB1 (0.9994)	CYP3A5 (0.9993)	CYP2B6 (0.9992)	ALB (0.9990)
Captopril	CYP3A4 (0.9983)	INS (0.9979)	ALB (0.9977)	ABCB1 (0.9957)	BGLAP (0.9940)	TNF (0.9934)	REN (0.9921)	SLC15A2 (0.9901)	ABCG2 (0.9885)	VEGFA (0.9870)
Penbutolol	CYP3A4 (0.9971)	CYP2D6 (0.9866)	ALB (0.9551)	ADRA1A (0.9458)	KCNH2 (0.9426)	ABCB1 (0.9340)	HTR2C (0.9332)	ADRA1D (0.9107)	HTR2B (0.9097)	ORM1 (0.9044)
Nimesulide	ALB (0.9993)	TNF (0.9955)	INS (0.9938)	PTGS2 (0.9922)	CYP3A4 (0.9908)	CXCL8 (0.9905)	PTGS1 (0.9898)	F2 (0.9868)	MPO (0.9866)	REN (0.9860)
(Z,Z)-4-Hydroxy-N,N,N-Trimethyl-10-Oxo-7-[(1-Oxo-9-Octadecenyl)Oxy]-3,5,9-Trioxa-4-Phosphaheptacos-18-En-1-Aminium-4-Oxide	NQO2 (0.9854)	ARG2 (0.9834)	PITPNA (0.9800)	PRSS1 (0.9757)	TST (0.9662)	CA2 (0.9654)	PPAT (0.9636)	AKR1B1 (0.9535)	GOT1 (0.9451)	AZIN2 (0.9303)
Hydrocortisone valerate	CYP3A4 (0.9948)	SERPINA6 (0.9838)	HSD11B1 (0.9828)	NR3C1 (0.9818)	SHBG (0.9679)	NR3C2 (0.9604)	INS (0.9477)	ESR1 (0.9166)	HSD11B2 (0.9145)	CYP11B1 (0.9075)
Ganstigmine	ACHE (0.9994)	BCHE (0.9962)	CHRNA4 (0.9890)	CA2 (0.9798)	ALB (0.9695)	REN (0.9573)	HSD11B1 (0.9526)	CA1 (0.9510)	CHRNB2 (0.9502)	TTR (0.9257)
VS-4718	MAPK14 (0.9462)	MAPK10 (0.9394)	AR (0.9381)	MAPK9 (0.9304)	CASP3 (0.9154)	KDR (0.9067)	SRC (0.8845)	PTPN1 (0.8725)	NFKB1 (0.8266)	MAPK8 (0.7877)
N-[3-[[4-[(5-CHLORO-1,3-BENZODIOXOL-4-YL)AMINO]PYRIMIDIN-2-YL]AMINO]PHENYL]METHANESULFONAMIDE	EPHB4 (0.9971)	RET (0.7058)
Tesmilifene	ALB (0.9998)	CYP3A4 (0.9998)	CYP2D6 (0.9963)	CYP3A5 (0.9943)	CYP2C19 (0.9942)	CYP1A2 (0.9933)	CYP2C8 (0.9912)	CYP2E1 (0.9879)	CYP2B6 (0.9855)	CYP3A7 (0.9752)
(2S,3S)-3-AMINO-4-(3,3-DIFLUOROPYRROLIDIN-1-YL)-N,N-DIMETHYL-4-OXO-2-(TRANS-4-[1,2,4]TRIAZOLO[1,5-A]PYRIDIN-6-YLCYCLOHEXYL)BUTANAMIDE	DPP4 (0.9953)
1-benzylimidazole	ADRB1 (0.9684)	REN (0.9587)	ADRB3 (0.9528)	ADRB2 (0.9435)	CYP3A4 (0.9422)	CYP2D6 (0.9407)	MAOA (0.9328)	ALB (0.9030)	ADRA1A (0.8971)	HRH2 (0.8807)
PF-00610355	DPP4 (0.8819)	ADRB1 (0.8262)
Paraldehyde	CYP3A4 (0.9822)	ALB (0.9712)	CYP2D6 (0.9619)	ORM1 (0.9549)	CYP2E1 (0.9544)	CYP1A2 (0.9446)	UGT1A1 (0.9235)	CYP2C19 (0.9076)	CACNA1G (0.9068)	CYP3A43 (0.8905)
Phenolphthalein	CYP3A4 (0.9889)	NR3C2 (0.9814)	CA2 (0.9751)	PTGS2 (0.9603)	BCL2 (0.9474)	CYP1A1 (0.9388)	AR (0.9359)	ALB (0.9294)	PGR (0.9245)	ESR1 (0.9208)
Oleandrin	CACNG1 (0.9851)	PYGM (0.9827)	PRKACA (0.9709)	PDE4A (0.9610)	PDE3A (0.9587)	ALB (0.9569)	CACNA1C (0.9491)	CA2 (0.9486)	CACNA1D (0.9358)	CACNA1S (0.9317)
Levocetirizine	CYP2D6 (0.9947)	CYP3A4 (0.9931)	ABCB1 (0.9794)	HRH1 (0.9780)	CYP2C19 (0.9770)	CYP1A2 (0.9765)	SLC22A5 (0.9704)	ADRA1A (0.9614)	SLC22A1 (0.9591)	HTR2B (0.9579)
Regrelor	F2 (0.9375)	GPR119 (0.9273)	EDNRB (0.8866)	AGTR2 (0.8442)	TTR (0.8402)	ALB (0.7810)	EDNRA (0.7787)	GNRHR (0.7546)	AVPR1A (0.7415)	CELA1 (0.7113)
Radafaxine	SLC6A3 (0.9999)	SLC6A2 (0.9992)	SLC6A4 (0.9984)	HTR3A (0.9970)	SLC18A2 (0.9942)	GLRA1 (0.9811)	KCNH2 (0.9623)	MAOA (0.9581)	HTR4 (0.9478)	GRIA2 (0.9218)
N-(3-TERT-BUTYL-1H-PYRAZOL-5-YL)-N'-{4-CHLORO-3-[(PYRIDIN-3-YLOXY)METHYL]PHENYL}UREA	MAPK14 (0.9601)	MAPK10 (0.9293)	MAPK8 (0.8366)	MAPK1 (0.8030)	MAPK9 (0.7049)
3-[4-AMINO-1-(1-METHYLETHYL)-1H-PYRAZOLO[3,4-D]PYRIMIDIN-3-YL]PHENOL	PIK3CA (0.9927)	PIK3CG (0.9852)	PIK3CB (0.9577)	KDR (0.9563)	KRAS (0.9365)	MAPK12 (0.9344)	HRAS (0.9258)	PTK2B (0.9244)	SRC (0.9222)	MAPK14 (0.9191)
Dexanabinol	GRIN2B (0.9975)	GRIN2A (0.9939)	GRIN3A (0.9907)	GRIN1 (0.9897)	BDNF (0.9877)	GRIA2 (0.9838)	GH1 (0.9695)	GRIN2D (0.9694)	GRIN2C (0.9670)	HTR3A (0.9634)
7-(5-DEOXY-BETA-D-RIBOFURANOSYL)-5-IODO-7H-PYRROLO[2,3-D]PYRIMIDIN-4-AMINE	DHFR (0.9963)	ADA (0.9845)	TK1 (0.9784)	DPYD (0.9776)	HPRT1 (0.9711)	DHODH (0.9656)	CDA (0.9608)	PNP (0.9205)	PPAT (0.9110)	DCK (0.8831)
OLOMOUCINE II	CDK2 (0.9992)	CCNA2 (0.9564)	AURKA (0.9387)	CDK1 (0.8961)	CSNK2A1 (0.8943)	HSP90AA1 (0.7612)	CDKN1A (0.7446)	CHEK1 (0.7275)	PLK1 (0.7103)
Salirasib	MTOR (0.9915)	DHFR (0.9884)	ABCB5 (0.9807)	NTRK1 (0.9699)	ANXA5 (0.9605)	KRAS (0.9409)	NOS2 (0.9180)	F10 (0.9133)	EGFR (0.8604)	INS (0.8571)
Duvelisib	CYP3A4 (0.9989)	ABCB1 (0.9853)	CYP2C8 (0.9770)	KRAS (0.9723)	CDK2 (0.9645)	MTOR (0.9644)	CYP1A2 (0.9498)	CYP2D6 (0.9412)	ABCB5 (0.9401)	PTEN (0.9339)
N-phenyl-1H-pyrrolo[2,3-b]pyridin-3-amine	PIM1 (0.9839)	CDK2 (0.8545)
Lanabecestat	BACE1 (0.9990)	PRSS1 (0.9970)	ACE2 (0.9703)	CTRB1 (0.9290)	MME (0.9108)	CTSB (0.8271)	MMP12 (0.8120)	TTR (0.8013)	DPP4 (0.7563)	MEP1B (0.7435)
Ferrous ascorbate	POLK (0.9808)	NEIL2 (0.9800)	NEIL1 (0.9791)	XRCC1 (0.9765)	FEN1 (0.9659)	AHSP (0.9608)	ATOX1 (0.9580)	TF (0.9538)	LIG3 (0.9454)	RAD51 (0.9310)
Naxifylline	OXTR (0.9900)	ADRA1A (0.9632)	EDNRB (0.9433)	PTGER3 (0.9350)	ADORA1 (0.9319)	EDNRA (0.9117)	AVPR1A (0.8893)	HRH1 (0.8871)	PTGDR2 (0.8851)	NOS1 (0.8842)
Biricodar	CYP3A4 (0.9996)	ABCB1 (0.9975)	ALB (0.9797)	ABCG2 (0.9793)	CYP3A5 (0.9786)	CYP2B6 (0.9758)	ABCB5 (0.9682)	CYP2C8 (0.9676)	BCL2 (0.9669)	CYP2C19 (0.9645)
Buthionine sulfoximine	HRURF (0.9919)	FAM236A (0.9919)	SERTM2 (0.9919)	UPK3BL2 (0.9919)	SMIM38 (0.9919)	SMIM30 (0.9919)	C3orf85 (0.9919)	PRAMEF13 (0.9919)	SMIM27 (0.9919)	OR2I1P (0.9919)
1-(5-{2-[(1-methyl-1H-pyrazolo[4,3-d]pyrimidin-7-yl)amino]ethyl}-1,3-thiazol-2-yl)-3-[3-(trifluoromethyl)phenyl]urea	AURKA (0.9885)	CDK2 (0.9789)	PLK1 (0.9709)	CDK1 (0.9609)	CCNA2 (0.8099)	TYMS (0.8037)	TOP2B (0.7927)	AURKB (0.7884)	BIRC5 (0.7169)	CDC20 (0.7161)
Clocortolone acetate	CYP3A4 (0.9970)	CYP11B1 (0.9241)	HSD11B1 (0.8654)	CYP3A5 (0.7263)
3-FLUORO-5-MORPHOLIN-4-YL-N-[3-(2-PYRIDIN-4-YLETHYL)-1H-INDOL-5-YL]BENZAMIDE	HRURF (0.9881)	SPEM3 (0.9881)	CCDC192 (0.9881)	FAM90A19 (0.9881)	MBD3L2B (0.9881)	NPIPB2 (0.9881)	DUXB (0.9881)	SPDYE12 (0.9881)	DEFB131B (0.9881)	CXorf51A (0.9881)
N-chlorotaurine	PPARG (0.9675)	PTGS2 (0.9383)	NR3C1 (0.9301)	HIF1A (0.9114)	HMOX1 (0.8868)	NOS3 (0.8598)	NFKB1 (0.8482)	AR (0.8397)	PPARD (0.7683)
O6-(R)-ROSCOVITINE, R-2-(6-BENZYLOXY-9-ISOPROPYL-9H-PURIN-2-YLAMINO)-BUTAN-1-OL	PDXK (0.9625)	LYZ (0.9273)	LTA4H (0.8654)	HEXB (0.8542)	AKR1B1 (0.8422)	EPHX2 (0.8089)	KYAT1 (0.8083)	PYGM (0.7505)
2-({4-[(5-CHLORO-1H-INDOL-2-YL)SULFONYL]PIPERAZIN-1-YL}CARBONYL)THIENO[3,2-B]PYRIDINE 4-OXIDE	F10 (0.9999)	F7 (0.9998)	F11 (0.9996)	PRSS1 (0.9995)	F2 (0.9918)	ABCB5 (0.9006)	HPN (0.8592)	DPP4 (0.8387)
Ceritinib	CYP3A4 (0.9983)	ALK (0.9822)	FRK (0.9810)	ERBB2 (0.9782)	CDK1 (0.9743)	KRAS (0.9734)	PLK1 (0.9718)	CYP3A5 (0.9694)	BRAF (0.9656)	ABCB1 (0.9606)
3-FLUORO-4-HYDROXYBENZALDEHYDE O-(CYCLOHEXYLCARBONYL)OXIME	DHFR (0.9550)	HMOX1 (0.9357)	PTGS2 (0.8828)	PPARD (0.7713)	HIF1A (0.7111)
N~3~-BENZYLPYRIDINE-2,3-DIAMINE	CTSB (0.9118)	MME (0.8859)	BACE1 (0.8690)	PRSS1 (0.8291)	CTSK (0.7756)
Zotepine	CYP2D6 (0.9994)	CYP3A4 (0.9992)	HTR6 (0.9968)	CYP1A2 (0.9957)	HTR1A (0.9877)	CYP2C19 (0.9853)	HTR2B (0.9849)	HRH1 (0.9824)	SLC6A4 (0.9809)	CYP3A5 (0.9785)
(2Z)-N-biphenyl-4-yl-2-cyano-3-hydroxybut-2-enamide	DHODH (0.9939)	DHFR (0.9309)	ADA (0.8298)	ODC1 (0.7122)
Fucoxanthin	CDK2 (0.9810)	CYP19A1 (0.9724)	PARP1 (0.9699)	TP53 (0.9575)	ESR1 (0.9574)	AR (0.9442)	PCNA (0.9199)	NR3C1 (0.9146)	MYC (0.9087)	CDKN1A (0.9075)
(2Z)-N-(3-chloro-2'-methoxybiphenyl-4-yl)-2-cyano-3-hydroxybut-2-enamide	DHODH (0.9938)	DHFR (0.9844)	TYR (0.9762)	CA2 (0.8105)	ADA (0.7869)	HPN (0.7709)	ODC1 (0.7079)	F10 (0.7019)
Propylhexedrine	SLC18A2 (0.9974)	SLC6A2 (0.9749)	TAAR1 (0.9692)	SLC6A3 (0.9609)	ADORA2A (0.9595)	DBH (0.9589)	HTR4 (0.9549)	GHRH (0.9445)	ADORA2B (0.9091)	GHRHR (0.9090)
Pentamidine	CYP3A4 (0.9993)	ABCB1 (0.9964)	ALB (0.9955)	TSC22D3 (0.9954)	CYP2C19 (0.9949)	CYP2D6 (0.9942)	MRPL12 (0.9936)	ATP6V1D (0.9930)	PRKAG2 (0.9916)	KIF20A (0.9916)
Uridine-Diphosphate-N-Acetylgalactosamine	P3H3 (0.9972)	UAP1 (0.9951)	EXTL2 (0.9743)	GALE (0.9737)	MAN1B1 (0.9439)	GNPDA1 (0.8981)	P4HA2 (0.8807)	PYGL (0.8752)	PPIC (0.8508)	GLB1 (0.8228)
Sulfamethizole	CYP3A4 (0.9946)	TSC22D3 (0.9933)	MRPL12 (0.9874)	IFRD2 (0.9829)	NR1H2 (0.9829)	NFKBIA (0.9826)	CDC25B (0.9807)	SPAG4 (0.9801)	PPP2R5E (0.9798)	CDC20 (0.9796)
2-(Sec-Butyl)Thiazole	HSD11B1 (0.8797)	GGPS1 (0.8151)	PRSS1 (0.7888)	SI (0.7743)	TTR (0.7484)	LCTL (0.7428)	LCN9 (0.7161)
5-fluorouridine	DHFR (0.9490)	TNF (0.9173)	ABCG2 (0.9144)	ABCB1 (0.9070)	CYP3A4 (0.9069)	ALB (0.8860)	ODC1 (0.8727)	CDKN1A (0.8384)	SERPINA7 (0.8213)	CXCL8 (0.8127)
LY374571	MTHFD1 (0.9970)	SHMT1 (0.9962)	DHFR (0.9743)	ATIC (0.9736)	IDH2 (0.9665)	MTAP (0.8814)	CMPK1 (0.8674)	AHCY (0.7506)
Zidovudine	CYP3A4 (0.9998)	ABCB1 (0.9990)	CYP2C19 (0.9989)	ALB (0.9985)	CYP1A2 (0.9976)	ABCG2 (0.9970)	CYP2C8 (0.9966)	CYP3A5 (0.9953)	ABCC4 (0.9950)	CYP2B6 (0.9947)
8-(Pyrimidin-2-Ylamino)Naphthalene-2-Carboximidamide	PLAU (0.9982)	F2 (0.9790)	CTSG (0.9539)	PRSS1 (0.9452)	ELANE (0.9332)	F10 (0.9149)	PLG (0.9017)	F7 (0.8621)	MMP8 (0.8183)	MMP9 (0.8171)
Enobosarm	NNMT (0.9914)	MTOR (0.9913)	PIM1 (0.9890)	MAPK14 (0.9794)	AKR1B1 (0.9732)	MAPK12 (0.9686)	IRAK4 (0.9669)	ESR1 (0.9646)	FOS (0.9627)	PRKAR1A (0.9596)
Diprenorphine	ESR1 (0.9342)	GRIA2 (0.9201)	SIGMAR1 (0.9024)	ALB (0.8939)	CFTR (0.8917)	GSTP1 (0.8786)	AURKA (0.8685)	CASP3 (0.8581)	HSP90AA1 (0.8340)	SLC6A3 (0.8269)
Acetazolamide	ALB (0.9977)	CA1 (0.9972)	CA4 (0.9958)	CYP3A4 (0.9952)	SCN9A (0.9932)	CA5B (0.9923)	SLC6A3 (0.9922)	CA14 (0.9921)	CYP2D6 (0.9918)	GRIA2 (0.9910)
1-(5-Tert-Butyl-2-Methyl-2h-Pyrazol-3-Yl)-3-(4-Chloro-Phenyl)-Urea	MAPK14 (0.9888)	AR (0.9715)	NR3C1 (0.9373)	AHR (0.8750)
Mecamylamine	CA12 (0.9879)	CA2 (0.9874)	CA4 (0.9864)	CHRNA1 (0.9863)	ADRB2 (0.9843)	ADRA1A (0.9833)	ACHE (0.9824)	SLC15A2 (0.9818)	BCHE (0.9811)	CHRM1 (0.9804)
N-oxo-2-[(4-phenylphenyl)sulfonylamino]ethanamide	MMP12 (0.9985)	PRSS1 (0.9955)	PLAU (0.9459)	CTSK (0.7938)
Tofisopam	CACNA1I (0.9979)	CYP3A4 (0.9940)	CYP2D6 (0.9937)	CACNA1G (0.9931)	GRIN2B (0.9825)	CYP2B6 (0.9774)	ORM1 (0.9753)	HTR1A (0.9742)	CACNA1H (0.9736)	GRIN3A (0.9723)
3-FLUORO-5-MORPHOLIN-4-YL-N-[1-(2-PYRIDIN-4-YLETHYL)-1H-INDOL-6-YL]BENZAMIDE	MAPK14 (0.9944)	FOS (0.9387)	MAPK1 (0.8816)	AR (0.8631)	MAPK12 (0.8583)	PPARG (0.8534)	MTOR (0.8510)	MAPK11 (0.8450)	TP53 (0.8419)	NFKB1 (0.7665)
Mibampator	GRIA2 (0.9998)	GRIA4 (0.9997)	GRIA1 (0.9995)	GRIA3 (0.9993)	SLC18A2 (0.9977)	CACNG2 (0.9974)	GRIN2B (0.9957)	GRIN1 (0.9920)	GRIN2D (0.9900)	CACNG4 (0.9875)
Tesofensine	SLC6A3 (0.9978)	SLC18A2 (0.9892)	SLC6A4 (0.9813)	PRL (0.9736)	SLC6A2 (0.9658)	ADRB1 (0.9356)	HTR3A (0.9298)	ADRB3 (0.9151)	CYP3A4 (0.7873)	BCHE (0.7715)
Inositol 1,3,4,5-Tetrakisphosphate	CYTH3 (0.9949)	CSNK1G3 (0.9929)	CSNK1G2 (0.9917)	TAOK2 (0.9904)	GNA13 (0.9877)	MERTK (0.9857)	PDPK1 (0.9852)	TNK2 (0.9839)	PIM1 (0.9831)	ARF6 (0.9828)
(8R,9Z,12Z)-8-hydroxy-6-oxooctadeca-9,12-dienoic acid	PPARG (0.9867)	PPARA (0.8633)	RXRA (0.8323)	PTGS2 (0.8297)	PPARD (0.8050)
Phosphonoacetohydroxamic Acid	PYGM (0.9984)	GPI (0.9801)	PKM (0.9761)	ENO3 (0.9741)	GLO1 (0.9618)	AKR1B1 (0.9186)	PGAM2 (0.9176)	ENO1 (0.9056)	G6PD (0.8948)	ALDOB (0.8649)
4-Carboxy-5-(1-Pentyl)Hexylsulfanyl-1,2,3-Triazole	AGXT (0.9934)	HAO1 (0.9866)	DHFR2 (0.9670)	ACCS (0.9437)	NMRAL1 (0.9330)	F10 (0.8974)	DHFR (0.8278)	ATOX1 (0.7632)	DAO (0.7615)	MTRR (0.7485)
2',4'-DICHLORO-4-HYDROXY-1,1'-BIPHENYL-3-CARBOXYLIC ACID	TTR (0.9952)	PRSS1 (0.9945)	F10 (0.9919)	F2 (0.9367)	MME (0.9364)	ALB (0.8969)	AKR1B1 (0.8444)	VKORC1 (0.8386)	APP (0.7877)	CELA1 (0.7750)
(4S)-5-[[(2S)-1-[[(2S)-1-Amino-3-[4-[difluoro(phosphono)methyl]phenyl]-1-oxopropan-2-yl]amino]-3-[4-[difluoro(phosphono)methyl]phenyl]-1-oxopropan-2-yl]amino]-4-benzamido-5-oxopentanoic acid	PTPN1 (0.9749)	MTOR (0.9742)	HSP90AA1 (0.9552)	CDK2 (0.9210)	SRC (0.8906)	KRAS (0.8796)	AKT1 (0.8665)	PIN1 (0.8568)	MAP2K1 (0.8195)	PTEN (0.7639)
9-Butyl-8-(3,4,5-Trimethoxybenzyl)-9h-Purin-6-Amine	HSP90AA1 (0.9979)	PRKACA (0.9921)	HSP90AB1 (0.8008)
Azelastine	CYP3A4 (0.9997)	CYP2C19 (0.9996)	CYP2D6 (0.9991)	CYP2C9 (0.9986)	CYP1A2 (0.9983)	CYP2C8 (0.9982)	ABCB1 (0.9973)	ALB (0.9971)	CYP3A5 (0.9970)	CYP2B6 (0.9970)
Ecabet	CPQ (0.9954)	PGA3 (0.9936)	SFTPC (0.9931)	BACE1 (0.9924)	C1S (0.9921)	CTSG (0.9892)	PRSS1 (0.9879)	CPB1 (0.9866)	MME (0.9855)	PLAU (0.9830)
1-(2-Chlorophenyl)-3,5-Dimethyl-1h-Pyrazole-4-Carboxylic Acid Ethyl Ester	PDE4D (0.9995)	PDE4A (0.9994)	PDE4C (0.9991)	PDE3B (0.9968)	PDE4B (0.9954)	PDE3A (0.9944)	PDE5A (0.9930)	PDE10A (0.9856)	PDE7B (0.9794)	CACNA1I (0.9682)
Nelotanserin	HTR2A (0.9992)	HTR2C (0.9990)	HTR2B (0.9989)	HRH1 (0.9978)	ADRA1D (0.9930)	ADRA1A (0.9856)	CHRM1 (0.9728)	CHRM3 (0.9642)	DRD2 (0.9595)	HTR6 (0.9387)
Avanafil	CYP3A4 (0.9952)	CYP2D6 (0.9867)	ADRA1A (0.9761)	ALB (0.9741)	ADRA1B (0.9677)	ADRB1 (0.9456)	PDE5A (0.9374)	ANPEP (0.9362)	HRH1 (0.9338)	CHRM3 (0.9297)
(S)-blebbistatin	CA2 (0.9996)	MYH14 (0.9993)	TNNC1 (0.9916)	MYH9 (0.9812)	CLCN2 (0.9774)	PRSS1 (0.9646)	PYGM (0.8649)	MYH7 (0.8577)	MME (0.7697)	SHROOM2 (0.7183)
(4aS,6R,8aS)-11-[8-(1,3-Dioxo-1,3-dihydro-2H-isoindol-2-yl)octyl]-6-hydroxy-3-methoxy-5,6,9,10-tetrahydro-4aH-[1]benzofuro[3a,3,2-ef][2]benzazepin-11-ium	ALB (0.9900)	SHBG (0.9871)	ACHE (0.9856)	COMT (0.9449)	AANAT (0.9053)	CA2 (0.8993)	BCHE (0.8574)	TTR (0.8491)	MAOA (0.8307)	HSD11B1 (0.8095)
Sulfapyridine	CYP3A4 (0.9862)	CYP1A1 (0.9652)	CYP3A5 (0.9522)	PTGS2 (0.9518)	ABCB1 (0.9462)	NR3C1 (0.9444)	GJA1 (0.9431)	CYP2C8 (0.9393)	HSD11B1 (0.9275)	HMOX1 (0.9031)
N-{(3R,4S)-4-[(6-amino-4-methylpyridin-2-yl)methyl]pyrrolidin-3-yl}-N'-(3-chlorobenzyl)ethane-1,2-diamine	NOS3 (0.9862)	MTOR (0.9306)	HSP90AA1 (0.9154)	CA2 (0.7061)
Otenabant	PTGDR2 (0.9688)	GPR119 (0.8963)	CNR2 (0.8761)	ADORA2B (0.8464)	HRH3 (0.7604)	PTGER3 (0.7385)	CNR1 (0.7288)	ADORA2A (0.7104)
Purine Riboside-5'-Monophosphate	RNASE1 (0.9945)	TTR (0.9517)	AMY2B (0.9314)	LYZ (0.9231)	PRSS1 (0.8569)	DAO (0.8198)	EPHX2 (0.8050)	CHIT1 (0.8010)	GUSB (0.7910)	ARG1 (0.7423)
Lynestrenol	CYP3A4 (0.9987)	CYP3A5 (0.9409)	ABCB1 (0.9149)	CYP2C8 (0.8547)	CYP1A2 (0.8479)	CYP1A1 (0.8188)	AR (0.7899)	PGR (0.7682)	CDK2 (0.7638)	UGT1A1 (0.7575)
N7-BUTYL-N2-(5-CHLORO-2-METHYLPHENYL)-5-METHYL[1,2,4]TRIAZOLO[1,5-A]PYRIMIDINE-2,7-DIAMINE	F2 (1.0000)	F10 (0.9990)	PRSS1 (0.9989)	F11 (0.9964)	F7 (0.9961)	F2R (0.9924)	APP (0.9598)	EDNRB (0.8771)	F2RL3 (0.8475)	ALB (0.8138)
Alpha-D-Glucose 1,6-Bisphosphate	PGM1 (0.9271)	GLO1 (0.7507)
Pyrazolanthrone	MAPK14 (0.9981)	MAPK8 (0.9977)	IL6 (0.9970)	CASP3 (0.9961)	NFKB1 (0.9956)	FOS (0.9954)	MAPK1 (0.9951)	MMP9 (0.9945)	IL1B (0.9944)	CXCL8 (0.9941)
Rociletinib	EGFR (0.9953)	CHEK1 (0.9919)	ALK (0.9883)	KDR (0.9876)	KRAS (0.9873)	FGFR1 (0.9831)	ERBB2 (0.9798)	AURKA (0.9707)	MET (0.9702)	CDK2 (0.9679)
Linsitinib	IGF1R (0.9997)	INSR (0.9996)	MTOR (0.9996)	MET (0.9992)	EGFR (0.9992)	PIK3CA (0.9992)	PDGFRB (0.9990)	KDR (0.9988)	FLT3 (0.9987)	FGFR2 (0.9983)
(9S)-9-[(8-AMMONIOOCTYL)AMINO]-1,2,3,4,9,10-HEXAHYDROACRIDINIUM	ACHE (0.9961)	CA2 (0.9605)	ALB (0.9489)
2-((9H-PURIN-6-YLTHIO)METHYL)-5-CHLORO-3-(2-METHOXYPHENYL)QUINAZOLIN-4(3H)-ONE	PIK3CG (0.9867)	PIK3CD (0.9580)	PIK3CA (0.9077)	PIK3CB (0.8541)	PIK3R2 (0.8134)	FLT3 (0.8114)
2,2,2-TRIFLUORO-1-{5-[(3-PHENYL-5,6-DIHYDROIMIDAZO[1,2-A]PYRAZIN-7(8H)-YL)CARBONYL]THIOPHEN-2-YL}ETHANE-1,1-DIOL	HDAC8 (0.9962)	HDAC4 (0.9946)	HDAC1 (0.9944)	HDAC10 (0.9566)	HDAC2 (0.9476)	HDAC9 (0.9320)	HDAC3 (0.9167)	HDAC6 (0.9113)	KAT5 (0.8997)	CHD3 (0.7874)
Propoxycaine	CACNA1C (0.9996)	CACNA1F (0.9994)	GRIA2 (0.9992)	CACNA1B (0.9991)	SLC6A3 (0.9989)	CACNA1D (0.9989)	HTR3A (0.9987)	CACNA1S (0.9984)	CACNA1E (0.9984)	CACNA1I (0.9984)
UNDECA-3,7-DIENE-1,3,7,11-TETRACARBALDEHYDE	LYZ (0.9868)	LTA4H (0.9813)	PRSS1 (0.8822)	CTSG (0.7283)
S-(4-BROMOBENZYL)CYSTEINE	GSTM1 (0.9919)	GSTP1 (0.9914)	CYP1A1 (0.9488)	GSR (0.9266)	GSTA1 (0.9098)	HPGDS (0.8620)	NQO1 (0.8161)	EPHX2 (0.8160)	AR (0.7860)	HSP90AA1 (0.7780)
Decyl(dimethyl)phosphine oxide	COMT (0.9980)	MAOA (0.9950)	AANAT (0.9714)	MAOB (0.9649)	ALDH2 (0.9409)	NQO2 (0.8989)	TDO2 (0.8797)	EPHX2 (0.8681)	AOC1 (0.8537)	GLUL (0.8447)
6-(2-fluorophenyl)-N-(pyridin-3-ylmethyl)imidazo[1,2-a]pyrazin-8-amine	CDK2 (0.9998)	CDKN1A (0.8453)	CCNA2 (0.7897)
Ginsenoside Rg1	CA2 (0.9972)	ABCB5 (0.9884)	MMP9 (0.9625)	TP53 (0.9475)	ABCB1 (0.9427)	MME (0.9307)	HMOX1 (0.9213)	ABCC1 (0.9203)	ALB (0.9027)	MGMT (0.8966)
D-Phenylalanine	SLC16A10 (0.9962)	PTGER2 (0.9854)	PTGDR2 (0.9834)	TAAR1 (0.9744)	SLCO1B3 (0.9729)	HRH2 (0.9689)	ADRB3 (0.9676)	PTGDR (0.9670)	SLCO2B1 (0.9667)	GPR119 (0.9636)
Isoliquiritigenin	HMOX1 (0.9817)	DHFR (0.9692)	AKR1B1 (0.9455)	NQO1 (0.9370)	CASP3 (0.9331)	G6PD (0.9299)	F10 (0.9276)	NFE2L2 (0.9111)	TP53 (0.9021)	CDK2 (0.8821)
2,3,5,6-Tetrafluoro-4-Methoxy-Benzamide	AHR (0.9674)	EGLN1 (0.9224)	PRSS1 (0.9039)	CTNNB1 (0.8878)	PIM1 (0.8875)	THRB (0.8696)	CDK2 (0.8632)	ODC1 (0.8596)	ESR2 (0.8565)	AR (0.8448)
Hydroflumethiazide	CA4 (0.9940)	CA2 (0.9913)	CA12 (0.9841)	SCN5A (0.9839)	REN (0.9835)	ADRB2 (0.9788)	CA14 (0.9723)	RPS4Y1 (0.9722)	CA5B (0.9697)	TF (0.9696)
BMS-863233	CDK2 (0.9992)	NEK11 (0.9952)	CSNK2A1 (0.9915)	PIM1 (0.9886)	CDK1 (0.9881)	AURKA (0.9855)	GSK3B (0.9815)	CSNK2B (0.9808)	CHEK1 (0.9806)	CCNA2 (0.9780)
SB220025	MAPK14 (0.9967)	MAPK8 (0.9430)	MAPK1 (0.9395)	MTOR (0.9266)	MAPK12 (0.9201)	CXCL8 (0.8827)	AR (0.8757)	NFKB1 (0.8361)	MAPK11 (0.8198)	PTGS2 (0.8134)
3'-deoxyguanosine	PNP (0.9653)	TYMS (0.9392)	NME1 (0.8326)	PGAM1 (0.7600)	PCNA (0.7491)	PGM1 (0.7478)	ADA (0.7299)	CA2 (0.7058)
[truncated: 4,747 more rows]
