# Supplementary material for: MDTips: a multimodal-data-based drug–target interaction prediction system fusing knowledge, gene expression profile, and structural data
Source: Bioinformatics. 2023 Jun 28;39(7):btad411. doi: 10.1093/bioinformatics/btad411 (PMC10329491; doi:10.1093/bioinformatics/btad411)
Supplement: btad411_Supplementary_Data [file btad411_supplementary_data.zip › Table S4.csv]

	Unnamed: 0	head	tail	score	Gene_Symbol	rank
0	0	Compound::DB01042	Gene::1576	0.997370243	CYP3A4	0
1	1	Compound::DB01042	Gene::5243	0.994151533	ABCB1	1
2	2	Compound::DB01042	Gene::9429	0.988752961	ABCG2	2
3	3	Compound::DB01042	Gene::4609	0.9880656	MYC	3
4	4	Compound::DB01042	Gene::7153	0.98615104	TOP2A	4
5	5	Compound::DB01042	Gene::332	0.983262181	BIRC5	5
6	6	Compound::DB01042	Gene::4363	0.983258724	ABCC1	6	known
7	7	Compound::DB01042	Gene::1026	0.979201734	CDKN1A	7	known
8	8	Compound::DB01042	Gene::890	0.979162574	CCNA2	8
9	9	Compound::DB01042	Gene::213	0.978616774	ALB	9
10	10	Compound::DB01042	Gene::5743	0.974702895	PTGS2	10
11	11	Compound::DB01042	Gene::89845	0.974009514	ABCC10	11
12	12	Compound::DB01042	Gene::5111	0.972395599	PCNA	12
13	13	Compound::DB01042	Gene::2475	0.967964649	MTOR	13
14	14	Compound::DB01042	Gene::1543	0.965298593	CYP1A1	14
15	15	Compound::DB01042	Gene::596	0.962227523	BCL2	15
16	16	Compound::DB01042	Gene::1557	0.961835265	CYP2C19	16
17	17	Compound::DB01042	Gene::7124	0.961005032	TNF	17	known
18	18	Compound::DB01042	Gene::3162	0.960512042	HMOX1	18	activate
19	19	Compound::DB01042	Gene::3855	0.957008243	KRT7	19
20	20	Compound::DB01042	Gene::54658	0.956329525	UGT1A1	20
21	21	Compound::DB01042	Gene::1577	0.955541611	CYP3A5	21
22	22	Compound::DB01042	Gene::983	0.952151835	CDK1	22
23	23	Compound::DB01042	Gene::1719	0.951995373	DHFR	23
24	24	Compound::DB01042	Gene::1544	0.949690104	CYP1A2	24
25	25	Compound::DB01042	Gene::672	0.948733628	BRCA1	25
26	26	Compound::DB01042	Gene::1017	0.946388721	CDK2	26
27	27	Compound::DB01042	Gene::8061	0.94560653	FOSL1	27
28	28	Compound::DB01042	Gene::11200	0.945255101	CHEK2	28
29	29	Compound::DB01042	Gene::1019	0.944669425	CDK4	29
30	30	Compound::DB01042	Gene::7157	0.942066252	TP53	30	known
31	31	Compound::DB01042	Gene::4780	0.941298246	NFE2L2	31
32	32	Compound::DB01042	Gene::4513	0.94062978	COX2	32
33	33	Compound::DB01042	Gene::5347	0.938951731	PLK1	33
34	34	Compound::DB01042	Gene::3066	0.93804574	HDAC2	34
35	35	Compound::DB01042	Gene::595	0.933984399	CCND1	35
36	36	Compound::DB01042	Gene::4255	0.932382107	MGMT	36	known
37	37	Compound::DB01042	Gene::10257	0.932355106	ABCC4	37
38	38	Compound::DB01042	Gene::142	0.931296349	PARP1	38
39	39	Compound::DB01042	Gene::10038	0.931137741	PARP2	39
40	40	Compound::DB01042	Gene::5468	0.931137145	PPARG	40
41	41	Compound::DB01042	Gene::1558	0.930238068	CYP2C8	41
42	42	Compound::DB01042	Gene::2309	0.928707004	FOXO3	42
43	43	Compound::DB01042	Gene::836	0.928099215	CASP3	43
44	44	Compound::DB01042	Gene::5366	0.928095698	PMAIP1	44
45	45	Compound::DB01042	Gene::1728	0.926956952	NQO1	45
46	46	Compound::DB01042	Gene::3569	0.924783528	IL6	46
47	47	Compound::DB01042	Gene::1244	0.92346698	ABCC2	47
48	48	Compound::DB01042	Gene::842	0.922339022	CASP9	48
49	49	Compound::DB01042	Gene::54541	0.92031008	DDIT4	49
50	50	Compound::DB01042	Gene::368	0.920084774	ABCC6	50
51	51	Compound::DB01042	Gene::6790	0.919922352	AURKA	51
52	52	Compound::DB01042	Gene::1555	0.918311238	CYP2B6	52
53	53	Compound::DB01042	Gene::3553	0.917613804	IL1B	53
54	54	Compound::DB01042	Gene::991	0.916909039	CDC20	54	inhibit
55	55	Compound::DB01042	Gene::1649	0.916750491	DDIT3	55
56	56	Compound::DB01042	Gene::7040	0.916683078	TGFB1	56
57	57	Compound::DB01042	Gene::1559	0.91633451	CYP2C9	57
58	58	Compound::DB01042	Gene::2147	0.916332603	F2	58
59	59	Compound::DB01042	Gene::993	0.916089416	CDC25A	59
60	60	Compound::DB01042	Gene::999	0.915955067	CDH1	60
61	61	Compound::DB01042	Gene::581	0.915833116	BAX	61
62	62	Compound::DB01042	Gene::54205	0.913671494	CYCS	62
63	63	Compound::DB01042	Gene::1029	0.912528694	CDKN2A	63
64	64	Compound::DB01042	Gene::23657	0.91194886	SLC7A11	64
65	65	Compound::DB01042	Gene::891	0.911921978	CCNB1	65
66	66	Compound::DB01042	Gene::355	0.91189599	FAS	66
67	67	Compound::DB01042	Gene::8743	0.911726534	TNFSF10	67
68	68	Compound::DB01042	Gene::994	0.911648929	CDC25B	68
69	69	Compound::DB01042	Gene::79001	0.910138011	VKORC1	69
70	70	Compound::DB01042	Gene::1161	0.908774376	ERCC8	70
71	71	Compound::DB01042	Gene::1786	0.908173442	DNMT1	71
72	72	Compound::DB01042	Gene::9928	0.906063557	KIF14	72
73	73	Compound::DB01042	Gene::9133	0.905104101	CCNB2	73
74	74	Compound::DB01042	Gene::3576	0.905086935	CXCL8	74
75	75	Compound::DB01042	Gene::7298	0.904509366	TYMS	75
76	76	Compound::DB01042	Gene::2745	0.903870583	GLRX	76
77	77	Compound::DB01042	Gene::4303	0.902388394	FOXO4	77
78	78	Compound::DB01042	Gene::3852	0.901633322	KRT5	78
79	79	Compound::DB01042	Gene::1831	0.901596963	TSC22D3	79	activate
